# Supplementary material for: Time-course RNA-seq analysis of upland cotton (Gossypium hirsutum L.) responses to Southern root-knot nematode (Meloidogyne incognita) during compatible and incompatible interactions
Source: BMC Genomics. 2025 Feb 24;26:183. doi: 10.1186/s12864-025-11339-w (PMC11849305; doi:10.1186/s12864-025-11339-w)
Supplement: Supplementary file 1 — Supplementary Material 1: Supplemental Table S1. Differentially expressed genes (DEGs) during compatible and incompatible interactions between G. hirsutum-M. incognita interactions. [file 12864_2025_11339_MOESM1_ESM.xlsx]

## Sheet: Supplemental Table S1
Supplemental Table S1. Differentially expressed genes (DEGs) during compatible and incompatible interactions between G. hirsutum-M. incognita interactions.
Idb	gene_nameb	Compatiblea						Incompatible					descriptionb
		4 DAIc	8 DAI	12 DAI	16 DAI	20 DAI		4 DAI	8 DAI	12 DAI	16 DAI	20 DAI
Gh_A01G0096	EGY3								-5.401				Probable zinc metallopeptidase EGY3, chloroplastic
Gh_A01G0132	LRX4								-2.9				Leucine-rich repeat extensin-like protein 4
Gh_A01G0155	na										-2.276	-2.054	na
Gh_A01G0160	SWEET15										5.959	8.033	Bidirectional sugar transporter SWEET15
Gh_A01G0269	F6'H1								2.219				Feruloyl CoA ortho-hydroxylase 1
Gh_A01G0280	NCED1			2.801				3.958					9-cis-epoxycarotenoid dioxygenase NCED1, chloroplastic
Gh_A01G0284	na										-3.953		na
Gh_A01G0355	At3g47570											5.081	Probable LRR receptor-like serine/threonine-protein kinase At3g47570
Gh_A01G0383	RLP12		2.205		2.038					2.777			Receptor-like protein 12
Gh_A01G0386	LSH10									2.544			Protein LIGHT-DEPENDENT SHORT HYPOCOTYLS 10
Gh_A01G0477	EXPA12		-3.398										Expansin-A12
Gh_A01G0510	na							3.031	-2.222		3.952		na
Gh_A01G0523	na		-3.093										na
Gh_A01G0524	na		-2.426										na
Gh_A01G0824	MLO-H1								-4.165			-3.066	MLO protein homolog 1
Gh_A01G0840	Tango2		-4.912										Transport and Golgi organization 2 homolog
Gh_A01G0862	na		-2.594										na
Gh_A01G0871	ERD10									-2.044			Dehydrin ERD10
Gh_A01G0959	DTX33										-2.529		Protein DETOXIFICATION 33
Gh_A01G0998	WOX4								-2.946				WUSCHEL-related homeobox 4
Gh_A01G1114	na								-3.06				na
Gh_A01G1120	na								2.522				na
Gh_A01G1156	CCMFC			3.552									Cytochrome c biogenesis CcmF C-terminal-like mitochondrial protein
Gh_A01G1171	na								3.307				na
Gh_A01G1193	na										5.32		na
Gh_A01G1273	WRKY75										3.644		Probable WRKY transcription factor 75
Gh_A01G1303	all2124					-2.859						-2.19	Uncharacterized WD repeat-containing protein all2124
Gh_A01G1388	APX3								-3.572				L-ascorbate peroxidase 3, peroxisomal
Gh_A01G1439	EXLA1								-2.183			-2.029	Expansin-like A1
Gh_A01G1443	na				3.899						4.777		Endochitinase 1
Gh_A01G1519	na								-2.658				na
Gh_A01G1537	NGA4								-6.586		10.212		B3 domain-containing transcription factor NGA4
Gh_A01G1586	na								-2.151				Nitrate reductase [NADH]
Gh_A01G1605	ADH1								-2.747		3.814	2.367	Alcohol dehydrogenase class-P
Gh_A01G1659	CYP93A1										-3.836		3,9-dihydroxypterocarpan 6A-monooxygenase
Gh_A01G1712	CAD1-A								2.944				(+)-delta-cadinene synthase isozyme A
Gh_A01G1739	na										3.051		Secoisolariciresinol dehydrogenase (Fragment)
Gh_A01G1740	na								2.636				Secoisolariciresinol dehydrogenase (Fragment)
Gh_A01G1761	na											2.942	na
Gh_A01G1785	FBA								-2.118				Fructose-bisphosphate aldolase cytoplasmic isozyme
Gh_A01G1800	na		-3.669										na
Gh_A01G1834	na										-3.565		Flavonol sulfotransferase-like
Gh_A01G1844	PIP2-2				2.016							2.086	Aquaporin PIP2-2
Gh_A01G1889	CHX20										2.33		Cation/H(+) antiporter 20
Gh_A01G1900	LHW								2.556				Transcription factor LHW
Gh_A01G2077	PUP3								-2.138				Purine permease 3
Gh_A01G2100	na										-2.694		Casparian strip membrane protein 1
Gh_A01G2109	na	4.772		7.255		6.712		7.249	4.907		6.25		na
Gh_A01G2148	GSTL3				2.238								Glutathione S-transferase L3
Gh_A02G0020	APS1										-2.618		Acid phosphatase 1
Gh_A02G0165	CYS2											-2.242	Cysteine proteinase inhibitor 2
Gh_A02G0172	CBDAS2								4.411		4.497		Cannabidiolic acid synthase-like 1
Gh_A02G0178	SBP2				2.672						5.121		Selenium-binding protein 2
Gh_A02G0298	na								-2.322				na
Gh_A02G0358	ETR2										2.195		Ethylene receptor 2
Gh_A02G0362	At4g14450								-2.876				Uncharacterized protein At4g14450, chloroplastic
Gh_A02G0367	At1g06620				2.982						2.182		1-aminocyclopropane-1-carboxylate oxidase homolog 1
Gh_A02G0445	At5g18840			-2.479									Sugar transporter ERD6-like 16
Gh_A02G0455	POPTRDRAFT_820933										2.013		CASP-like protein 1D1
Gh_A02G0479	XXT1								-2.236				Xyloglucan 6-xylosyltransferase 1
Gh_A02G0503	na				4.296				4.4				Major allergen Pru ar 1
Gh_A02G0509	na								3.271		3.316		Major allergen Pru ar 1
Gh_A02G0532	RNF181								-5.274				E3 ubiquitin-protein ligase RNF181
Gh_A02G0549	MYB108					-2.301							Transcription factor MYB108
Gh_A02G0669	na										7.578		Fructose-1,6-bisphosphatase, cytosolic
Gh_A02G0679	na								2.166				Pathogen-related protein
Gh_A02G0682	ADH1	-3.006	-2.941										Alcohol dehydrogenase class-P
Gh_A02G0686	ADH1		-3.841										Alcohol dehydrogenase 1
Gh_A02G0727	WAK2										2.066		Wall-associated receptor kinase 2
Gh_A02G0741	At1g77330								2.271				1-aminocyclopropane-1-carboxylate oxidase 5
Gh_A02G0755	na				4.11						4.838		Esterase
Gh_A02G0788	EXO								-3.04				Protein EXORDIUM
Gh_A02G0805	nep1									2.055			Aspartic proteinase nepenthesin-1
Gh_A02G0819	na										-2.001		Tubulin alpha-1 chain
Gh_A02G0866	XTH23								-3.566				Probable xyloglucan endotransglucosylase/hydrolase protein 23
Gh_A02G0959	ALMT10											-2.452	Aluminum-activated malate transporter 10
Gh_A02G0970	CYP78A6											4.405	Cytochrome P450 78A6
Gh_A02G1063	na							-2.33					na
Gh_A02G1100	WAK2				3.15								Wall-associated receptor kinase 2
Gh_A02G1149	GATA12								-2.164				GATA transcription factor 12
Gh_A02G1265	na										-2.397		na
Gh_A02G1280	na		-2.081										na
Gh_A02G1312	ABR1		-2.952		-2.448	-2.282			-2.606				Ethylene-responsive transcription factor ABR1
Gh_A02G1318	ITPK2					-3.529							Inositol-tetrakisphosphate 1-kinase 2
Gh_A02G1490	At3g50210								5.267				Probable 2-oxoglutarate-dependent dioxygenase At3g49630
Gh_A02G1549	At2g18630				2.861					3.462			UPF0496 protein At2g18630
Gh_A02G1563	ATHB-21					-2.745							Homeobox-leucine zipper protein ATHB-21
Gh_A02G1611	ROT3				3.051								3-epi-6-deoxocathasterone 23-monooxygenase
Gh_A02G1729	na											-2.002	Xyloglucan endotransglucosylase/hydrolase 2
Gh_A02G1791	RBOHA				2.215						2.304		Respiratory burst oxidase homolog protein A
Gh_A03G0024	NAC045				3.248						3.065	3.159	NAC domain-containing protein 45
Gh_A03G0028	NPF7.3								2.332		-2.633	-2.18	Protein NRT1/ PTR FAMILY 7.3
Gh_A03G0046	EXLB1										8.241		Expansin-like B1
Gh_A03G0243	XTH31											2.844	Xyloglucan endotransglucosylase/hydrolase protein 31
Gh_A03G0257	NRT2.1			-4.852	-6.316								High-affinity nitrate transporter 2.1
Gh_A03G0309	HSP18.5-C									-3.268			18.5 kDa class I heat shock protein
Gh_A03G0327	MYB48									-2.227			Transcription factor MYB48
Gh_A03G0441	na					-2.343							na
Gh_A03G0445	na								-2.788				na
Gh_A03G0501	na								-2.453				21 kDa protein
Gh_A03G0561	na		-2.806										Vignain
Gh_A03G0564	SEOB								3.315				Protein SIEVE ELEMENT OCCLUSION B
Gh_A03G0570	NPF2.11								2.597		2.211	2.337	Protein NRT1/ PTR FAMILY 2.11
Gh_A03G0592	na											-2.231	na
Gh_A03G0598	XXT3								-2.311				Probable xyloglucan 6-xylosyltransferase 3
Gh_A03G0610	na										2.456		na
Gh_A03G0619	CLPB1								-2.758				Chaperone protein ClpB1
Gh_A03G0631	COBL4										-2.17		COBRA-like protein 4
Gh_A03G0639	UGT89B2								-2.044				UDP-glycosyltransferase 89B2
Gh_A03G0677	na								-2.169				na
Gh_A03G0693	PLP2								6.772				Patatin-like protein 2
Gh_A03G0738	MAN6				2.206								Mannan endo-1,4-beta-mannosidase 6
Gh_A03G0755	VSR1								2.03				Vacuolar-sorting receptor 1
Gh_A03G0803	NMT1								-2.582				Phosphoethanolamine N-methyltransferase 1
Gh_A03G0885	EXPA15					2.213						2.598	Expansin-A15
Gh_A03G0941	BZIP43										-3.188		Basic leucine zipper 43
Gh_A03G0955	DTX40										3.349		Protein DETOXIFICATION 40
Gh_A03G0962	AKR4C10								2.003				Aldo-keto reductase family 4 member C10
Gh_A03G1093	At1g67325									2.152			RanBP2-type zinc finger protein At1g67325
Gh_A03G1126	ABCC3								2.508				ABC transporter C family member 3
Gh_A03G1168	na							3.206	2.361	4.037			na
Gh_A03G1169	ATPA	2.677		3.655				4.135	2.388	2.984		3.212	ATP synthase subunit alpha, mitochondrial
Gh_A03G1171	na								3.091				na
Gh_A03G1207	At1g80170				2.455								Probable polygalacturonase At1g80170
Gh_A03G1310	At1g18390								-4.935				Probable serine/threonine-protein kinase At1g18390
Gh_A03G1408	na	-2.086											na
Gh_A03G1409	na	-2.723											na
Gh_A03G1411	na		-2.395										na
Gh_A03G1439	BBX32										2.824	2.931	B-box zinc finger protein 32
Gh_A03G1449	At1g48930		-5.557										Endoglucanase 5
Gh_A03G1536	ABCG11										8.242		ABC transporter G family member 11
Gh_A03G1588	SALAT								2.499				Salutaridinol 7-O-acetyltransferase
Gh_A03G1598	WLIM1										-2.626		LIM domain-containing protein WLIM1
Gh_A03G1634	na								7.683				Limonoid UDP-glucosyltransferase
Gh_A03G1639	MYB44								-3.146				Transcription factor MYB44
Gh_A03G1651	At4g06744										-2.264		Uncharacterized protein At4g06744
Gh_A03G1815	PIP2-8								-3.366				Probable aquaporin PIP2-8
Gh_A03G1844	CHIA1								-2.483				Endochitinase 1
Gh_A03G1883	na	-3.367	-3.076										na
Gh_A03G1891	na								-2.311				na
Gh_A03G1962	4CLL6								3.897		4.768		4-coumarate--CoA ligase-like 6
Gh_A03G1992	na								-3.001		-2.351		21 kDa protein
Gh_A03G2014	na									-4.488			na
Gh_A03G2044	tlp				4.635								Thaumatin-like protein
Gh_A03G2061	YLS9								-2.74				Protein YLS9
Gh_A03G2113	NPF3.1										-2.807		Protein NRT1/ PTR FAMILY 3.1
Gh_A03G2121	MLP31										-2.325		MLP-like protein 31
Gh_A03G2147	7OMT				2.856				5.576				(R,S)-reticuline 7-O-methyltransferase
Gh_A03G2165	RPT3								-2.145				Root phototropism protein 3
Gh_A03G2186	EXLA1											-2.322	Expansin-like A1
Gh_A04G0058	na								-4.09	-4.693			na
Gh_A04G0064	DIR4								4.48				Dirigent protein 4
Gh_A04G0066	DIR4								2.86		2.703		Dirigent protein 4
Gh_A04G0156	At3g47570				-2.209								Probable LRR receptor-like serine/threonine-protein kinase At3g47570
Gh_A04G0213	na								2.224				na
Gh_A04G0234	At5g05400								3.674				Putative disease resistance protein At5g05400
Gh_A04G0264	na								4.355				na
Gh_A04G0369	At1g53440				2.305				2.96				Probable LRR receptor-like serine/threonine-protein kinase At1g53440
Gh_A04G0376	na								6.03				na
Gh_A04G0377	na					-5.381							na
Gh_A04G0387	HSP17.5-M									-7.152			17.5 kDa class I heat shock protein
Gh_A04G0399	CYP71D10										-2.239		Cytochrome P450 71D10
Gh_A04G0498	rps12-B	3.976			6.875								30S ribosomal protein S12-B, chloroplastic
Gh_A04G0782	na								-3.719				na
Gh_A04G0887	BHLH36										6.612		Transcription factor bHLH36
Gh_A04G0890	na								-2.031				na
Gh_A04G0923	TPS12										4.852		Probable terpene synthase 12
Gh_A04G1029	At4g06744			2.013									Uncharacterized protein At4g06744
Gh_A04G1093	SQE5				2.498								Squalene epoxidase 5
Gh_A04G1100	HB1		-2.786								4.185		Non-symbiotic hemoglobin 1
Gh_A04G1101	na								2.73				na
Gh_A04G1159	NAT7									2.045			Nucleobase-ascorbate transporter 7
Gh_A04G1193	HSP21									-3.649			Small heat shock protein, chloroplastic
Gh_A04G1209	CYP78A5				-2.363								Cytochrome P450 78A5
Gh_A04G1210	At1g67360					-3.45							REF/SRPP-like protein At1g67360
Gh_A04G1290	na								2.882				(+)-delta-cadinene synthase isozyme XC14
Gh_A04G1291	na								2.636				(+)-delta-cadinene synthase isozyme XC14
Gh_A04G1296	na								2.015				(+)-delta-cadinene synthase isozyme XC14
Gh_A04G1301	na								3.133				na
Gh_A04G1324	na	4.434		6.633		7.117							na
Gh_A04G1325	na									4.689	3.246		na
Gh_A04G1361	At2g24130								2.116				Putative leucine-rich repeat receptor-like serine/threonine-protein kinase At2g24130
Gh_A04G1396	na										2.241		Delta-1-pyrroline-5-carboxylate synthase
Gh_A04G1470	xlnD				3.393								3-hydroxybenzoate 6-hydroxylase 1
Gh_A04G1471	nicC				3.027								6-hydroxynicotinate 3-monooxygenase
Gh_A05G0024	At1g16060								-4.697				AP2-like ethylene-responsive transcription factor At1g16060
Gh_A05G0072	VAMP713									-2.229			Vesicle-associated membrane protein 713
Gh_A05G0083	na										2.664		na
Gh_A05G0145	D14											2.976	Probable strigolactone esterase D14 homolog
Gh_A05G0175	Os01g0760900								-2.735				Probable protein ABIL5
Gh_A05G0194	na											-2.024	na
Gh_A05G0200	At4g29190								-2.135				Zinc finger CCCH domain-containing protein 49
Gh_A05G0305	HSP17.9-D									-5.165			17.9 kDa class II heat shock protein
Gh_A05G0363	At2g25790											2.053	Probably inactive leucine-rich repeat receptor-like protein kinase At2g25790
Gh_A05G0374	DREB3										-2.446		Dehydration-responsive element-binding protein 3
Gh_A05G0394	na				3.409								na
Gh_A05G0429	IAA29					-2.621							Auxin-responsive protein IAA29
Gh_A05G0461	na								-2.155				na
Gh_A05G0469	ERF003								-2.475				Ethylene-responsive transcription factor ERF003
Gh_A05G0482	CIPK5	-2.08	-2.138										CBL-interacting serine/threonine-protein kinase 5
Gh_A05G0508	ASPG2				3.488						2.962	2.488	Protein ASPARTIC PROTEASE IN GUARD CELL 2
Gh_A05G0533	na								-2.509				na
Gh_A05G0568	ALDH3F1										2.261		Aldehyde dehydrogenase family 3 member F1
Gh_A05G0570	ORG2								5.142				Transcription factor ORG2
Gh_A05G0630	na									-2.334			na
Gh_A05G0770	HSP17.3-B								-3.796				17.3 kDa class I heat shock protein
Gh_A05G0771	HSP18.5-C									-5.735			18.5 kDa class I heat shock protein
Gh_A05G0782	AIP1								-3.909				Protein phosphatase 2C 3
Gh_A05G0818	HSP18.2									-4.059			18.2 kDa class I heat shock protein
Gh_A05G0821	na								-2.276				na
Gh_A05G0823	HSP70									-4.365			Heat shock cognate 70 kDa protein
Gh_A05G0844	At1g05700										-2.461		Probable LRR receptor-like serine/threonine-protein kinase At1g05700
Gh_A05G0926	IRX7										-3.752		Probable glucuronoxylan glucuronosyltransferase IRX7
Gh_A05G0952	NFD4										3.357		Protein NUCLEAR FUSION DEFECTIVE 4
Gh_A05G0989	OSCBPY				2.68						2.578		Beta-amyrin synthase
Gh_A05G1039	At3g02645										2.964		Putative UPF0481 protein At3g02645
Gh_A05G1148	na								2.403				na
Gh_A05G1164	At1g72540	-2.653	-2.423										Putative receptor-like protein kinase At1g72540
Gh_A05G1171	GLIP1										2.527		GDSL esterase/lipase 1
Gh_A05G1222	At1g06800								5.082				Phospholipase A1-Igamma1, chloroplastic
Gh_A05G1306	HIPP26										-2.399		Heavy metal-associated isoprenylated plant protein 26
Gh_A05G1343	Dnajb13									-2.429			DnaJ homolog subfamily B member 13
Gh_A05G1397	na					-2.283				-2.141			na
Gh_A05G1417	na	-3.457	-2.914										na
Gh_A05G1444	HSP15.4			-2.836					-2.261				15.4 kDa class V heat shock protein
Gh_A05G1549	LOG5				-3.154								Cytokinin riboside 5'-monophosphate phosphoribohydrolase LOG5
Gh_A05G1559	ROPGEF1								-2.317				Rop guanine nucleotide exchange factor 1
Gh_A05G1577	PER64										-2.75		Peroxidase 64
Gh_A05G1607	ARF5										2.066	2.16	Auxin response factor 5
Gh_A05G1701	WAKL14								2.534				Wall-associated receptor kinase-like 14
Gh_A05G1778	EMB1444									-2.812			Transcription factor EMB1444
Gh_A05G1779	At1g63220										-3.781		C2 domain-containing protein At1g63220
Gh_A05G1797	AGL104								2.003				Agamous-like MADS-box protein AGL104
Gh_A05G1820	BHLH85		-3.092										Transcription factor bHLH85
Gh_A05G1837	na		-4.702										na
Gh_A05G1849	CSLC12								-2.061				Probable xyloglucan glycosyltransferase 12
Gh_A05G1881	AHL17	-2.041											AT-hook motif nuclear-localized protein 17
Gh_A05G1930	EXO								-3.418				Protein EXORDIUM
Gh_A05G1932	UGT85A24										2.887		7-deoxyloganetin glucosyltransferase
Gh_A05G1975	HIPP26								-5.374				Heavy metal-associated isoprenylated plant protein 26
Gh_A05G2011	NRAMP5								3.014				Metal transporter Nramp5
Gh_A05G2022	CML44									-3.803			Probable calcium-binding protein CML44
Gh_A05G2062	At3g43660										-2.337		Vacuolar iron transporter homolog 4
Gh_A05G2151	ERF021											-2.717	Ethylene-responsive transcription factor ERF021
Gh_A05G2171	At1g76070										-4.672		Uncharacterized protein At1g76070
Gh_A05G2275	na								-4.863				Blue copper protein
Gh_A05G2304	tlcd2								-2.051				TLC domain-containing protein 2
Gh_A05G2324	At1g34110									3.075			Probable LRR receptor-like serine/threonine-protein kinase At1g34110
Gh_A05G2329	na										-3.016		na
Gh_A05G2491	TPS9								6.747		10.082		Probable terpene synthase 9
Gh_A05G2516	na											3.12	Cytochrome P450 CYP736A12
Gh_A05G2630	PYL4								2.275				Abscisic acid receptor PYL4
Gh_A05G2685	CYP82A3				2.343				3.298				Cytochrome P450 82A3
Gh_A05G2724	XTH22								-4.596				Xyloglucan endotransglucosylase/hydrolase protein 22
Gh_A05G2731	na				7.57			5.582	5.331	4.891	4.939	5.644	na
Gh_A05G2826	na	6.823		6.83				7.327	4.871	6.613	7.52	4.96	na
Gh_A05G2828	na	7.941		7.035		6.577		7.022					na
Gh_A05G2829	na	5.684	4.835	6.279	4.492	4.756		6.776	3.774	6.552		6.063	na
Gh_A05G2830	na	5.629	8.123	6.012	6.15	5.463		5.56	6.683	7.379	5.369	5.616	na
Gh_A05G2831	na	5.695		4.811					4.452				na
Gh_A05G2833	na			6.526							6.13		na
Gh_A05G2834	na	6.22		7.287		8.359		6.755	5.705	8.134	3.796	5.156	na
Gh_A05G2835	na	6.611		4.297		4.963		5.017	4.759	7.004	4.508		na
Gh_A05G2906	VAS								3.212				Lipid transfer-like protein VAS
Gh_A05G3033	SRG1								2.104				Protein SRG1
Gh_A05G3119	TKPR1											3.694	Tetraketide alpha-pyrone reductase 1
Gh_A05G3239	PER47											-2.144	Peroxidase 47
Gh_A05G3257	na								6.026				na
Gh_A05G3386	na				4.028								Miraculin
Gh_A05G3401	na				2.298						2.917		na
Gh_A05G3413	UGE2										2.327		UDP-glucose 4-epimerase 2
Gh_A05G3489	PER52				2.3								Peroxidase 52
Gh_A05G3499	WRKY70				3.28								Probable WRKY transcription factor 70
Gh_A05G3589	Os05g0572700								-4.523				Probable protein phosphatase 2C 51
Gh_A05G3590	Os01g0656200								-5.547				Probable protein phosphatase 2C 8
Gh_A05G3591	At5g39020				2.404								Probable receptor-like protein kinase At5g39020
Gh_A05G3622	na	3.892						4.54	3.843	4.541	4.701	6.464	na
Gh_A05G3626	na	4.479	4.35	5.066	3.692	6.309			3.73		3.384		na
Gh_A05G3627	na	5.71	4.961	4.321	4.31	4.066		4.868	4.018	3.653	4.798	3.887	na
Gh_A05G3628	na	6.363	6.197	5.622	7.179	6.29		5.399	4.42	5.416	5.993	5.796	na
Gh_A05G3629	na	6.002	5.743	5.598		5.438		7.272	4.749				na
Gh_A05G3689	na			2.152									na
Gh_A05G3738	At1g21890										-2.659		WAT1-related protein At1g21890
Gh_A05G3751	ERF012								-5.652				Ethylene-responsive transcription factor ERF012
Gh_A05G3780	TGA1A								-3.47				TGACG-sequence-specific DNA-binding protein TGA-1A
Gh_A05G3842	ROPGEF12										-2.168		Rop guanine nucleotide exchange factor 12
Gh_A05G3911	FPF1					-3.968							Flowering-promoting factor 1
Gh_A05G3925	AGP15								-2.254				Arabinogalactan peptide 15
Gh_A05G3992	XTH22								-4.108				Xyloglucan endotransglucosylase/hydrolase protein 22
Gh_A05G3993	XTH23		-3.044										Probable xyloglucan endotransglucosylase/hydrolase protein 23
Gh_A05G4014	na				3.382						2.706	2.544	na
Gh_A06G0014	NIP2								4.619				NEP1-interacting protein 2
Gh_A06G0112	CYP74A				5.062								Allene oxide synthase, chloroplastic
Gh_A06G0118	CYP82A3										5.191		Cytochrome P450 82A3
Gh_A06G0123	CYP82A3								4.674				Cytochrome P450 82A3
Gh_A06G0135	At4g27520				4.749						4.181		Early nodulin-like protein 2
Gh_A06G0144	PLP2				2.768				3.785				Patatin-like protein 2
Gh_A06G0157	CPK34				2.47								Calcium-dependent protein kinase 34
Gh_A06G0158	CML10								4.076			4.363	Probable calcium-binding protein CML10
Gh_A06G0168	At3g50280											6.919	Uncharacterized acetyltransferase At3g50280
Gh_A06G0171	At3g50280								2.181	2.493			Uncharacterized acetyltransferase At3g50280
Gh_A06G0183	At3g16150				3.428								Probable isoaspartyl peptidase/L-asparaginase 2
Gh_A06G0209	PSK3										2.482		Phytosulfokines 3
Gh_A06G0229	IKU2				2.262				2.306		4.017		Receptor-like protein kinase HAIKU2
Gh_A06G0323	na					-2.236							na
Gh_A06G0525	MBF1C									-2.91		-3.441	Multiprotein-bridging factor 1c
Gh_A06G0553	BHLH68										-3.143		Transcription factor bHLH68
Gh_A06G0581	ABCB8											2.311	Putative ABC transporter B family member 8
Gh_A06G0628	na					-2.42							Transcription factor MYB1R1
Gh_A06G0667	PAL				2.382								Phenylalanine ammonia-lyase
Gh_A06G0678	MOB1-B											-3.627	MOB kinase activator-like 1B
Gh_A06G0709	ERF017								-5.586				Ethylene-responsive transcription factor ERF017
Gh_A06G0736	na								-2.735				na
Gh_A06G0744	MSL10										2.073		Mechanosensitive ion channel protein 10
Gh_A06G0809	At5g26010								-2.305				Probable protein phosphatase 2C 72
Gh_A06G0834	GATA12										-2.713		GATA transcription factor 12
Gh_A06G0905	na								-2.216				na
Gh_A06G0919	CIPK25								-2.447				CBL-interacting serine/threonine-protein kinase 25
Gh_A06G0978	na					-2.383							na
Gh_A06G0997	LAC9										6.84		Putative laccase-9
Gh_A06G1069	psaA	5.17											Photosystem I P700 chlorophyll a apoprotein A1
Gh_A06G1166	na		-2.467								2.121		na
Gh_A06G1175	rpoC1	5.341	5.824						3.844	6.363	4.616	6.75	DNA-directed RNA polymerase subunit beta'
Gh_A06G1197	At4g18260										-2.621		Cytochrome b561 domain-containing protein At4g18260
Gh_A06G1214	AERO1		-2.413										Endoplasmic reticulum oxidoreductin-1
Gh_A06G1272	CRK25										3.215		Cysteine-rich receptor-like protein kinase 25
Gh_A06G1277	XTH8								-2.142				Probable xyloglucan endotransglucosylase/hydrolase protein 8
Gh_A06G1282	RPL5	2.312		3.114	2.604	2.21		3.135	2.73	5.141	2.948	2.258	60S ribosomal protein L5, mitochondrial
Gh_A06G1284	na								2.184				na
Gh_A06G1287	GPT2										4.896		Glucose-6-phosphate/phosphate translocator 2, chloroplastic
Gh_A06G1373	na									-2.89	2.875		na
Gh_A06G1381	NUDT2								2.888				Nudix hydrolase 2
Gh_A06G1462	na								2.645				Cucumisin
Gh_A06G1542	RNS1					-6.541							Ribonuclease 1
Gh_A06G1550	PME24		-3.994										Putative pectinesterase/pectinesterase inhibitor 24
Gh_A06G1566	na								3.096				na
Gh_A06G1585	WRKY70				4.654								Probable WRKY transcription factor 70
Gh_A06G1643	LE		2.665										Gibberellin 3-beta-dioxygenase 1
Gh_A06G1784	CRK35								4.698				Putative cysteine-rich receptor-like protein kinase 35
Gh_A06G1838	PAP								-2.21				Purple acid phosphatase
Gh_A06G1961	na								-5.416			-4.895	Cysteine proteinase inhibitor 1
Gh_A06G1970	PRA1B1								-2.559				PRA1 family protein B1
Gh_A06G2067	RKF1								2.297				Probable LRR receptor-like serine/threonine-protein kinase RFK1
Gh_A07G0003	chac2											-3.098	Putative glutathione-specific gamma-glutamylcyclotransferase 2
Gh_A07G0115	HSFA2										3.061		Heat stress transcription factor A-2
Gh_A07G0152	na											-2.273	Pectinesterase/pectinesterase inhibitor PPE8B
Gh_A07G0200	MOT1										-2.166		Molybdate transporter 1
Gh_A07G0209	GAPN				2.529								NADP-dependent glyceraldehyde-3-phosphate dehydrogenase
Gh_A07G0210	CIPK6			-2.37					-2.508	-2.297			CBL-interacting serine/threonine-protein kinase 6
Gh_A07G0244	na											-2.534	na
Gh_A07G0259	ACA2	2.9											Calcium-transporting ATPase 2, plasma membrane-type
Gh_A07G0261	WRKY18				5.031						6.02		WRKY transcription factor 18
Gh_A07G0284	TAR4				4.931						8.544		Tryptophan aminotransferase-related protein 4
Gh_A07G0326	na				6.832								na
Gh_A07G0328	LE										2.913		Gibberellin 3-beta-dioxygenase 1
Gh_A07G0379	ERF2					-2.248							Ethylene-responsive transcription factor 2
Gh_A07G0401	na								2.079				na
Gh_A07G0422	SWEET10										5.011		Bidirectional sugar transporter SWEET10
Gh_A07G0439	PDR1				2.44								Pleiotropic drug resistance protein 1
Gh_A07G0441	WRKY75										5.865		Probable WRKY transcription factor 75
Gh_A07G0502	RAP2-11										2.926		Ethylene-responsive transcription factor RAP2-11
Gh_A07G0546	BBE1				6.368						3.413		Reticuline oxidase
Gh_A07G0622	CLPB1									-4.118			Chaperone protein ClpB1
Gh_A07G0689	At1g66480								2.288				Uncharacterized protein At1g66480
Gh_A07G0697	CML23								-2.302				Probable calcium-binding protein CML23
Gh_A07G0723	MYB59									-2.844		-2.881	Transcription factor MYB59
Gh_A07G0738	na										-2.344		na
Gh_A07G0773	ACO1								3.726				1-aminocyclopropane-1-carboxylate oxidase 1
Gh_A07G0774	ACO3								5.554				1-aminocyclopropane-1-carboxylate oxidase 3
Gh_A07G0775	ACO3								3.028				1-aminocyclopropane-1-carboxylate oxidase 3
Gh_A07G0891	HSP18.2									-3.631			18.2 kDa class I heat shock protein
Gh_A07G0924	HSP18.2									-8.953			18.2 kDa class I heat shock protein
Gh_A07G0976	BURP17								3.223				BURP domain-containing protein 17
Gh_A07G0999	CER1				-2.506						-2.899		Protein ECERIFERUM 1
Gh_A07G1032	ALMT2								-5.783				Aluminum-activated malate transporter 2
Gh_A07G1146	PRP3		-7.998										Proline-rich protein 3
Gh_A07G1147	PRP3		-7.78										Proline-rich protein 3
Gh_A07G1167	na								-3.537				na
Gh_A07G1185	GOLS1								-2.607		-4.135		Galactinol synthase 1
Gh_A07G1190	SDR3b								2.313				Short-chain dehydrogenase reductase 3b
Gh_A07G1191	TRMT13										-2.113		tRNA:m(4)X modification enzyme TRM13 homolog
Gh_A07G1204	MYB86										-2.102		Transcription factor MYB86
Gh_A07G1276	AS								2.012				Hydroquinone glucosyltransferase
Gh_A07G1544	NPF6.4								-2.28		2.216		Protein NRT1/ PTR FAMILY 6.4
Gh_A07G1618	SCL3					-3.587							Scarecrow-like protein 3
Gh_A07G1625	COBL1											-2.057	COBRA-like protein 1
Gh_A07G1658	na	4.852		6.889					4.207				na
Gh_A07G1659	na	4.247		6.153									na
Gh_A07G1661	UGT71A15								-2.458				UDP-glycosyltransferase 71A15
Gh_A07G1689	na			6.695								7.131	na
Gh_A07G1690	na	4.54	4.471	7.377		4.513			3.817		4.872	5.39	na
Gh_A07G1692	na	5.675	4.665	6.756				7.029	6.831	7.353			na
Gh_A07G1694	na	7.009		6.826									na
Gh_A07G1695	na	7.998											na
Gh_A07G1696	na	7.255	7.058	5.326	4.975	7.417		6.913	5.392	5.357	5.43	4.408	na
Gh_A07G1697	na	8.397		6.736					3.602		5.799	5.811	na
Gh_A07G1809	AFP3								-5.742				Ninja-family protein AFP3
Gh_A07G1868	na								-4.637		5.12		na
Gh_A07G1904	FBL17								-2.193				F-box/LRR-repeat protein 17
Gh_A07G1935	ERF1B				3.428						5.017	3.648	Ethylene-responsive transcription factor 1B
Gh_A07G1936	ERF1B										3.534		Ethylene-responsive transcription factor 1B
Gh_A07G1937	PHT1-7								2.542				Probable inorganic phosphate transporter 1-7
Gh_A07G1977	pvaA											-2.029	Polyvinylalcohol dehydrogenase
Gh_A07G1987	ABCB15								2.796				ABC transporter B family member 15
Gh_A07G2014	FDH1								2.957				Formate dehydrogenase, mitochondrial
Gh_A07G2016	EO										-4.533		2-methylene-furan-3-one reductase
Gh_A07G2030	RPL12A								-2.606				50S ribosomal protein L12-1, chloroplastic
Gh_A07G2119	WRKY75				2.356								Probable WRKY transcription factor 75
Gh_A07G2133	GDPD2					-2.299							Glycerophosphodiester phosphodiesterase GDPD2
Gh_A07G2134	GRXC1								3.721				Glutaredoxin-C1
Gh_A07G2139	SDR2a										-2.448		Short-chain dehydrogenase reductase 2a
Gh_A07G2219	OXI1								-4.222				Serine/threonine-protein kinase OXI1
Gh_A07G2274	WRKY42										2.34		Probable WRKY transcription factor 42
Gh_A07G2279	AZG2											3.007	Adenine/guanine permease AZG2
Gh_A07G2288	At4g29190								2.33				Zinc finger CCCH domain-containing protein 49
Gh_A07G2297	na										2.586		Early nodulin-93
Gh_A07G2303	CSE											-2.206	Caffeoylshikimate esterase
Gh_A07G2318	HSP17.9-D									-5.265			17.9 kDa class II heat shock protein
Gh_A08G0020	HSP17.5-E									-4.209			17.5 kDa class I heat shock protein
Gh_A08G0061	RCOM_1282030										-2.396		Casparian strip membrane protein 3
Gh_A08G0064	RCOM_1282030								2.463		-4.339		Casparian strip membrane protein 3
Gh_A08G0096	CYP94A1								2.832				Cytochrome P450 94A1
Gh_A08G0149	Nol8								2.108				Nucleolar protein 8
Gh_A08G0196	CHLN											-24.453	Nicotianamine synthase
Gh_A08G0230	BHLH130	-2.271											Transcription factor bHLH130
Gh_A08G0278	KPHMT2								2.669		3.048		3-methyl-2-oxobutanoate hydroxymethyltransferase 2, mitochondrial
Gh_A08G0371	ERF071	-2.525	-2.832										Ethylene-responsive transcription factor ERF071
Gh_A08G0374	GSO2				2.916								LRR receptor-like serine/threonine-protein kinase GSO2
Gh_A08G0506	na		-4.278										na
Gh_A08G0606	BURP5								3.607				BURP domain-containing protein 5
Gh_A08G0661	na											6.643	na
Gh_A08G0884	na										-2.087		Remorin
Gh_A08G0937	na					-3.506							na
Gh_A08G0938	na					-2.644							na
Gh_A08G0954	F6'H2				5.571								Feruloyl CoA ortho-hydroxylase 2
Gh_A08G0957	WAXY										2.021		Granule-bound starch synthase 1, chloroplastic/amyloplastic
Gh_A08G0989	ACS1											-2.803	1-aminocyclopropane-1-carboxylate synthase
Gh_A08G1032	RAP2-3		-2.211										Ethylene-responsive transcription factor RAP2-3
Gh_A08G1034	na									3.393			na
Gh_A08G1344	CYP707A1											-2.18	Abscisic acid 8'-hydroxylase 1
Gh_A08G1428	NAC045				2.541						2.553	2.81	NAC domain-containing protein 45
Gh_A08G1442	HSP18.2									-4.227			18.2 kDa class I heat shock protein
Gh_A08G1458	na		-3.121										na
Gh_A08G1475	CAT6								3.325				Cationic amino acid transporter 6, chloroplastic
Gh_A08G1540	WRKY21											2.364	Probable WRKY transcription factor 21
Gh_A08G1585	CYP76B6				2.582								Geraniol 8-hydroxylase
Gh_A08G1616	RBL2								-2.098				RHOMBOID-like protein 2
Gh_A08G1646	COL1					2.67							Zinc finger protein CONSTANS-LIKE 1
Gh_A08G1686	ERF1B					-3.976					3.6		Ethylene-responsive transcription factor 1B
Gh_A08G1778	NRT2.1										-2.601		High-affinity nitrate transporter 2.1
Gh_A08G1784	XTH32								-3.096				Probable xyloglucan endotransglucosylase/hydrolase protein 32
Gh_A08G1792	ANP3								-3.343				Mitogen-activated protein kinase kinase kinase 3
Gh_A08G1796	At2g23060				2.904								Probable N-acetyltransferase HLS1-like
Gh_A08G1821	CHLN										2.104		Nicotianamine synthase
Gh_A08G1827	na										2.604		Pyrophosphate-energized vacuolar membrane proton pump
Gh_A08G1916	WVD2								-2.111				Protein WAVE-DAMPENED 2
Gh_A08G1938	LTL1								-3.503				GDSL esterase/lipase LTL1
Gh_A08G1945	na								-2.086				na
Gh_A08G1957	F6'H1										2.01		Feruloyl CoA ortho-hydroxylase 1
Gh_A08G2032	NPF4.4										-3.845		Protein NRT1/ PTR FAMILY 4.4
Gh_A08G2141	AGP22								-3.62				Arabinogalactan peptide 22
Gh_A08G2186	KEA4								-2.367				K(+) efflux antiporter 4
Gh_A08G2197	SBT1.7									3.877			Subtilisin-like protease SBT1.7
Gh_A08G2338	PCO2	-4.936											Plant cysteine oxidase 2
Gh_A08G2342	QKY								-2.194				Protein QUIRKY
Gh_A08G2350	LAC3										-2.187		Laccase-3
Gh_A08G2407	FHT				2.629								Flavanone 3-dioxygenase
Gh_A08G2422	ERF061								-3.307				Ethylene-responsive transcription factor ERF061
Gh_A08G2429	ALMT10								2.321		-3.091		Aluminum-activated malate transporter 10
Gh_A08G2446	na	2.545		2.392				3.3	2.742	2.94	2.217	2.231	na
Gh_A08G2485	AUX22B								-4.226				Auxin-induced protein 22B
Gh_A08G2570	na					5.454							Cucumisin
Gh_A09G0256	EO								2.559				2-methylene-furan-3-one reductase
Gh_A09G0341	At3g27220		-2.017										Kelch repeat-containing protein At3g27220
Gh_A09G0469	LBD42		-2.156										LOB domain-containing protein 42
Gh_A09G0475	na									3.109			na
Gh_A09G0477	BEE3					-4.399							Transcription factor BEE 3
Gh_A09G0566	PHT1-7								2.964				Probable inorganic phosphate transporter 1-7
Gh_A09G0635	HGN1								4.599		4.717		Glucan endo-1,3-beta-glucosidase, basic vacuolar isoform
Gh_A09G0637	BZIP1				2.852								Basic leucine zipper 1
Gh_A09G0645	MYB108										3.41		Transcription factor MYB108
Gh_A09G0692	HSFB2A				2.854				2.462				Heat stress transcription factor B-2a
Gh_A09G0725	At4g34480		3.901										Glucan endo-1,3-beta-glucosidase 7
Gh_A09G0794	na				2.416								na
Gh_A09G0839	Prcp										3.138		Lysosomal Pro-X carboxypeptidase
Gh_A09G0964	psaA	4.817											Photosystem I P700 chlorophyll a apoprotein A1
Gh_A09G0998	FLA11										-3.475		Fasciclin-like arabinogalactan protein 11
Gh_A09G1025	SCAF11								-2.463				Protein SCAF11
Gh_A09G1126	GNS1				5.197						4.601		Glucan endo-1,3-beta-glucosidase, basic isoform
Gh_A09G1154	na								-2.427				na
Gh_A09G1300	na								-2.69				na
Gh_A09G1336	na	-2.385	-2.511										na
Gh_A09G1529	PIP1.4								-2.625				Probable aquaporin PIP1-4
Gh_A09G1656	ABIL3										-6.738		Protein ABIL3
Gh_A09G1675	na								-3.527				na
Gh_A09G1686	na								-3.135				na
Gh_A09G1692	CSLG3								2.35			3.962	Cellulose synthase-like protein G3
Gh_A09G1709	CRF2								-2.173				Ethylene-responsive transcription factor CRF2
Gh_A09G1771	na		-2.059										na
Gh_A09G1791	na								-3.016				na
Gh_A09G1859	FKBP65									-4.891			Peptidyl-prolyl cis-trans isomerase FKBP65
Gh_A09G1923	ACA13								-2.211				Putative calcium-transporting ATPase 13, plasma membrane-type
Gh_A09G1931	ACA13								-4.053				Putative calcium-transporting ATPase 13, plasma membrane-type
Gh_A09G1978	At1g06620		-2.137										1-aminocyclopropane-1-carboxylate oxidase homolog 1
Gh_A09G1979	At1g06620											8.132	1-aminocyclopropane-1-carboxylate oxidase homolog 1
Gh_A09G2229	ELIP1								-4.619				Early light-induced protein 1, chloroplastic
Gh_A09G2320	DIR3					-3.079							Dirigent protein 3
Gh_A09G2334	PNC1				5.612								Cationic peroxidase 1
Gh_A09G2428	PDC1	-2.153											Pyruvate decarboxylase 1
Gh_A09G2463	accD	7.302							6.248	6.894		6.941	Acetyl-coenzyme A carboxylase carboxyl transferase subunit beta, chloroplastic
Gh_A09G2514	na	6.865							4.005				na
Gh_A09G2515	na	7.908	4.429	7.785		6.989		5.259	4.602	5.335	4.068	3.65	na
Gh_A09G2517	na	4.825	5.642	4.412	4.221	3.933		4.673	3.491	3.57	2.819	3.195	na
Gh_A09G2520	na	5.527	3.64	5.624	3.216	4.665		4.417	3.49	3.319	3.377	3.461	na
Gh_A09G2521	na	7.598											na
Gh_A09G2522	na	6.05	4.595	6.121					3.913		4.455		na
Gh_A09G2525	na			6.402					4.845				na
Gh_A09G2529	na	5.437		7.785					4.673		4.596		na
Gh_A10G0049	SBT2.5								-2.081				Subtilisin-like protease SBT2.5
Gh_A10G0095	na								2.011				Tropinone reductase-like 3
Gh_A10G0127	na								-2.22				na
Gh_A10G0146	XTH8										-2.004		Probable xyloglucan endotransglucosylase/hydrolase protein 8
Gh_A10G0157	CRK10								2.09				Cysteine-rich receptor-like protein kinase 10
Gh_A10G0271	ERF091		-2.144										Ethylene-responsive transcription factor ERF091
Gh_A10G0443	At1g56130				5.052				6.365		5.531		Probable LRR receptor-like serine/threonine-protein kinase At1g56130
Gh_A10G0473	B34								-2.033				Histone H3.2
Gh_A10G0478	SAUR41	-2.33	-2.651										Auxin-responsive protein SAUR41
Gh_A10G0525	CRRSP38								3.089				Cysteine-rich repeat secretory protein 38
Gh_A10G0537	ABCC8										2.705		ABC transporter C family member 8
Gh_A10G0539	At1g17710								-4.55				Inorganic pyrophosphatase 2
Gh_A10G0565	PER7		-6.72										Peroxidase 7
Gh_A10G0638	WRKY75				3.652								Probable WRKY transcription factor 75
Gh_A10G0742	COX2	3.044	3.228	3.899	3.294	3.171		3.732	3.635	3.928	3.431	3.625	Cytochrome c oxidase subunit 2
Gh_A10G0760	TINY								-3.712			-2.915	Ethylene-responsive transcription factor TINY
Gh_A10G0779	B34								-2.05				Histone H3.2
Gh_A10G0842	WAKL14									2.561			Wall-associated receptor kinase-like 14
Gh_A10G0863	SAMT										2.514		Salicylate carboxymethyltransferase
Gh_A10G0878	fosB					-2.406							Metallothiol transferase FosB
Gh_A10G1006	na				3.641								na
Gh_A10G1034	SULTR3										-3.037		Sulfate transporter 3.1
Gh_A10G1079	CHS1										3.596	3.821	Chalcone synthase 1
Gh_A10G1231	CML5								-2.482				Calmodulin-like protein 5
Gh_A10G1271	EP3										2.94		Endochitinase EP3
Gh_A10G1320	ASP1		-3.356										Aspartate aminotransferase, mitochondrial
Gh_A10G1416	na								-5.764				na
Gh_A10G1476	na										-4.433		na
Gh_A10G1478	na										-3.446		na
Gh_A10G1505	BETV1J										3.005		Major pollen allergen Bet v 1-J
Gh_A10G1507	BETVIA								3.262		3.836	3.843	Major pollen allergen Bet v 1-A
Gh_A10G1518	CTL2										-2.188		Chitinase-like protein 2
Gh_A10G1528	HCF107									-2.586			Protein high chlorophyll fluorescent 107
Gh_A10G1552	C/VIF1				2.449						2.186		Cell wall / vacuolar inhibitor of fructosidase 1
Gh_A10G1563	MYB108										2.367		Transcription factor MYB108
Gh_A10G1567	na				2.37								1-Cys peroxiredoxin
Gh_A10G1636	na								3.311				na
Gh_A10G1660	BURP17			2.42									BURP domain-containing protein 17
Gh_A10G1742	gpsn2					2.095							Very-long-chain enoyl-CoA reductase
Gh_A10G1744	CYP94A1								2.042				Cytochrome P450 94A1
Gh_A10G1746	UBP12										2.022		Ubiquitin carboxyl-terminal hydrolase 12
Gh_A10G1760	MNR1								2.776				(+)-neomenthol dehydrogenase
Gh_A10G1761	MNR1								2.514				(+)-neomenthol dehydrogenase
Gh_A10G1880	MAKR4										3.682		Probable membrane-associated kinase regulator 4
Gh_A10G1889	DIR25										-2.209		Dirigent protein 25
Gh_A10G1975	ERG1								2.177				Elicitor-responsive protein 1
Gh_A10G1977	EXPA4										-3.657		Expansin-A4
Gh_A10G1995	na								-3.349				na
Gh_A10G2073	SNC1								2.159				Protein SUPPRESSOR OF npr1-1, CONSTITUTIVE 1
Gh_A10G2138	PRA1B1					2.156							PRA1 family protein B1
Gh_A10G2149	AGP30		-5.508										Non-classical arabinogalactan protein 30
Gh_A10G2169	na	-2.87											na
Gh_A10G2198	comA									-2.449			Phosphosulfolactate synthase
Gh_A10G2282	na								-2.569				na
Gh_A10G2319	SHR								2.484				Protein SHORT-ROOT
Gh_A11G0009	BOR1				4.397				5.063		4.282		Boron transporter 1
Gh_A11G0073	KAM1								-2.554				Xyloglucan galactosyltransferase KATAMARI1
Gh_A11G0080	DREB1D								-4.718				Dehydration-responsive element-binding protein 1D
Gh_A11G0082	ERF026								-5.122				Ethylene-responsive transcription factor ERF026
Gh_A11G0108	SLAH3										-2.304		S-type anion channel SLAH3
Gh_A11G0206	RHA1A								2.65				RING-H2 zinc finger protein RHA1a
Gh_A11G0219	na								-2.604	-2.542			na
Gh_A11G0230	At5g39865								-2.179		-2.246		Uncharacterized protein At5g39865
Gh_A11G0323	CML15								-3.449				Probable calcium-binding protein CML15
Gh_A11G0349	na									2.169			na
Gh_A11G0359	ERF114										2.432	2.296	Ethylene-responsive transcription factor ERF114
Gh_A11G0425	PLP1								2.496				Patatin-like protein 1
Gh_A11G0443	GH3.1										5.673		Probable indole-3-acetic acid-amido synthetase GH3.1
Gh_A11G0447	LBD39				-2.441								LOB domain-containing protein 39
Gh_A11G0526	csd		-3.395										Probable cysteine desulfurase
Gh_A11G0572	na									2.282			na
Gh_A11G0583	At3g26840				2.641				2.894				Acyltransferase-like protein At3g26840, chloroplastic
Gh_A11G0599	MPC1								2.298				Mitochondrial pyruvate carrier 1
Gh_A11G0727	PECS-2.1								2.145				Pectinesterase 2
Gh_A11G0735	na									-2.052			na
Gh_A11G0809	CAS1										2.14		L-3-cyanoalanine synthase 1, mitochondrial
Gh_A11G0905	CYP78A3								3.084				Cytochrome P450 78A3
Gh_A11G0909	MYC4										3.761		Transcription factor MYC4
Gh_A11G0963	C9orf78											-2.872	Uncharacterized protein C9orf78
Gh_A11G0975	NIMIN-1										7.675		Protein NIM1-INTERACTING 1
Gh_A11G1011	na								-2.319				na
Gh_A11G1046	Os07g0673200				-2.295								Probable E3 ubiquitin-protein ligase BAH1-like 2
Gh_A11G1131	na										-4.161		Ent-copalyl diphosphate synthase, chloroplastic
Gh_A11G1197	H6H										-2.152		Hyoscyamine 6-dioxygenase
Gh_A11G1250	HSP15.7									-7.911			15.7 kDa heat shock protein, peroxisomal
Gh_A11G1258	SDI1									-4.089			Protein SULFUR DEFICIENCY-INDUCED 1
Gh_A11G1293	GCH1											2.412	GTP cyclohydrolase 1
Gh_A11G1367	na										-2.842		na
Gh_A11G1557	na								-2.545				Glutamine synthetase nodule isozyme
Gh_A11G1611	ATJ11					-2.523							Chaperone protein dnaJ 11, chloroplastic
Gh_A11G1620	na								2.329				na
Gh_A11G1659	na	6.134	7.112	7.435		6.952			4.768				na
Gh_A11G1664	rpoC2	5.168	4.55	5.064	4.458	4.592			4.035	4.033	5.17	4.946	DNA-directed RNA polymerase subunit beta''
Gh_A11G1669	PER72			2.682									Peroxidase 72
Gh_A11G1716	LAC6										-7.048		Laccase-6
Gh_A11G1748	CYP82C4										-3.725		Cytochrome P450 82C4
Gh_A11G1897	BHLH25								2.901				Transcription factor bHLH25
Gh_A11G1965	SCL32										2.038		Scarecrow-like protein 32
Gh_A11G1986	SN1											-4.099	Snakin-1
Gh_A11G1999	HDHD3		-2.17										Haloacid dehalogenase-like hydrolase domain-containing protein 3
Gh_A11G2034	DTX24										-4.139		Protein DETOXIFICATION 24
Gh_A11G2071	PCO2	-2.663											Plant cysteine oxidase 2
Gh_A11G2088	na		-2.107										na
Gh_A11G2151	na										-3.148		na
Gh_A11G2189	At3g05950										6.963		Germin-like protein subfamily 1 member 7
Gh_A11G2199	GLP6			2.364									Germin-like protein subfamily 1 member 13
Gh_A11G2286	HEV1								5.219			4.494	Pro-hevein
Gh_A11G2370	At2g48020								3.438				Sugar transporter ERD6-like 7
Gh_A11G2421	At5g27670								-3.154				Probable histone H2A.5
Gh_A11G2443	CXE15								2.702				Probable carboxylesterase 15
Gh_A11G2451	PME41		-8.125										Probable pectinesterase/pectinesterase inhibitor 41
Gh_A11G2471	At3g01520	-2.661	-2.255										Universal stress protein A-like protein
Gh_A11G2472	At3g01520	-2.866	-2.913										Universal stress protein A-like protein
Gh_A11G2488	na								5.363				na
Gh_A11G2491	CHLN										2.401	2.339	Nicotianamine synthase
Gh_A11G2503	na										-2.506		Importin subunit alpha
Gh_A11G2677	MYB44											3.554	Transcription factor MYB44
Gh_A11G2702	NCS2										3.328		S-norcoclaurine synthase 2
Gh_A11G2745	PIN1									2.396			Auxin efflux carrier component 1
Gh_A11G2746	BHLH106									2.671			Transcription factor bHLH106
Gh_A11G2772	At4g27220											2.007	Probable disease resistance protein At4g27220
Gh_A11G2828	NFYA10					-2.75							Nuclear transcription factor Y subunit A-10
Gh_A11G2836	RPPL1								2.022				Putative disease resistance RPP13-like protein 1
Gh_A11G2895	FLA11										-2.165		Fasciclin-like arabinogalactan protein 11
Gh_A11G2999	na	3.376	2.822	2.955					2.444	2.495			na
Gh_A11G3098	AAE11								2.305				Butyrate--CoA ligase AAE11, peroxisomal
Gh_A11G3154	LECRK91				3.592						3.399		L-type lectin-domain containing receptor kinase IX.1
Gh_A11G3184	At5g64700										-3.387		WAT1-related protein At5g64700
Gh_A12G0022	SULTR3										-2.469		Sulfate transporter 3.1
Gh_A12G0055	PER3										-2.5		Peroxidase 3
Gh_A12G0130	dnaJ									-2.816			Chaperone protein DnaJ
Gh_A12G0173	ZAT10								-2.08				Zinc finger protein ZAT10
Gh_A12G0216	ERF109								-7.329				Ethylene-responsive transcription factor ERF109
Gh_A12G0274	At2g14610								-2.736				Pathogenesis-related protein 1
Gh_A12G0322	Bp10								-2.706				L-ascorbate oxidase homolog
Gh_A12G0364	na								-2.222				na
Gh_A12G0462	MSP1								-2.323				Leucine-rich repeat receptor protein kinase MSP1
Gh_A12G0538	STR15								2.557				Rhodanese-like domain-containing protein 15, chloroplastic
Gh_A12G0583	SAMT				4.842								Salicylate carboxymethyltransferase
Gh_A12G0585	SAMT									-2.679			Salicylate carboxymethyltransferase
Gh_A12G0609	At4g36750										-3.609		Probable NAD(P)H dehydrogenase (quinone) FQR1-like 2
Gh_A12G0631	At2g23540								2.48				GDSL esterase/lipase At2g23540
Gh_A12G0687	ycf36								-3.626				Uncharacterized protein ycf36
Gh_A12G0742	At5g65660											-3.135	Uncharacterized protein At5g65660
Gh_A12G0857	SPX3							17.604					SPX domain-containing protein 3
Gh_A12G0949	ATL59								3.298				E3 ubiquitin-protein ligase ATL59
Gh_A12G0967	na								-2.434				na
Gh_A12G0985	ABIL1										-2.144		Protein ABIL1
Gh_A12G1034	SAUR32								2.032				Auxin-responsive protein SAUR32
Gh_A12G1091	ABCB4										3.673		ABC transporter B family member 4
Gh_A12G1108	NIMIN-1										4.71		Protein NIM1-INTERACTING 1
Gh_A12G1120	na		-2.137										na
Gh_A12G1130	CP12-2					-3.064							Calvin cycle protein CP12-2, chloroplastic
Gh_A12G1143	At3g01520					-2.56							Universal stress protein A-like protein
Gh_A12G1208	At5g08350									-2.347			GEM-like protein 4
Gh_A12G1214	TCP7								-2.586				Transcription factor TCP7
Gh_A12G1267	ERF054		-3.046										Ethylene-responsive transcription factor ERF054
Gh_A12G1276	BHLH36				6.316								Transcription factor bHLH36
Gh_A12G1384	HIPP26								-3.218				Heavy metal-associated isoprenylated plant protein 26
Gh_A12G1413	At4g15970								2.876				Uncharacterized protein At4g15970
Gh_A12G1505	NAC029				2.078								NAC transcription factor 29
Gh_A12G1512	RNS3					-2.271							Ribonuclease 3
Gh_A12G1685	SOT16				2.757								Cytosolic sulfotransferase 16
Gh_A12G1761	ERF114								3.536				Ethylene-responsive transcription factor ERF114
Gh_A12G1802	HSP23.6		-3.332						-2.622	-4.196			23.6 kDa heat shock protein, mitochondrial
Gh_A12G1830	CYP707A1		-2.069										Abscisic acid 8'-hydroxylase 1
Gh_A12G1923	EXLB1								4.697				Expansin-like B1
Gh_A12G2012	na								2.176				21 kDa protein
Gh_A12G2057	DREB1F								-6.475				Dehydration-responsive element-binding protein 1F
Gh_A12G2070	OSM34								5.293		5.49		Osmotin-like protein OSM34
Gh_A12G2071	OSM34								4.001		4.782		Osmotin-like protein OSM34
Gh_A12G2113	AGP22											-5.971	Arabinogalactan peptide 22
Gh_A12G2166	na		-2.938										na
Gh_A12G2188	COMT1				3.122						3.106		Caffeic acid 3-O-methyltransferase
Gh_A12G2277	TPP7											-2.252	Probable trehalose-phosphate phosphatase 7
Gh_A12G2280	SIGE								-2.946				RNA polymerase sigma factor sigE, chloroplastic/mitochondrial
Gh_A12G2286	At1g64065										3.981		Late embryogenesis abundant protein At1g64065
Gh_A12G2300	HSP83A									-4.187			Heat shock protein 83
Gh_A12G2357	DREB1D								-4.69				Dehydration-responsive element-binding protein 1D
Gh_A12G2363	VIT_16s0100g00290								2.695				L-idonate 5-dehydrogenase
Gh_A12G2364	SDH								2.71				Sorbitol dehydrogenase
Gh_A12G2380	AHG1								-2.741				Probable protein phosphatase 2C 75
Gh_A12G2396	CYP76AH1								5.288				Ferruginol synthase
Gh_A12G2428	At1g18250								-2.582				Thaumatin-like protein
Gh_A12G2516	LTPG2								4.001				Non-specific lipid transfer protein GPI-anchored 2
Gh_A12G2541	ERF114								-2.583				Ethylene-responsive transcription factor ERF114
Gh_A12G2647	UGT83A1										7.066		UDP-glycosyltransferase 83A1
Gh_A12G2689	DIR5										-2.911		Dirigent protein 5
Gh_A13G0025	At5g07050										-3.361		WAT1-related protein At5g07050
Gh_A13G0050	EXPA8											2.275	Expansin-A8
Gh_A13G0059	WRKY70				3.695								Probable WRKY transcription factor 70
Gh_A13G0088	TBL36								-2.115				Protein trichome birefringence-like 36
Gh_A13G0123	WUN1									-2.235			Wound-induced protein 1
Gh_A13G0172	UGT91C1										5.078		UDP-glycosyltransferase 91C1
Gh_A13G0249	At5g37990										-4.011		Probable S-adenosylmethionine-dependent methyltransferase At5g37990
Gh_A13G0336	na								6.297				na
Gh_A13G0337	na				3.969						5.465		na
Gh_A13G0392	GH3.1					2.358							Probable indole-3-acetic acid-amido synthetase GH3.1
Gh_A13G0395	na										-2.439		na
Gh_A13G0396	CYCD1-1											-3.226	Cyclin-D1-1
Gh_A13G0497	PBP1								-2.199				Calcium-binding protein PBP1
Gh_A13G0575	NAM-B2								-2.786				NAC transcription factor NAM-B2
Gh_A13G0672	EXPA15											2.826	Expansin-A15
Gh_A13G0783	na								2.127				Cytochrome P450 CYP749A22
Gh_A13G0810	AGP14											-2.998	Arabinogalactan peptide 14
Gh_A13G0917	GATA15								-3.388				GATA transcription factor 15
Gh_A13G0935	GOLS2								-2.085				Galactinol synthase 2
Gh_A13G1020	NAC030				4.04								NAC domain-containing protein 30
Gh_A13G1131	B34								-2.385				Histone H3.2
Gh_A13G1207	CAD1-A				2.867				3.404		3.742		(+)-delta-cadinene synthase isozyme A
Gh_A13G1344	F6'H2										4.031		Feruloyl CoA ortho-hydroxylase 2
Gh_A13G1345	F6'H1								4.819				Feruloyl CoA ortho-hydroxylase 1
Gh_A13G1352	At3g47200										-4.069		UPF0481 protein At3g47200
Gh_A13G1388	At3g47200								2.835				UPF0481 protein At3g47200
Gh_A13G1473	na								6.389		-5.369		na
Gh_A13G1488	THA1								2.771		3.246		Probable low-specificity L-threonine aldolase 1
Gh_A13G1493	na					-2.781							na
Gh_A13G1563	At1g09380				2.313								WAT1-related protein At1g09380
Gh_A13G1655	HSF30									-2.591			Heat shock factor protein HSF30
Gh_A13G1719	CDA1				-2.115						-2.546	-2.313	Cytidine deaminase 1
Gh_A13G1728	At4g29190							2.802					Zinc finger CCCH domain-containing protein 49
Gh_A13G1788	AOP1				2.847				3.171				Probable 2-oxoglutarate-dependent dioxygenase AOP1
Gh_A13G1789	AOP1								2.828				Probable 2-oxoglutarate-dependent dioxygenase AOP1
Gh_A13G1790	AOP1								2.66				Probable 2-oxoglutarate-dependent dioxygenase AOP1
Gh_A13G1798	AOP1										2.848		Probable 2-oxoglutarate-dependent dioxygenase AOP1
Gh_A13G1810	CAS1										-2.857		Cycloartenol synthase
Gh_A13G1818	BHLH35								-2.387				Transcription factor bHLH35
Gh_A13G2046	HSP70									-3.179			Heat shock 70 kDa protein
Gh_A13G2050	UGT87A2										2.173		UDP-glycosyltransferase 87A2
Gh_A13G2098	na								2.896				na
Gh_A13G2187	SAUR24								-2.986				Auxin-responsive protein SAUR24
Gh_A13G2230	rpl22	6.688	3.701			4.42			3.354			4.098	50S ribosomal protein L22, chloroplastic
Gh_A13G2237	na	2.953	2.556	3.69	2.809	3.317		3.793	3.257	4.55	2.861	3.347	na
Gh_A13G2328	na								-2.253				na
Gh_A13G2339	AOP1										-7.04		Probable 2-oxoglutarate-dependent dioxygenase AOP1
Gh_A13G2341	AOP1										4.77		Probable 2-oxoglutarate-dependent dioxygenase AOP1
Gh_A13G2342	AOP1				3.766						3.623		Probable 2-oxoglutarate-dependent dioxygenase AOP1
Gh_A13G2348	IQM2					-3.591							IQ domain-containing protein IQM2
Gh_D01G0090	EGY3								-5.373				Probable zinc metallopeptidase EGY3, chloroplastic
Gh_D01G0111	GLIP1									-3.119			GDSL esterase/lipase 1
Gh_D01G0130	MSSP2											2.828	Monosaccharide-sensing protein 2
Gh_D01G0131	MSSP2											3.555	Monosaccharide-sensing protein 2
Gh_D01G0152	ILR3								2.218				Transcription factor ILR3
Gh_D01G0168	RMA1H1								2.319				E3 ubiquitin-protein ligase RMA1H1
Gh_D01G0177	LRX4								-3.062		-2.257		Leucine-rich repeat extensin-like protein 4
Gh_D01G0247	PSBR									-3.302			Photosystem II 10 kDa polypeptide, chloroplastic
Gh_D01G0280	F6'H2								3.277				Feruloyl CoA ortho-hydroxylase 2
Gh_D01G0281	F6'H1				3.487								Feruloyl CoA ortho-hydroxylase 1
Gh_D01G0282	F6'H1										6.104		Feruloyl CoA ortho-hydroxylase 1
Gh_D01G0285	F6'H1										3.313		Feruloyl CoA ortho-hydroxylase 1
Gh_D01G0297	rpoB	3.303				2.602		2.888	2.016			2.168	DNA-directed RNA polymerase subunit beta
Gh_D01G0315	na											-2.68	na
Gh_D01G0322	GDPDL2										3.426		Glycerophosphodiester phosphodiesterase protein kinase domain-containing GDPDL2
Gh_D01G0325	At5g39020				2.922								Probable receptor-like protein kinase At5g39020
Gh_D01G0386	FLS2											5.123	LRR receptor-like serine/threonine-protein kinase FLS2
Gh_D01G0407	na								3.114				na
Gh_D01G0465	At1g50180				4.092								Putative disease resistance protein At1g50180
Gh_D01G0480	na									2.148			na
Gh_D01G0500	na								-2.34				na
Gh_D01G0521	na								-4.626				na
Gh_D01G0536	na		-3.707										na
Gh_D01G0537	na		-2.235										na
Gh_D01G0655	ANP2								-2.113				Mitogen-activated protein kinase kinase kinase 2
Gh_D01G0668	At4g34480				2.916						3.349		Glucan endo-1,3-beta-glucosidase 7
Gh_D01G0671	na								-2.421				na
Gh_D01G0712	CYP71D55								4.617		3.17		Premnaspirodiene oxygenase
Gh_D01G0785	XERICO											7.652	Probable E3 ubiquitin-protein ligase XERICO
Gh_D01G0896	na		-2.29										na
Gh_D01G0905	4CLL5										-2.167		4-coumarate--CoA ligase-like 5
Gh_D01G0929	RBK2				2.872				2.452				Receptor-like cytosolic serine/threonine-protein kinase RBK2
Gh_D01G1091	CER2		-4.486										Protein ECERIFERUM 1
Gh_D01G1093	na								3.655		-4.273		na
Gh_D01G1121	PUP3								-3.033				Purine permease 3
Gh_D01G1128	CCMFC	3.104	2.104	3.113		2.332		3.586	2.986	3.498	2.426	2.741	Cytochrome c biogenesis CcmF C-terminal-like mitochondrial protein
Gh_D01G1159	na								-2.017				na
Gh_D01G1162	At3g10290								-2.188				Probable sugar phosphate/phosphate translocator At3g10290
Gh_D01G1180	na									5.953			na
Gh_D01G1265	PRP3		-6.797										Proline-rich protein 3
Gh_D01G1313	UGT74B1								-3.295				UDP-glycosyltransferase 74B1
Gh_D01G1340	na								-6.793				na
Gh_D01G1342	na								-6.54		5.013		na
Gh_D01G1359	na				3.255								Lignin-forming anionic peroxidase
Gh_D01G1428	CEL1								-2.503				Endoglucanase 8
Gh_D01G1493	WRKY75								2.408				Probable WRKY transcription factor 75
Gh_D01G1566	mhkB								-2.295			-2.469	Myosin heavy chain kinase B
Gh_D01G1622	NFD4								2.744				Protein NUCLEAR FUSION DEFECTIVE 4
Gh_D01G1679	EXLA1											-2.024	Expansin-like A1
Gh_D01G1683	na				3.841								Endochitinase 1
Gh_D01G1771	na								-2.631				na
Gh_D01G1908	CYP93A1										-4.014		3,9-dihydroxypterocarpan 6A-monooxygenase
Gh_D01G1963	CAD1-A								3.351				(+)-delta-cadinene synthase isozyme A
Gh_D01G1988	na								4.341		3.631		Secoisolariciresinol dehydrogenase (Fragment)
Gh_D01G1989	na			3.119	2.833	2.535			3.67				Secoisolariciresinol dehydrogenase (Fragment)
Gh_D01G2011	ABI5				2.074							2.224	Protein ABSCISIC ACID-INSENSITIVE 5
Gh_D01G2041	na	-3.237											na
Gh_D01G2070	na										-2.58		Flavonol sulfotransferase-like
Gh_D01G2085	PIP2-2											3.049	Aquaporin PIP2-2
Gh_D01G2147	CHX20										2.458		Cation/H(+) antiporter 20
Gh_D01G2160	LHW								2.425				Transcription factor LHW
Gh_D01G2161	TAC1								2.174				Transcriptional regulator TAC1
Gh_D01G2224	SRG1										8.732		Protein SRG1
Gh_D01G2275	na											6.55	na
Gh_D01G2305	At5g49610								2.345				F-box protein At5g49610
Gh_D01G2337	EP1											5.791	Epidermis-specific secreted glycoprotein EP1
Gh_D02G0043	WRKY70				2.914								Probable WRKY transcription factor 70
Gh_D02G0196	WAKL8										7.254	-7.51	Wall-associated receptor kinase-like 8
Gh_D02G0206	CYS2											-3.64	Cysteine proteinase inhibitor 2
Gh_D02G0213	na				2.08								Tetrahydrocannabinolic acid synthase
Gh_D02G0216	CBDAS2								2.934				Cannabidiolic acid synthase-like 1
Gh_D02G0218	na				6.223								na
Gh_D02G0220	na											-2.259	Xyloglucan endotransglucosylase/hydrolase 2
Gh_D02G0241	SBP2										2.329		Selenium-binding protein 2
Gh_D02G0242	SBP2										6.337	4.615	Selenium-binding protein 2
Gh_D02G0257	RLP12				3.526								Receptor-like protein 12
Gh_D02G0259	RLP12										2.097		Receptor-like protein 12
Gh_D02G0326	GSTU7											2.693	Glutathione S-transferase U7
Gh_D02G0327	na											9.27	na
Gh_D02G0328	GSTU7								2.008				Glutathione S-transferase U7
Gh_D02G0378	HSP22.7									-8.34			22.7 kDa class IV heat shock protein
Gh_D02G0400	na										-2.272		na
Gh_D02G0410	CSLG2										4.255		Cellulose synthase-like protein G2
Gh_D02G0417	ETR2										2.191		Ethylene receptor 2
Gh_D02G0420	At4g14450								-3.939				Uncharacterized protein At4g14450, chloroplastic
Gh_D02G0507	POPTRDRAFT_820933				3.36								CASP-like protein 1D1
Gh_D02G0567	na								3.61		3.825		Major allergen Pru ar 1
Gh_D02G0586	na										3.591		na
Gh_D02G0656	UGT71A15								2.848				UDP-glycosyltransferase 71A15
Gh_D02G0661	na		-3.022										na
Gh_D02G0702	na								-2.585				na
Gh_D02G0716	RLK1								3.491				G-type lectin S-receptor-like serine/threonine-protein kinase RLK1
Gh_D02G0730	ADH1	-2.368	-2.613										Alcohol dehydrogenase class-P
Gh_D02G0732	ADH1		-2.531										Alcohol dehydrogenase 1
Gh_D02G0733	ADH1		-2.066										Alcohol dehydrogenase class-P
Gh_D02G0775	CML44											-2.612	Probable calcium-binding protein CML44
Gh_D02G0804	At4g08300								2.119				WAT1-related protein At4g08300
Gh_D02G0837	EXO								-3.817				Protein EXORDIUM
Gh_D02G0838	EXO								-2.456				Protein EXORDIUM
Gh_D02G0857	nep1									2.4			Aspartic proteinase nepenthesin-1
Gh_D02G0911	na										-6.322		na
Gh_D02G0923	PLP2				4.221								Patatin-like protein 2
Gh_D02G0979	na				2.668								na
Gh_D02G0992	XTH22								-4.468				Xyloglucan endotransglucosylase/hydrolase protein 22
Gh_D02G1079	At5g01750								2.505				Protein LURP-one-related 15
Gh_D02G1153	RAV1					-2.735							AP2/ERF and B3 domain-containing transcription factor RAV1
Gh_D02G1269	EXPA15								-2.938				Expansin-A15
Gh_D02G1413	na							2.304					na
Gh_D02G1435	PME6										-4.127		Probable pectinesterase/pectinesterase inhibitor 6
Gh_D02G1437	na										-3.173		21 kDa protein
Gh_D02G1555	ABCC3								3.044		3.356		ABC transporter C family member 3
Gh_D02G1607	na				2.26								na
Gh_D02G1632	HEBP2								-3.014				Heme-binding protein 2
Gh_D02G1641	At1g80170				2.763								Probable polygalacturonase At1g80170
Gh_D02G1656	JP650								-2.042				Probable polygalacturonase non-catalytic subunit JP650
Gh_D02G1686	na											-2.215	na
Gh_D02G1720	At1g18390									2.347			Probable serine/threonine-protein kinase At1g18390
Gh_D02G1788	ERF113										2.083		Ethylene-responsive transcription factor ERF113
Gh_D02G1890	na								-5.072				na
Gh_D02G1909	At1g48930		-6.033										Endoglucanase 5
Gh_D02G1930	At5g23370		-3.953										Putative GEM-like protein 8
Gh_D02G1998	PNC2											-2.385	Cationic peroxidase 2
Gh_D02G2017	na										-2.041		na
Gh_D02G2055	MYB44								-2.752				Transcription factor MYB44
Gh_D02G2266	AATL1										3.212		Lysine histidine transporter-like 8
Gh_D02G2286	CHIA1								5.775				Endochitinase 1
Gh_D02G2323	na		-2.955										na
Gh_D02G2331	na								-2.155				na
Gh_D02G2341	na									-2.798			na
Gh_D02G2389	IAA14										-2.12		Auxin-responsive protein IAA14
Gh_D02G2417	BAHD1								4.228				BAHD acyltransferase At5g47980
Gh_D03G0008	At4g38250										2.874		Amino acid transporter ANTL2
Gh_D03G0059	PER64			-2.422									Peroxidase 64
Gh_D03G0082	NFD4		-2.989										Protein NUCLEAR FUSION DEFECTIVE 4
Gh_D03G0169	At2g18630										2.546		UPF0496 protein At2g18630
Gh_D03G0192	na										7.858		na
Gh_D03G0241	KAI2								2.289				Probable esterase KAI2
Gh_D03G0275	na				-2.116								na
Gh_D03G0278	PSK3								2.723				Phytosulfokines 3
Gh_D03G0407	na					-3.372					-2.483		na
Gh_D03G0420	na	-2.952											na
Gh_D03G0421	na	-3.027											na
Gh_D03G0437	na								-3.355				na
Gh_D03G0483	XTH22								-3.777				Xyloglucan endotransglucosylase/hydrolase protein 22
Gh_D03G0508	CCR2										-2.185		Cinnamoyl-CoA reductase 2
Gh_D03G0588	S-ACP-DES6		-2.334										Stearoyl-[acyl-carrier-protein] 9-desaturase 6, chloroplastic
Gh_D03G0591	na										2.275		Pathogen-related protein
Gh_D03G0688	RBOHA										2.387		Respiratory burst oxidase homolog protein A
Gh_D03G0776	At5g39865								-2.033				Uncharacterized protein At5g39865
Gh_D03G0823	na	-3.751											na
Gh_D03G0959	na		-3.163										21 kDa protein
Gh_D03G0967	SEOB								2.969				Protein SIEVE ELEMENT OCCLUSION B
Gh_D03G1026	na										2.568	2.612	21 kDa protein
Gh_D03G1049	AGD1								4.785				ADP-ribosylation factor GTPase-activating protein AGD1
Gh_D03G1071	na									-2.069			na
Gh_D03G1097	na					-3.381							na
Gh_D03G1194	EXPA4		3.677										Expansin-A4
Gh_D03G1212	CESA6			4.038									Cellulose synthase A catalytic subunit 6 [UDP-forming]
Gh_D03G1268	HSP18.5-C									-3.105			18.5 kDa class I heat shock protein
Gh_D03G1321	GLY								2.265				Lactoylglutathione lyase
Gh_D03G1327	XTH32					2.331						2.102	Probable xyloglucan endotransglucosylase/hydrolase protein 32
Gh_D03G1421	HSP83A									-3.722			Heat shock protein 83
Gh_D03G1452	na										-2.057		Tubulin beta-7 chain
Gh_D03G1484	DTX49								2.653				Protein DETOXIFICATION 49
Gh_D03G1519	na									-2.962			na
Gh_D03G1520	PHR1								-2.21				Deoxyribodipyrimidine photo-lyase
Gh_D03G1541	SAUR36										-3.343		Auxin-responsive protein SAUR36
Gh_D03G1597	SEOB							3.238					Protein SIEVE ELEMENT OCCLUSION B
Gh_D03G1605	SEOB										7.068		Protein SIEVE ELEMENT OCCLUSION B
Gh_D03G1623	NPF7.3								2.465		-2.776		Protein NRT1/ PTR FAMILY 7.3
Gh_D03G1627	NAC086				3.902						4.102	3.383	NAC domain-containing protein 86
Gh_D03G1706	AOP1.2										-3.523		Probable 2-oxoglutarate-dependent dioxygenase AOP1.2
Gh_D03G1795	GLYK										2.12		D-glycerate 3-kinase, chloroplastic
Gh_D03G1808	YLS9								-2.535				Protein YLS9
Gh_D03G1840	4CLL6				2.469				4.079		3.555		4-coumarate--CoA ligase-like 6
Gh_D03G1854	na								2.802				na
Gh_D04G0015	Os01g0656200								-3.976				Probable protein phosphatase 2C 8
Gh_D04G0087	na				4.178								na
Gh_D04G0089	BRXL2								-2.067				Protein Brevis radix-like 2
Gh_D04G0112	WRKY70				3.937								Probable WRKY transcription factor 70
Gh_D04G0130	PER52				3.431								Peroxidase 52
Gh_D04G0177	na										5.285		UDP-glucose 4-epimerase GEPI48
Gh_D04G0198	na				3.928								Miraculin
Gh_D04G0352	na									-3.198			na
Gh_D04G0443	GASA4											2.17	Gibberellin-regulated protein 4
Gh_D04G0474	pvaA								2.264				Polyvinylalcohol dehydrogenase
Gh_D04G0688	CKX6										3.184		Cytokinin dehydrogenase 6
Gh_D04G0775	BHLH61								-5.275				Transcription factor bHLH61
Gh_D04G0828	hddc2		-2.625										HD domain-containing protein 2
Gh_D04G0931	COX3							2.114					Cytochrome c oxidase subunit 3
Gh_D04G0957	At3g10130									-2.41			Heme-binding-like protein At3g10130, chloroplastic
Gh_D04G1012	na											-2.251	na
Gh_D04G1035	DIOX2											-3.314	Probable 2-oxoglutarate/Fe(II)-dependent dioxygenase
Gh_D04G1163	na								-2.277				Histone H4
Gh_D04G1204	na								-2.052				Delta-1-pyrroline-5-carboxylate synthase
Gh_D04G1231	At1g04910								-2.006				Uncharacterized protein At1g04910
Gh_D04G1301	At1g14600										-2.184		Putative Myb family transcription factor At1g14600
Gh_D04G1389	BHLH36				3.47								Transcription factor bHLH36
Gh_D04G1489	EXL5								-2.292				Protein EXORDIUM-like 5
Gh_D04G1708	HB1										4.026		Non-symbiotic hemoglobin 1
Gh_D04G1716	CYP82C4											2.595	Cytochrome P450 82C4
Gh_D04G1809	ABCC3				2.157				2.125				ABC transporter C family member 3
Gh_D04G1835	ACD6								4.704				Protein ACCELERATED CELL DEATH 6
Gh_D04G1873	RDR1				2.065								RNA-dependent RNA polymerase 1
Gh_D04G1994	ATPA	3.724											ATP synthase subunit alpha, mitochondrial
Gh_D04G1995	na	3.063	2.282	3.132	2.156			4.07	3.404	4.42			na
Gh_D04G1998	ND1		3.78	3.499	3.095	3.279		3.702	2.288	3.784	3.732		NADH-ubiquinone oxidoreductase chain 1
Gh_D04G1999	na	3.417		3.226	3.359			4.239		4.322			na
Gh_D04G2021	na				3.732						5.567	2.754	Basic blue protein
Gh_D05G0053	R1A-6								2.762				Putative late blight resistance protein homolog R1A-6
Gh_D05G0131	TPRP-F1								-2.744				36.4 kDa proline-rich protein
Gh_D05G0134	At3g01300								-2.811				Receptor-like serine/threonine-protein kinase At3g01300
Gh_D05G0146	na										2.76		na
Gh_D05G0174	na	-3.879											Early nodulin-93
Gh_D05G0184	CYP734A1											3.328	Cytochrome P450 734A1
Gh_D05G0318	UGT91C1				2.305						2.077		UDP-glycosyltransferase 91C1
Gh_D05G0356	na								-2.422				21 kDa protein
Gh_D05G0407	HSP17.9-D									-5.76			17.9 kDa class II heat shock protein
Gh_D05G0442	SF21										-4.883		Pollen-specific protein SF21
Gh_D05G0457	AGP15								-2.142				Arabinogalactan peptide 15
Gh_D05G0490	CCD								3.445				Carotenoid 9,10(9',10')-cleavage dioxygenase
Gh_D05G0511	na				2.1				2.131				na
Gh_D05G0583	ERF003								-2.969				Ethylene-responsive transcription factor ERF003
Gh_D05G0584	na								-2.653				na
Gh_D05G0627	ASPG2			3.889	3.281	3.13				6.114			Protein ASPARTIC PROTEASE IN GUARD CELL 2
Gh_D05G0629	ASPG1		2.243										Protein ASPARTIC PROTEASE IN GUARD CELL 1
Gh_D05G0637	GDU1										-2.663		Protein GLUTAMINE DUMPER 1
Gh_D05G0653	na										-2.655		na
Gh_D05G0654	AFR								-2.108				F-box protein AFR
Gh_D05G0699	ORG2								5.237				Transcription factor ORG2
Gh_D05G0805	na										-4.198		na
Gh_D05G0807	PER60		-7.019										Peroxidase 60
Gh_D05G0852	PRCP										-5.501		Lysosomal Pro-X carboxypeptidase
Gh_D05G0853	na								-2.107				Probable histone H2B.1
Gh_D05G0859	ASN1								-2.293		2.7		Asparagine synthetase [glutamine-hydrolyzing] 1
Gh_D05G0901	HSP17.3-B								-6.867				17.3 kDa class I heat shock protein
Gh_D05G0902	HSP17.5-M					-3.596			-4.674	-5.348			17.5 kDa class I heat shock protein
Gh_D05G0943	HSP70									-3.797			Heat shock cognate 70 kDa protein
Gh_D05G0949	na				3.745								na
Gh_D05G0964	na								-2.085				na
Gh_D05G0991	ACA7								2.289		2.479		Alpha carbonic anhydrase 7
Gh_D05G1010	IRX7								2.1				Probable glucuronoxylan glucuronosyltransferase IRX7
Gh_D05G1036	SDR2a					-2.397					-4.308		Short-chain dehydrogenase reductase 2a
Gh_D05G1062	LSH6										-2.092		Protein LIGHT-DEPENDENT SHORT HYPOCOTYLS 6
Gh_D05G1110	HCBT1										-3.226		Anthranilate N-benzoyltransferase protein 1
Gh_D05G1325	na								2.476				na
Gh_D05G1341	At1g72540	-3.417	-2.38										Putative receptor-like protein kinase At1g72540
Gh_D05G1354	ALAAT2								2.041				Alanine aminotransferase 2, mitochondrial
Gh_D05G1361	na								2.451				na
Gh_D05G1376	na										-3.774		na
Gh_D05G1423	na										-2.932		na
Gh_D05G1486	PDC1	-2.313											Pyruvate decarboxylase 1
Gh_D05G1512	Dnajb13									-2.116			DnaJ homolog subfamily B member 13
Gh_D05G1532	AGP30										-2.316		Non-classical arabinogalactan protein 30
Gh_D05G1582	na		-2.581										na
Gh_D05G1586	MFT								-2.76				Protein MOTHER of FT and TF 1
Gh_D05G1617	HSP15.4					-3.633						-3.994	15.4 kDa class V heat shock protein
Gh_D05G1870	JAC1								-2.359				J domain-containing protein required for chloroplast accumulation response 1
Gh_D05G1893	CYP82A3								2.256				Cytochrome P450 82A3
Gh_D05G1927	PLP2								9.934				Patatin-like protein 2
Gh_D05G1929	CXE2								2.156				Probable carboxylesterase 2
Gh_D05G2054	HAT22								2.505				Homeobox-leucine zipper protein HAT22
Gh_D05G2065	AAP6										2.253		Amino acid permease 6
Gh_D05G2114	BCA5								2.034				Beta carbonic anhydrase 5, chloroplastic
Gh_D05G2161	EXO								-3.73				Protein EXORDIUM
Gh_D05G2162	EXO								-2.711				Protein EXORDIUM
Gh_D05G2163	UGT85A24								3.823				7-deoxyloganetin glucosyltransferase
Gh_D05G2179	At4g08850				2.207								Probable LRR receptor-like serine/threonine-protein kinase At4g08850
Gh_D05G2200	ST3										-2.933		Low affinity sulfate transporter 3
Gh_D05G2222	ERF012								-3.763				Ethylene-responsive transcription factor ERF012
Gh_D05G2359	At1g33340								2.938				Putative clathrin assembly protein At1g33340
Gh_D05G2407	na					-2.559							Cytochrome c
Gh_D05G2423	AMY2								-2.735				Probable alpha-amylase 2
Gh_D05G2431	P4H3		-2.327										Probable prolyl 4-hydroxylase 3
Gh_D05G2464	PME11										-3.133		Putative pectinesterase 11
Gh_D05G2515	BCAT2				2.531	-3.363							Branched-chain-amino-acid aminotransferase 2, chloroplastic
Gh_D05G2526	SAB								-2.132				Protein SABRE
Gh_D05G2553	na								-2.471				Olee1-like protein
Gh_D05G2589	LAC14								3.092				Laccase-14
Gh_D05G2590	na										-3.312		na
Gh_D05G2708	na				2.353							3.264	na
Gh_D05G2732	na									-2.084			na
Gh_D05G2746	ZIFL1										2.329		Protein ZINC INDUCED FACILITATOR-LIKE 1
Gh_D05G2768	TPS9								4.107				Probable terpene synthase 9
Gh_D05G2781	na										3.6		na
Gh_D05G2792	PMR6					2.25							Probable pectate lyase 13
Gh_D05G2795	na								2.298				Cytochrome P450 CYP736A12
Gh_D05G2818	na				2.922								Proteinase inhibitor
Gh_D05G2829	GATA8								-2.145				GATA transcription factor 8
Gh_D05G2880	At2g39490								2.314				F-box protein At2g39490
Gh_D05G2908	INT4										-3.51		Inositol transporter 4
Gh_D05G2913	HSPRO2								-2.202				Nematode resistance protein-like HSPRO2
Gh_D05G2920	PYL4								2.09				Abscisic acid receptor PYL4
Gh_D05G2935	PHO1				2.164				2.484		2.071		Phosphate transporter PHO1 homolog 3
Gh_D05G3020	na					2.809							na
Gh_D05G3030	XTH22								-4.972				Xyloglucan endotransglucosylase/hydrolase protein 22
Gh_D05G3129	na	5.522	6.145	6.223				5.883	6.46		5.267	4.193	na
Gh_D05G3130	na	6.51				4.143			4.232		7.678		na
Gh_D05G3131	na	5.945											na
Gh_D05G3132	na	6.316		5.828		4.621					4.52		na
Gh_D05G3133	na	6.864	7.771					7.35	5.768		5.101	8.03	na
Gh_D05G3247	At5g42310									-2.088			Pentatricopeptide repeat-containing protein At5g42310, mitochondrial
Gh_D05G3270	At1g53430								2.591				Probable LRR receptor-like serine/threonine-protein kinase At1g53430
Gh_D05G3595	At5g55050				3.801				3.27				GDSL esterase/lipase At5g55050
Gh_D05G3656	DIR4								4.171				Dirigent protein 4
Gh_D05G3662	DIR4								2.57				Dirigent protein 4
Gh_D05G3696	At4g26540											2.486	Probable LRR receptor-like serine/threonine-protein kinase At4g26540
Gh_D05G3710	ATJ11	-3.044											Chaperone protein dnaJ 11, chloroplastic
Gh_D05G3815	TSC10B								4.074				3-dehydrosphinganine reductase TSC10B
Gh_D05G3842	TIFY5A								-6.02				Protein TIFY 5A
Gh_D05G3845	At1g06800				4.145				5.653				Phospholipase A1-Igamma1, chloroplastic
Gh_D05G3861	IQD14								-2.167				Protein IQ-DOMAIN 14
Gh_D05G3882	YLS9								-2.278				Protein YLS9
Gh_D05G3903	TIP1-1					3.552							Aquaporin TIP1-1
Gh_D05G3908	na										-3.356		na
Gh_D05G3929	XTH22								-4.5				Xyloglucan endotransglucosylase/hydrolase protein 22
Gh_D06G0087	CYP74A								6.75		5.333		Allene oxide synthase, chloroplastic
Gh_D06G0090	CYP74A								4.551		4.768		Allene oxide synthase, chloroplastic
Gh_D06G0091	CYP74A2								3.929				Allene oxide synthase
Gh_D06G0114	At4g27520				4.596								Early nodulin-like protein 2
Gh_D06G0124	PLP2				2.473				3.648				Patatin-like protein 2
Gh_D06G0139	CML10				3.265								Probable calcium-binding protein CML10
Gh_D06G0179	At3g16150								2.466				Probable isoaspartyl peptidase/L-asparaginase 2
Gh_D06G0196	WLIM1										-3.904		LIM domain-containing protein WLIM1
Gh_D06G0202	PSK3										2.825		Phytosulfokines 3
Gh_D06G0281	DTX27								2.456				Protein DETOXIFICATION 27
Gh_D06G0284	na										-2.92		Blue copper protein
Gh_D06G0286	na								-2.298				na
Gh_D06G0352	na					-3.656							na
Gh_D06G0375	Os07g0604000								2.332				Probable 6-phosphogluconolactonase 2
Gh_D06G0421	NRAMP5								4.336				Metal transporter Nramp5
Gh_D06G0479	CHIT1B				4.34						3.639		Basic endochitinase
Gh_D06G0517	na	2.889		2.826				3.608	2.885	3.491	2.439	2.336	na
Gh_D06G0518	ATPA	3.105	2.735	3.695	2.798	2.645		3.775	3.041	4.043	3.852		ATP synthase subunit alpha, mitochondrial
Gh_D06G0579	MBF1C								-3.942	-3.634			Multiprotein-bridging factor 1c
Gh_D06G0580	ALDH2C4								2.867				Aldehyde dehydrogenase family 2 member C4
Gh_D06G0674	na					-2.057							na
Gh_D06G0704	PPAN									-2.704			Peter Pan-like protein
Gh_D06G0758	PAL										3.49		Phenylalanine ammonia-lyase
Gh_D06G0853	na								-6.223				na
Gh_D06G0930	na	8.204	4.423	6.912	5.11	4.824		5.077	3.449	5.257		6.907	na
Gh_D06G0931	na	5.893		4.667	4.031	4.976		5.231	5.174			4.566	na
Gh_D06G0938	At5g26010								-2.16				Probable protein phosphatase 2C 72
Gh_D06G0959	na								2.462				NADP-dependent malic enzyme
Gh_D06G1065	na								-3.176				na
Gh_D06G1104	ASPG2				2.314								Protein ASPARTIC PROTEASE IN GUARD CELL 2
Gh_D06G1149	na										-4.602		na
Gh_D06G1200	PER12							-5.072					Peroxidase 12
Gh_D06G1214	na										-3.056		na
Gh_D06G1347	na		-2.059										na
Gh_D06G1352	SCPL31								3.078		-4.39		Serine carboxypeptidase-like 31
Gh_D06G1428	SAG12				3.438						3.587		Senescence-specific cysteine protease SAG12
Gh_D06G1452	na		-2.453										na
Gh_D06G1513	AERO1		-2.264										Endoplasmic reticulum oxidoreductin-1
Gh_D06G1592	CRK25										2.947		Cysteine-rich receptor-like protein kinase 25
Gh_D06G1632	na								2.412		3.671		na
Gh_D06G1711	na								-2.022				na
Gh_D06G1715	na										3.068		na
Gh_D06G1764	PYL6					-3.69							Abscisic acid receptor PYL6
Gh_D06G1830	na								3.939		4.981		na
Gh_D06G1912	RNS1										4.695		Ribonuclease 1
Gh_D06G1920	PME24		-3.314										Putative pectinesterase/pectinesterase inhibitor 24
Gh_D06G1939	WRKY70				4.094						4.068		Probable WRKY transcription factor 70
Gh_D06G1980	TSS										2.006		Protein TSS
Gh_D06G2007	BOR4										-2.188		Boron transporter 4
Gh_D06G2204	na								2.264				na
Gh_D06G2297	CYP82A3								4.657				Cytochrome P450 82A3
Gh_D06G2309	NACK2									5.836			Kinesin-like protein NACK2
Gh_D06G2312	IKU2								2.28		2.753		Receptor-like protein kinase HAIKU2
Gh_D06G2362	ROPGEF5								-2.53				Rop guanine nucleotide exchange factor 5
Gh_D06G2371	TRG-31								3.956				Probable aquaporin PIP-type 7a
Gh_D07G0033	At2g26730									2.094			Probable inactive receptor kinase At2g26730
Gh_D07G0091	PME53								-2.027				Probable pectinesterase 53
Gh_D07G0157	na									-2.204			na
Gh_D07G0169	TT2								3.112				Transcription factor TT2
Gh_D07G0176	HSP17.9-D									-3.873			17.9 kDa class II heat shock protein
Gh_D07G0214	na		-2.216										NADP-dependent malic enzyme
Gh_D07G0219	At2g25790								-2.156				Probably inactive leucine-rich repeat receptor-like protein kinase At2g25790
Gh_D07G0246	CHIA								2.31				Acidic mammalian chitinase
Gh_D07G0255	MOT1										-2.763		Molybdate transporter 1
Gh_D07G0309	na		-2.205										na
Gh_D07G0317	WRKY18				3.777						5.684		WRKY transcription factor 18
Gh_D07G0333	EDR2L								-2.655				Protein ENHANCED DISEASE RESISTANCE 2-like
Gh_D07G0336	GDU1								-4.435				Protein GLUTAMINE DUMPER 1
Gh_D07G0385	LE										2.741		Gibberellin 3-beta-dioxygenase 1
Gh_D07G0440	ERF106									-2.556			Ethylene-responsive transcription factor ERF106
Gh_D07G0466	na				2.852						5.333		na
Gh_D07G0502	PDR1				4.713						4.779		Pleiotropic drug resistance protein 1
Gh_D07G0505	WRKY75								4.705		7.514		Probable WRKY transcription factor 75
Gh_D07G0543	AZG2								2.148				Adenine/guanine permease AZG2
Gh_D07G0552	na									-2.581			Peptide methionine sulfoxide reductase
Gh_D07G0572	RAP2-11					-2.889							Ethylene-responsive transcription factor RAP2-11
Gh_D07G0689	CLPB1									-3.819			Chaperone protein ClpB1
Gh_D07G0730	RKL1										-2.195		Probable inactive receptor kinase At1g48480
Gh_D07G0762	na								-3.42		4.968		na
Gh_D07G0781	MYB59									-2.728			Transcription factor MYB59
Gh_D07G0819	PME8				2.278								Probable pectinesterase 8
Gh_D07G0841	ACO3				3.052				3.729				1-aminocyclopropane-1-carboxylate oxidase 3
Gh_D07G0842	ACO3								2.335				1-aminocyclopropane-1-carboxylate oxidase 3
Gh_D07G0948	na										-2.212		na
Gh_D07G0997	na								2.641				na
Gh_D07G1151	LBD1											-2.438	LOB domain-containing protein 1
Gh_D07G1170	At1g56130											2.238	Probable LRR receptor-like serine/threonine-protein kinase At1g56130
Gh_D07G1244	PRP3		-5.616										Proline-rich protein 3
Gh_D07G1285	GOLS1										-2.363		Galactinol synthase 1
Gh_D07G1319	At1g02270											-2.696	Uncharacterized calcium-binding protein At1g02270
Gh_D07G1370	na								2.443				na
Gh_D07G1560	SDI1					-4.102							Protein SULFUR DEFICIENCY-INDUCED 1
Gh_D07G1608	OXI1								-2.423				Serine/threonine-protein kinase OXI1
Gh_D07G1692	CRK25								-2.472				Cysteine-rich receptor-like protein kinase 25
Gh_D07G1765	na									-3.208			Probable non-specific lipid-transfer protein AKCS9
Gh_D07G1903	At2g04570		-3.817										GDSL esterase/lipase At2g04570
Gh_D07G1956	XERICO								2.863				Probable E3 ubiquitin-protein ligase XERICO
Gh_D07G1974	RNS2								2.087				Ribonuclease 2
Gh_D07G2037	na				-2.582								na
Gh_D07G2080	na								-2.241				na
Gh_D07G2099	CGS1								2.348		2.105		Cystathionine gamma-synthase 1, chloroplastic
Gh_D07G2124	AUX22D		-2.601						-2.969				Auxin-induced protein 22D
Gh_D07G2153	ERF1B								4.555				Ethylene-responsive transcription factor 1B
Gh_D07G2164	LSH3											2.886	Protein LIGHT-DEPENDENT SHORT HYPOCOTYLS 3
Gh_D07G2239	At1g23740								3.676				Quinone oxidoreductase-like protein At1g23740, chloroplastic
Gh_D07G2329	lvr								4.774				Levodione reductase
Gh_D07G2345	GRXC1								2.867				Glutaredoxin-C1
Gh_D07G2376	ALE2									2.073			Receptor-like serine/threonine-protein kinase ALE2
Gh_D07G2423	CML23								-2.412				Probable calcium-binding protein CML23
Gh_D07G2490	H6H				2.536								Hyoscyamine 6-dioxygenase
Gh_D07G2493	ERF15				2.875								Ethylene-responsive transcription factor 15
Gh_D07G2495	ERF094										7.776		Ethylene-responsive transcription factor ERF094
Gh_D07G2497	ERF098								6.233				Ethylene-responsive transcription factor ERF098
Gh_D07G2498	ERF1B								3.251			3.276	Ethylene-responsive transcription factor 1B
Gh_D08G0021	na								-2.047				Histone H4
Gh_D08G0030	At5g02620								2.575				Ankyrin repeat-containing protein At5g02620
Gh_D08G0044	SCL33								2.015				Scarecrow-like protein 33
Gh_D08G0057	HSP17.5-E									-4.918			17.5 kDa class I heat shock protein
Gh_D08G0089	GALT29A								2.161				Beta-1,6-galactosyltransferase GALT29A
Gh_D08G0098	na									-2.473			na
Gh_D08G0102	RCOM_1282030										-2.614		Casparian strip membrane protein 3
Gh_D08G0103	CASP3										-2.479		Casparian strip membrane protein 3
Gh_D08G0273	CHLN								3.005				Nicotianamine synthase
Gh_D08G0412	AOC4										2.936		Allene oxide cyclase 4, chloroplastic
Gh_D08G0432	AAE11				3.873								Butyrate--CoA ligase AAE11, peroxisomal
Gh_D08G0446	UBI3					6.09							Ubiquitin-40S ribosomal protein S27a
Gh_D08G0448	HIPP26	-2.209											Heavy metal-associated isoprenylated plant protein 26
Gh_D08G0461	RAP2-3	-3.459	-3.707										Ethylene-responsive transcription factor RAP2-3
Gh_D08G0466	OsI_027940											4.907	Uncharacterized protein OsI_027940
Gh_D08G0610	na										2.317		na
Gh_D08G0665	AUX22D								-2.999				Auxin-induced protein 22D
Gh_D08G0680	HSFA6b								-2.433	-3.385			Heat stress transcription factor A-6b
Gh_D08G0753	na										5.334		na
Gh_D08G0790	na										2.091		na
Gh_D08G0829	HRPN								2.374				Peroxidase N
Gh_D08G0845	IQM2								-2.136				IQ domain-containing protein IQM2
Gh_D08G0857	na	5.048	4.787	6.688	7.532	7.919		4.314	4.439	4.339	4.329	4.537	na
Gh_D08G0858	na	3.673			4.592				5.711				na
Gh_D08G0860	na	3.688		3.729	2.567	2.577		3.312	2.351		2.728		na
Gh_D08G0868	HKT1								-2.085				Sodium transporter HKT1
Gh_D08G0948	na											-2.113	na
Gh_D08G1011	atpA	7.817		6.757	6.558				4.624				ATP synthase subunit alpha, chloroplastic
Gh_D08G1076	na										-2.519		Remorin
Gh_D08G1087	CET1										-6.905		CEN-like protein 1
Gh_D08G1106	DOF3.7											2.147	Dof zinc finger protein DOF3.7
Gh_D08G1123	HSP22									-7.707			Small heat shock protein, chloroplastic
Gh_D08G1145	na					-2.52							na
Gh_D08G1146	na					-2.447				-2.521			na
Gh_D08G1164	H6H				6.145								Hyoscyamine 6-dioxygenase
Gh_D08G1167	WAXY								-2.384		2.343		Granule-bound starch synthase 1, chloroplastic/amyloplastic
Gh_D08G1179	At1g01500	-2.86	-2.492										Uncharacterized protein At1g01500
Gh_D08G1184	ALMT10										-4.546		Aluminum-activated malate transporter 10
Gh_D08G1194	SWEET7								-4.336				Bidirectional sugar transporter SWEET7
Gh_D08G1238	PHY1								2.105				Light-sensor Protein kinase
Gh_D08G1269	HSP83A									-4.45			Heat shock protein 83
Gh_D08G1297	NFYB5									-6.542			Nuclear transcription factor Y subunit B-5
Gh_D08G1354	PMP3								2.207				Plasma membrane proteolipid 3
Gh_D08G1426	AUR3								-2.356				Serine/threonine-protein kinase Aurora-3
Gh_D08G1493	na								3.62				na
Gh_D08G1558	CBDAS2								3.049				Cannabidiolic acid synthase-like 1
Gh_D08G1639	CYP707A1											-2.27	Abscisic acid 8'-hydroxylase 1
Gh_D08G1737	HSP18.2									-6.343			18.2 kDa class I heat shock protein
Gh_D08G1739	EXLB1								2.784				Expansin-like B1
Gh_D08G1777	EXLB1					-3.393							Expansin-like B1
Gh_D08G1862	na											2.424	21 kDa protein
Gh_D08G1863	na								2.853				21 kDa protein
Gh_D08G1969	na										-2.183		na
Gh_D08G1996	na								-2.952				Basic 7S globulin 2
Gh_D08G2016	SPI				3.159				3.778		3.743		Protein SPIRRIG
Gh_D08G2119	At1g06890										-3.161		Uncharacterized membrane protein At1g06890
Gh_D08G2141	ANP3								-3.621				Mitogen-activated protein kinase kinase kinase 3
Gh_D08G2160	PRA1B4				-2.717								PRA1 family protein B4
Gh_D08G2167	PNC1				5.068								Cationic peroxidase 1
Gh_D08G2182	CHLN										2.567		Nicotianamine synthase
Gh_D08G2275	GME-1								2.295				GDP-mannose 3,5-epimerase 1
Gh_D08G2303	LTL1								-3.543				GDSL esterase/lipase LTL1
Gh_D08G2322	PCO2	-3.662											Plant cysteine oxidase 2
Gh_D08G2417	CXE18										2.856		Probable carboxylesterase 18
Gh_D08G2424	NPF4.4										-2.517		Protein NRT1/ PTR FAMILY 4.4
Gh_D08G2441	DRT100				2.068								DNA-damage-repair/toleration protein DRT100
Gh_D08G2503	IAA16										2.121		Auxin-responsive protein IAA16
Gh_D08G2577	CKX7											-2.9	Cytokinin dehydrogenase 7
Gh_D08G2649	ATL56	-2.575											RING-H2 finger protein ATL56
Gh_D08G2680	F6'H1				4.713								Feruloyl CoA ortho-hydroxylase 1
Gh_D08G2702	na				5.084						5.645		Caffeic acid 3-O-methyltransferase
Gh_D08G2732	na	5.652	5.754	7.438	6.679	4.831			4.404		6.629	7.508	na
Gh_D08G2736	na	6.78											na
Gh_D08G2739	OsI_027940								-3.553				Uncharacterized protein OsI_027940
Gh_D09G0021	na		-3.503										na
Gh_D09G0234	NPF5.8								2.233				Protein NRT1/ PTR FAMILY 5.8
Gh_D09G0251	ATPA	4.668	6.433										ATP synthase subunit alpha, mitochondrial
Gh_D09G0255	EO								2.783				2-methylene-furan-3-one reductase
Gh_D09G0344	At3g27220		-2.868									-3.72	Kelch repeat-containing protein At3g27220
Gh_D09G0373	kduD		2.867										2-dehydro-3-deoxy-D-gluconate 5-dehydrogenase
Gh_D09G0427	SCL8								-2.334				Scarecrow-like protein 8
Gh_D09G0567	PHT1-7								5.979				Probable inorganic phosphate transporter 1-7
Gh_D09G0575	IIL1										2.018		3-isopropylmalate dehydratase large subunit
Gh_D09G0580	At3g06240								2.562				F-box/kelch-repeat protein At3g06240
Gh_D09G0636	HGN1								5.369				Glucan endo-1,3-beta-glucosidase, basic vacuolar isoform
Gh_D09G0637	HGN1								4.155				Glucan endo-1,3-beta-glucosidase, basic vacuolar isoform
Gh_D09G0648	MYB108										3.812		Transcription factor MYB108
Gh_D09G0670	na											2.838	na
Gh_D09G0802	At1g12663								-2.049				Thionin-like protein 2
Gh_D09G0842	Prcp								3.477				Lysosomal Pro-X carboxypeptidase
Gh_D09G0853	na								-2.003				Probable histone H2B.1
Gh_D09G0854	na								-2.252				Probable histone H2B.1
Gh_D09G0866	PSY3		-2.268										Protein PSY3
Gh_D09G0905	PSK6					-2.132							Putative phytosulfokines 6
Gh_D09G0964	ALMT2										2.432		Aluminum-activated malate transporter 2
Gh_D09G0971	At2g14610								5.028				Pathogenesis-related protein 1
Gh_D09G1018	FLA11										-2.12		Fasciclin-like arabinogalactan protein 11
Gh_D09G1045	LRP1									2.023			Protein LATERAL ROOT PRIMORDIUM 1
Gh_D09G1098	ABCG25								-2.27				ABC transporter G family member 25
Gh_D09G1130	GNS1				3.155						2.799		Glucan endo-1,3-beta-glucosidase, basic isoform
Gh_D09G1270	CTF7								-2.017				Protein CHROMOSOME TRANSMISSION FIDELITY 7
Gh_D09G1331	ABCG39								2.974				ABC transporter G family member 39
Gh_D09G1493	At2g37460										-3.256		WAT1-related protein At2g37460
Gh_D09G1547	PIP1.4								-2.432				Probable aquaporin PIP1-4
Gh_D09G1575	PDC1	-2.417	-2.299										Pyruvate decarboxylase 1
Gh_D09G1770	na								-2.997				na
Gh_D09G1880	na		-2.309										na
Gh_D09G1904	SYP22				2.885								Syntaxin-22
Gh_D09G1979	FKBP65									-5.442			Peptidyl-prolyl cis-trans isomerase FKBP65
Gh_D09G2019	EP3				4.001								Endochitinase EP3
Gh_D09G2021	na										-5.867		na
Gh_D09G2046	PNC1				5.888								Cationic peroxidase 1
Gh_D09G2073	STP13										2.059		Sugar transport protein 13
Gh_D09G2075	MAKR1								-2.161				Probable membrane-associated kinase regulator 1
Gh_D09G2113	IQD31										-2.109		Protein IQ-DOMAIN 31
Gh_D09G2213	FAO1		-2.447										Long-chain-alcohol oxidase FAO1
Gh_D09G2341	At1g48100											2.08	Polygalacturonase At1g48100
Gh_D09G2436	na									-9.323			na
Gh_D09G2443	na	-2.381	-2.518										na
Gh_D09G2465	PUB17								-2.194				U-box domain-containing protein 17
Gh_D09G2478	na								-2.351				Probable non-specific lipid-transfer protein AKCS9
Gh_D10G0066	At4g20830				2.271								Reticuline oxidase-like protein
Gh_D10G0099	na								2.91				Tropinone reductase-like 3
Gh_D10G0156	CRK10								5.814				Cysteine-rich receptor-like protein kinase 10
Gh_D10G0170	comA									-2.707			Phosphosulfolactate synthase
Gh_D10G0177	na										2.814		(3S,6E)-nerolidol synthase 2, chloroplastic/mitochondrial
Gh_D10G0206	AGAL2										-2.601		Alpha-galactosidase 2
Gh_D10G0255	ERF4	-2.14											Ethylene-responsive transcription factor 4
Gh_D10G0259	na								-2.575				Triose phosphate/phosphate translocator, chloroplastic
Gh_D10G0272	ERF091		-2.886						-2.833				Ethylene-responsive transcription factor ERF091
Gh_D10G0405	na									-2.739			na
Gh_D10G0432	EXL7								-3.436				Protein EXORDIUM-like 7
Gh_D10G0490	FAB1B								-2.216				1-phosphatidylinositol-3-phosphate 5-kinase FAB1B
Gh_D10G0502	SAUR41	-2.031	-2.512										Auxin-responsive protein SAUR41
Gh_D10G0554	YLS9								-2.016				Protein YLS9
Gh_D10G0566	CRRSP38								2.942				Cysteine-rich repeat secretory protein 38
Gh_D10G0579	At1g17710								-2.544		3.578		Inorganic pyrophosphatase 2
Gh_D10G0589	JAL19									-2.601			Jacalin-related lectin 19
Gh_D10G0680	At1g80440	-2.767	-2.652										F-box/kelch-repeat protein At1g80440
Gh_D10G0757	WRKY75								4.244				Probable WRKY transcription factor 75
Gh_D10G0791	yacP								2.236				Uncharacterized protein YacP
Gh_D10G0973	na									-2.168			na
Gh_D10G0994	na				-2.641								na
Gh_D10G1003	TINY								-2.322			-2.805	Ethylene-responsive transcription factor TINY
Gh_D10G1155	ASP1		-3.225										Aspartate aminotransferase, mitochondrial
Gh_D10G1157	PNC1										3.251		Cationic peroxidase 1
Gh_D10G1214	EP3										2.226		Endochitinase EP3
Gh_D10G1248	DIR1								-2.675				Putative lipid-transfer protein DIR1
Gh_D10G1422	AAE5										-2.925		Probable acyl-activating enzyme 5, peroxisomal
Gh_D10G1462	LYK4				-2.295				3.324		-3.453		LysM domain receptor-like kinase 4
Gh_D10G1537	ERF1B										4.214		Ethylene-responsive transcription factor 1B
Gh_D10G1540	na				3.739						2.284		na
Gh_D10G1559	MYB4										2.452		Myb-related protein Myb4
Gh_D10G1565	PHO1										-2.37		Phosphate transporter PHO1
Gh_D10G1605	BAM1								-3.06				Beta-amylase 1, chloroplastic
Gh_D10G1686	SRG1					-2.384							Protein SRG1
Gh_D10G1737	na	-2.284											na
Gh_D10G1752	na										2.551		Major allergen Pru ar 1
Gh_D10G1753	BETV1F				4.008						3.299		Major pollen allergen Bet v 1-F/I
Gh_D10G1754	BETV1E										3.132		Major pollen allergen Bet v 1-E
Gh_D10G1756	na				2.406								Major allergen Pru ar 1
Gh_D10G1757	na				2.299				2.836				Major allergen Pru ar 1
Gh_D10G1759	na											2.106	Major allergen Pru ar 1
Gh_D10G1769	CTL2										-2.117		Chitinase-like protein 2
Gh_D10G1801	C/VIF1										2.655	3.721	Cell wall / vacuolar inhibitor of fructosidase 1
Gh_D10G1810	UGT73C2								4.181				UDP-glycosyltransferase 73C2
Gh_D10G1811	ACT								4.09				Vinorine synthase
Gh_D10G1857	BSMT1								6.7		9.166		Salicylate/benzoate carboxyl methyltransferase
Gh_D10G1887	na											6.426	na
Gh_D10G1893	WAKL22										5.609		Wall-associated receptor kinase-like 22
Gh_D10G1944	WAK2				3.631							2.997	Wall-associated receptor kinase 2
Gh_D10G1961	na		-6.958										14 kDa proline-rich protein DC2.15
Gh_D10G1980	na				2.986								Caffeic acid 3-O-methyltransferase
Gh_D10G2032	SDR1				2.313				3.876				(+)-neomenthol dehydrogenase
Gh_D10G2035	SDR1										5.237		(+)-neomenthol dehydrogenase
Gh_D10G2113	MLO12		-2.253										MLO-like protein 12
Gh_D10G2159	DIR25										-2.248		Dirigent protein 25
Gh_D10G2193	At2g01680				6.89							4.968	Ankyrin repeat-containing protein At2g01680
Gh_D10G2219	ASP										7.294		21 kDa seed protein
Gh_D10G2220	ASP										8.365		21 kDa seed protein
Gh_D10G2224	At5g13670								-2.63				WAT1-related protein At5g13670
Gh_D10G2256	ERG1								2.482				Elicitor-responsive protein 1
Gh_D10G2283	EXPA4								-3.218		-2.462		Expansin-A4
Gh_D10G2303	na								-2.497				na
Gh_D10G2357	WOX5										4.546		WUSCHEL-related homeobox 5
Gh_D10G2379	At3g47570											2.029	Probable LRR receptor-like serine/threonine-protein kinase At3g47570
Gh_D10G2399	PUB13								2.375				U-box domain-containing protein 13
Gh_D10G2549	ROMT			3.325									Trans-resveratrol di-O-methyltransferase
Gh_D10G2577	Acx								2.812				Acyl-coenzyme A oxidase, peroxisomal
Gh_D11G0077	KAM1								-2.374				Xyloglucan galactosyltransferase KATAMARI1
Gh_D11G0085	DREB1D								-5.916				Dehydration-responsive element-binding protein 1D
Gh_D11G0124	SLAH3										-2.861		S-type anion channel SLAH3
Gh_D11G0198	EXPA7		-5.33										Expansin-A7
Gh_D11G0221	ACS1										-2.72		1-aminocyclopropane-1-carboxylate synthase
Gh_D11G0233	na			-2.044		-2.706				-2.241			na
Gh_D11G0235	SBT2.5		-2.123							-2.279			Subtilisin-like protease SBT2.5
Gh_D11G0260	4MMP								2.523				Metalloendoproteinase 4-MMP
Gh_D11G0279	BAM3								3.101				Beta-amylase 3, chloroplastic
Gh_D11G0310	NFD4								2.044				Protein NUCLEAR FUSION DEFECTIVE 4
Gh_D11G0418	ERF114				4.328						3.178		Ethylene-responsive transcription factor ERF114
Gh_D11G0484	na	-2.359	-2.244										na
Gh_D11G0495	PLP1								2.49				Patatin-like protein 1
Gh_D11G0499	na								-2.89				Lipase
Gh_D11G0514	GH3.1										5.535		Probable indole-3-acetic acid-amido synthetase GH3.1
Gh_D11G0658	na									2.036			na
Gh_D11G0672	rpl23-A								4.751				50S ribosomal protein L23, chloroplastic
Gh_D11G0686	MPC1				2.298				2.434				Mitochondrial pyruvate carrier 1
Gh_D11G0723	P4H7							-5.228			3.774		Probable prolyl 4-hydroxylase 7
Gh_D11G0734	AVT1										2.317	2.28	Vacuolar amino acid transporter 1
Gh_D11G0809	HAT3								-2.122				Homeobox-leucine zipper protein HAT3
Gh_D11G0836	na					-2.396							na
Gh_D11G0867	ZPR2		-2.077										Protein LITTLE ZIPPER 2
Gh_D11G0960	FRO2								4.942				Ferric reduction oxidase 2
Gh_D11G0979	At1g64065								2.086				Late embryogenesis abundant protein At1g64065
Gh_D11G0994	YLS9								-2.973				Protein YLS9
Gh_D11G1012	CPC								2.426				Transcription factor CPC
Gh_D11G1051	CYP78A3										-7.886		Cytochrome P450 78A3
Gh_D11G1067	FLS				5.636						6.031		Flavonol synthase/flavanone 3-hydroxylase
Gh_D11G1074	NAC045											-3.146	NAC domain-containing protein 45
Gh_D11G1125	NIMIN-1				2.894								Protein NIM1-INTERACTING 1
Gh_D11G1167	na								-2.603				na
Gh_D11G1183	PRP1		-7.458										Proline-rich protein 1
Gh_D11G1184	PRP3										-2.031		Proline-rich protein 3
Gh_D11G1187	PME40								-2.157				Probable pectinesterase/pectinesterase inhibitor 40
Gh_D11G1322	At1g06800										-2.978		Phospholipase A1-Igamma1, chloroplastic
Gh_D11G1361	SUVR5								-2.702				Histone-lysine N-methyltransferase SUVR5
Gh_D11G1397	HSP15.7									-4.791			15.7 kDa heat shock protein, peroxisomal
Gh_D11G1468	DIR1								-2.898				Putative lipid-transfer protein DIR1
Gh_D11G1512	na								2.326		-3.27	-2.191	na
Gh_D11G1538	WNK11							5.394					Probable serine/threonine-protein kinase WNK11
Gh_D11G1565	ACO1				2.802						3.701		1-aminocyclopropane-1-carboxylate oxidase
Gh_D11G1582	na								-2.474				na
Gh_D11G1586	CPX1		-2.535										Coproporphyrinogen-III oxidase 1, chloroplastic
Gh_D11G1617	na									2.005			na
Gh_D11G1631	na								-2.047				na
Gh_D11G1668	At3g47570											3.112	Probable LRR receptor-like serine/threonine-protein kinase At3g47570
Gh_D11G1732	At5g33370										-3.754		GDSL esterase/lipase At5g33370
Gh_D11G1821	EPHX2				3.098				2.678		2.88		Bifunctional epoxide hydrolase 2
Gh_D11G1980	CAD7								2.183				Probable cinnamyl alcohol dehydrogenase 7/8
Gh_D11G1996	SN1					-2.022						-3.416	Snakin-1
Gh_D11G2005	P4H9		-3.341										Probable prolyl 4-hydroxylase 9
Gh_D11G2073	BHLH25								2.915				Transcription factor bHLH25
Gh_D11G2082	BHLH93		-2.852										Transcription factor bHLH93
Gh_D11G2183	PER53		-2.238										Peroxidase 53
Gh_D11G2201	TPPJ										-2.642		Probable trehalose-phosphate phosphatase J
Gh_D11G2286	na		-2.105										Cytochrome P450 CYP73A100
Gh_D11G2314	DTX24										-3.378		Protein DETOXIFICATION 24
Gh_D11G2376	PCO2	-2.801											Plant cysteine oxidase 2
Gh_D11G2402	na		-2.389									-2.048	na
Gh_D11G2403	na					-2.318							na
Gh_D11G2499	At5g63930											2.153	Probable leucine-rich repeat receptor-like protein kinase At5g63930
Gh_D11G2595	HEV1								6.298		6.502		Pro-hevein
Gh_D11G2597	PR							-11.398					Perakine reductase
Gh_D11G2703	ATL6								2.997				E3 ubiquitin-protein ligase ATL6
Gh_D11G2710	AMI1								2.075				Amidase 1
Gh_D11G2791	At3g01520	-2.835											Universal stress protein A-like protein
Gh_D11G2792	At3g01520		-2.596										Universal stress protein A-like protein
Gh_D11G2812	CHLN				2.55						3.423	3.147	Nicotianamine synthase
Gh_D11G2820	RABEPK								-3.602				Rab9 effector protein with kelch motifs
Gh_D11G2822	na								-2.582				na
Gh_D11G2921	na			3.115								2.627	na
Gh_D11G3112	At4g27220											7.83	Probable disease resistance protein At4g27220
Gh_D11G3245	na										-2.173		na
Gh_D11G3281	FLA11										-2.964		Fasciclin-like arabinogalactan protein 11
Gh_D11G3313	na											22.622	na
Gh_D11G3351	CAMBP25								-2.136				Calmodulin-binding protein 25
Gh_D11G3437	XTH23								-5.531				Probable xyloglucan endotransglucosylase/hydrolase protein 23
Gh_D12G0035	At2g13820								-2.141				Non-specific lipid-transfer protein-like protein At2g13820
Gh_D12G0069	PER3										-2.502		Peroxidase 3
Gh_D12G0091	SRC2										-3.277		Protein SRC2
Gh_D12G0095	ATX1								-2.944				Copper transport protein ATX1
Gh_D12G0120	na		-2.099										na
Gh_D12G0132	NAM-B1					-2.265							NAC transcription factor NAM-B1
Gh_D12G0200	kynB		3.807										Kynurenine formamidase
Gh_D12G0225	na				3.716				3.539		3.536		na
Gh_D12G0294	na									-2.312			na
Gh_D12G0344	Bp10								-2.017				L-ascorbate oxidase homolog
Gh_D12G0391	na										-2.086		na
Gh_D12G0517	na										3.411		Probable non-specific lipid-transfer protein AKCS9
Gh_D12G0525	na										2.184		na
Gh_D12G0534	CYP81D1				2.734								Cytochrome P450 81D1
Gh_D12G0545	maf1								2.261				Repressor of RNA polymerase III transcription MAF1 homolog
Gh_D12G0648	At2g23540								3.018				GDSL esterase/lipase At2g23540
Gh_D12G0665	RALFL34								-2.606		-2.976		Protein RALF-like 34
Gh_D12G0732	VQ29								3.585		3.596		VQ motif-containing protein 29
Gh_D12G0772	na								-2.091				na
Gh_D12G0853	PER10				2.19						2.186		Peroxidase 10
Gh_D12G0877	CAJ1								-3.097				Protein CAJ1
Gh_D12G0974	na				7.68						4.192	3.251	na
Gh_D12G1030	SBTI1.1								2.334				Subtilisin-like protease SBT1.1
Gh_D12G1035	At4g22990				-2.271								SPX domain-containing membrane protein At4g22990
Gh_D12G1085	na				6.117								na
Gh_D12G1088	na	4.478								6.18			na
Gh_D12G1089	na	4.527		6.311									na
Gh_D12G1114	AGP20								-2.34				Arabinogalactan peptide 20
Gh_D12G1176	na									-3.068			na
Gh_D12G1246	na										6.607		na
Gh_D12G1264	At3g01520				-3.459								Universal stress protein A-like protein
Gh_D12G1293	PRP1		-5.9										Proline-rich protein 1
Gh_D12G1316	EID1		-2.173										Phytochrome A-associated F-box protein
Gh_D12G1364	HSP17.5-M								-4.235	-6.618			17.5 kDa class I heat shock protein
Gh_D12G1395	na		-2.568										na
Gh_D12G1409	FLA9										-2.04		Fasciclin-like arabinogalactan protein 9
Gh_D12G1415	HEBP2				3.815								Heme-binding protein 2
Gh_D12G1452	ACLA-1								2.172				ATP-citrate synthase alpha chain protein 1
Gh_D12G1503	na								3.653				na
Gh_D12G1507	HIPP26								-2.264			-2.393	Heavy metal-associated isoprenylated plant protein 26
Gh_D12G1570	na								-2.405				na
Gh_D12G1712	DBR								-2.953				2-alkenal reductase (NADP(+)-dependent)
Gh_D12G1849	PIMT1		-3.257										Protein-L-isoaspartate O-methyltransferase 1
Gh_D12G1856	At1g67750											2.602	Probable pectate lyase 5
Gh_D12G1915	ERF114				3.205				3.692				Ethylene-responsive transcription factor ERF114
Gh_D12G1967	pgk2					-2.822							2-phosphoglycerate kinase
Gh_D12G1971	HSP23.6								-2.635	-3.381		-2.578	23.6 kDa heat shock protein, mitochondrial
Gh_D12G2103	EXLB1								4.099				Expansin-like B1
Gh_D12G2104	SGPP								2.109				Haloacid dehalogenase-like hydrolase domain-containing protein Sgpp
Gh_D12G2110	na		-2.088										na
Gh_D12G2188	na								2.231				21 kDa protein
Gh_D12G2234	na					-2.287							na
Gh_D12G2235	DREB1B								-8.083				Dehydration-responsive element-binding protein 1B
Gh_D12G2246	OSM34								6.4		6.155		Osmotin-like protein OSM34
Gh_D12G2309	At1g64390					2.051					-2.545		Endoglucanase 6
Gh_D12G2343	na	-2.572	-2.751										na
Gh_D12G2348	CYP78A3										-5.232		Cytochrome P450 78A3
Gh_D12G2369	OMT1								2.929				Caffeic acid 3-O-methyltransferase 1
Gh_D12G2436	HSP83A		-2.33							-3.504			Heat shock protein 83
Gh_D12G2456	CYP735A2								2.919		3.345		Cytokinin hydroxylase
Gh_D12G2494	DREB1D								-4.029				Dehydration-responsive element-binding protein 1D
Gh_D12G2508	AHG1								-2.247				Probable protein phosphatase 2C 75
Gh_D12G2561	DIR16										-2.225		Dirigent protein 16
Gh_D12G2606	na										2.291		Carbonic anhydrase, chloroplastic
Gh_D12G2608	SRO5		-2.579										Probable inactive poly [ADP-ribose] polymerase SRO5
Gh_D12G2621	AOX1A				-2.326								Ubiquinol oxidase 1a, mitochondrial
Gh_D12G2638	MYB108							3.053					Transcription factor MYB108
Gh_D12G2670	CHIT3										3.128		Acidic endochitinase
Gh_D12G2680	At1g64065										3.184		Late embryogenesis abundant protein At1g64065
Gh_D12G2715	FHT				4.043								Flavanone 3-dioxygenase
Gh_D12G2738	At1g64150										-4.164		GDT1-like protein 1, chloroplastic
Gh_D12G2779	na	3.41		4.822					3.531				na
Gh_D12G2837	ISPH								6.785				4-hydroxy-3-methylbut-2-enyl diphosphate reductase, chloroplastic
Gh_D13G0033	CPK1								7.463				Calcium-dependent protein kinase 1
Gh_D13G0040	At5g07050										-3.416		WAT1-related protein At5g07050
Gh_D13G0071	WRKY54				2.996								Probable WRKY transcription factor 54
Gh_D13G0139	WUN1								-3.524	-3.981			Wound-induced protein 1
Gh_D13G0146	na							3.217					na
Gh_D13G0190	UGT91C1										2.798		UDP-glycosyltransferase 91C1
Gh_D13G0196	na											3.311	na
Gh_D13G0242	na				2.461								na
Gh_D13G0243	na				2.002								na
Gh_D13G0268	At1g14780				2.615								MACPF domain-containing protein At1g14780
Gh_D13G0324	na			-2.362									na
Gh_D13G0372	CYP40										-2.919		Peptidyl-prolyl cis-trans isomerase CYP40
Gh_D13G0373	RNF170										-6.114		E3 ubiquitin-protein ligase RNF170
Gh_D13G0377	na								6.044				na
Gh_D13G0378	na								5.11				na
Gh_D13G0380	na										2.695		na
Gh_D13G0393	LAG2								-2.19				LAG1 longevity assurance homolog 2
Gh_D13G0430	na								2.624				Basic secretory protease (Fragments)
Gh_D13G0440	na										-2.153		na
Gh_D13G0465	na									-2.324			na
Gh_D13G0546	ST2										-3.545		High affinity sulfate transporter 2
Gh_D13G0587	na								3.342				na
Gh_D13G0589	GSO1										-2.094		LRR receptor-like serine/threonine-protein kinase GSO1
Gh_D13G0590	ASPG2									-2.837			Protein ASPARTIC PROTEASE IN GUARD CELL 2
Gh_D13G0617	lysmd4		-2.164										LysM and putative peptidoglycan-binding domain-containing protein 4
Gh_D13G0633	At2g25060										-2.716		Early nodulin-like protein 1
Gh_D13G0643	PBP1								-2.485				Calcium-binding protein PBP1
Gh_D13G0786	EXPA15											3.192	Expansin-A15
Gh_D13G0830	na								2.314				na
Gh_D13G0875	At1g69160								-2.564				Protein BIG GRAIN 1-like E
Gh_D13G0883	FER								2.701				Receptor-like protein kinase FERONIA
Gh_D13G0889	SOT5								-2.172				Cytosolic sulfotransferase 5
Gh_D13G1054	BON3										3.148		Protein BONZAI 3
Gh_D13G1129	LOX1.5								2.731				Probable linoleate 9S-lipoxygenase 5
Gh_D13G1185	ARF											3.058	ADP-ribosylation factor 2
Gh_D13G1271	NAC030											3.359	NAC domain-containing protein 30
Gh_D13G1280	STR19										-2.341		Rhodanese-like domain-containing protein 19, mitochondrial
Gh_D13G1333	CTPS1											2.09	CTP synthase 1
Gh_D13G1354	RFS1					-2.039							Probable galactinol--sucrose galactosyltransferase 1
Gh_D13G1363	HSC80									-2.153			Heat shock cognate protein 80
Gh_D13G1456	na								-2.067				Protein translation factor SUI1 homolog
Gh_D13G1503	CAD1-A				2.365				2.847		2.492		(+)-delta-cadinene synthase isozyme A
Gh_D13G1562	At5g53970					-2.254							Probable aminotransferase TAT2
Gh_D13G1614	NCED1											4.564	9-cis-epoxycarotenoid dioxygenase NCED1, chloroplastic
Gh_D13G1632	CODM										2.949		Codeine O-demethylase
Gh_D13G1654	F6'H2								3.555		3.65		Feruloyl CoA ortho-hydroxylase 2
Gh_D13G1655	F6'H1								4.303				Feruloyl CoA ortho-hydroxylase 1
Gh_D13G1699	At3g47200								6.976				UPF0481 protein At3g47200
Gh_D13G1738	na				-3.119								na
Gh_D13G1799	THA1								2.418		3.217		Probable low-specificity L-threonine aldolase 1
Gh_D13G1816	na				2.583						4.551		Pathogenesis-related protein PR-4B
Gh_D13G1817	na										3.872		Pathogenesis-related protein P2
Gh_D13G1887	MPC1		2.434										Mitochondrial pyruvate carrier 1
Gh_D13G1892	BHLH149											-2.775	Transcription factor bHLH149
Gh_D13G1911	na					-2.103							na
Gh_D13G1920	PIRL6								4.453				Plant intracellular Ras-group-related LRR protein 6
Gh_D13G2018	HSF30									-2.182			Heat shock factor protein HSF30
Gh_D13G2022	SLC25A44	-3.546											Solute carrier family 25 member 44
Gh_D13G2023	CKX7					-2.397						-3.071	Cytokinin dehydrogenase 7
Gh_D13G2060	IQM1								2.243				IQ domain-containing protein IQM1
Gh_D13G2141	na								-2.147				na
Gh_D13G2153	AOP1				2.318								Probable 2-oxoglutarate-dependent dioxygenase AOP1
Gh_D13G2154	AOP1								2.58				Probable 2-oxoglutarate-dependent dioxygenase AOP1
Gh_D13G2160	AOP1										3.497		Probable 2-oxoglutarate-dependent dioxygenase AOP1
Gh_D13G2197	PPH										-2.012		Pheophytinase, chloroplastic
Gh_D13G2366	SAG13								7.099		7.414		Senescence-associated protein 13
Gh_D13G2393	MYB48										-2.225		Transcription factor MYB48
Gh_D13G2447	HSP70									-3.915			Heat shock 70 kDa protein
Gh_D13G2465	AOP1.2										-9.595		Probable 2-oxoglutarate-dependent dioxygenase AOP1.2
Gh_D13G2478	HHP1				2.959								Heptahelical transmembrane protein 1
Gh_D13G2534	CYCD1-1											-3.044	Cyclin-D1-1
Gh_Sca004734G04	MYB39								-2.966				Transcription factor MYB39
Gh_Sca004803G06	At1g07650									2.214			Probable LRR receptor-like serine/threonine-protein kinase At1g07650
Gh_Sca004807G03	na	7.695	3.797	6.282	5.16	3.89		5.419	4.47	4.585	4.555	3.917	na
Gh_Sca004807G04	na	5.475	4.68	5.074	4.806	6.837		5.196	4.932	4.015	3.669	4.814	na
Gh_Sca004807G05	na	7.386	4.127	4.816	4.983	3.024		6.718	5.36	4.274	5.733	5.19	na
Gh_Sca004811G01	na	6.249	7.956	7.43	5.225	8.229							na
Gh_Sca004811G02	na	9.568	5.574	6.976	5.165	6.622		5.285	3.995	4.848	6.008	7.105	na
Gh_Sca004811G03	na	2.562											na
Gh_Sca004811G04	na	6.554	6.292	5.401	5.895	4.636			4.344				na
Gh_Sca004815G01	na	7.523	3.811	5.089	4.726	3.736		4.935	3.8		4.645		na
Gh_Sca004815G02	na	5.607		5.229					3.571		5.617		na
Gh_Sca004839G01	na	5.474	4.471	5.548	4.583	5.257			4.457				na
Gh_Sca004839G02	na	6.328	4.278	6.621		6.696		4.52	4.057		4.318	4.885	na
Gh_Sca004867G05	na										2.17		Alpha-glucosidase
Gh_Sca004907G01	na								2.611				(+)-delta-cadinene synthase isozyme XC1
Gh_Sca004907G02	na								3.701				na
Gh_Sca004932G07	na										-2.215		na
Gh_Sca004940G01	na	4.063	5.906						5.593				na
Gh_Sca004961G01	AFP3								-5.307				Ninja-family protein AFP3
Gh_Sca004990G01	CYP84A1										-2.302		Cytochrome P450 84A1
Gh_Sca004991G02	na										-3.676		na
Gh_Sca004992G01	na	5.944		7.353		6.761		7.533					na
Gh_Sca004992G03	na	6.447		7.282				8.051	5.108		3.844	4.878	na
Gh_Sca005000G01	na								5.036	7.146			na
Gh_Sca005000G03	na	4.778	7.432	5.355	4.102			3.59	3.793	5.212	5.096	4.131	na
Gh_Sca005093G01	na	8.614		5.788	7.117	6.601			6.828		5.841		na
Gh_Sca005135G02	ASP				3.708						7.549		21 kDa seed protein
Gh_Sca005148G01	na	4.874											na
Gh_Sca005148G03	na	5.506	7.414	6.346	7.117	5.921		5.79	7.077	7.022	7.612	5.012	na
Gh_Sca005318G01	na	4.677		6.237					5.378				na
Gh_Sca005332G01	na	5.672	7.255	6.945				5.905	4.889	4.755	7.613	7.075	na
Gh_Sca005397G01	ARP1										-3.914		Probable RNA-binding protein ARP1
Gh_Sca005409G01	na					-2.782							na
Gh_Sca005566G01	na								-2.039				na
Gh_Sca005684G02	At4g10320										2.454		Isoleucine--tRNA ligase, cytoplasmic
Gh_Sca005710G01	na	2.921	3.597	4.052	3.727	2.452					3.344		na
Gh_Sca005849G01	na	5.555		7.197									na
Gh_Sca006141G01	accD	4.875	4.966	4.24	3.744			5.953	3.551				Acetyl-coenzyme A carboxylase carboxyl transferase subunit beta, chloroplastic
Gh_Sca006294G01	HT1											-2.317	Serine/threonine-protein kinase HT1
Gh_Sca006380G01	na	5.603	4.209	5.173	3.339	3.557		4.253	3.762	3.552	3.436		na
Gh_Sca006566G05	NAD7	2.836	3.52	4.492	3.345	4.383		4.131	3.903	3.836	3.645		NADH dehydrogenase [ubiquinone] iron-sulfur protein 2
Gh_Sca006599G02	na								3.133				na
Gh_Sca006770G02	na	7.839		6.476									na
Gh_Sca007330G01	na								-4.173				21 kDa protein
Gh_Sca007486G01	na				4.65						4.145		na
Gh_Sca007506G01	At2g23950								-2.654				Probable LRR receptor-like serine/threonine-protein kinase At2g23950
Gh_Sca007624G01	na								2.787	6.75	4.526	4.173	na
Gh_Sca007624G03	na	4.459		5.445	5.079	3.911				6.409	6.378		na
Gh_Sca007624G04	na									8.256	3.911	3.347	na
Gh_Sca007624G06	na			6.25						4.752	3.794	4.072	na
Gh_Sca007624G07	na	3.898									5.795		na
Gh_Sca007747G01	PNC1								6.685				Cationic peroxidase 1
Gh_Sca008028G01	H6H				2.024								Hyoscyamine 6-dioxygenase
Gh_Sca008368G01	na	4.904	5.345	4.073		4.329		4.084	3.591				na
Gh_Sca008391G01	na	7.054			6.48				3.479		3.889		na
Gh_Sca008656G01	AOP1								3.638				Probable 2-oxoglutarate-dependent dioxygenase AOP1
Gh_Sca009502G01	na				2.861								na
Gh_Sca009781G01	na	8.126	6.646	7.111				6.986	3.946			7.372	na
Gh_Sca009781G02	na	7.311	7.207	7.735		6.235			3.723		7.788		na
Gh_Sca010764G01	OsI_14861					2.036							Senescence-specific cysteine protease SAG39
Gh_Sca011376G01	SBT3.3					-3.858							Subtilisin-like protease SBT3.3
Gh_Sca011628G01	PLD1					2.463					2.024		Phospholipase D alpha 1
Gh_Sca011730G01	rpoC1	3.942	3.665	3.714	3.952	2.816		4.913	2.527	4.374	3.341	2.804	DNA-directed RNA polymerase subunit beta'
Gh_Sca011751G01	GSH1											4.334	Glutamate--cysteine ligase, chloroplastic
Gh_Sca013374G01	SWEET10		3.349										Bidirectional sugar transporter SWEET10
Gh_Sca013695G01	na											-3.724	na
Gh_Sca014485G01	PNC1				5.199								Cationic peroxidase 1
Gh_Sca016160G01	na				5.301						4.953		na
Gh_Sca016326G01	na	2.11		3.052		2.18		2.38	2.256	3.024			na
Gh_Sca017233G01	na		6.122	6.598							6.373		na
Gh_Sca027989G01	rps16	3.436	2.593	2.896					3.131				30S ribosomal protein S16, chloroplastic
Gh_Sca029103G01	AtMg00660									2.223			Uncharacterized mitochondrial protein AtMg00660
Gh_Sca031153G01	SWEET7								-5.783				Bidirectional sugar transporter SWEET7
Gh_Sca031992G01	na			3.869						4.477			NADPH--cytochrome P450 reductase
Gh_Sca034011G01	TMN8	2.981			2.861	4.905		2.502		2.847			Transmembrane 9 superfamily member 8
Gh_Sca034072G01	SN1								-5.967		5.477		Snakin-1
Gh_Sca035048G01	RPL2	3.131	2.462	4.153	2.687	2.509		3.458	3.162	5.666		3.148	60S ribosomal protein L2, mitochondrial
aCompatible interaction involves 'Cocker 201' while incompatible interaction involve 'M-120 RNR'.
bid, gene name and description correspond to G. hirsutum NAU genome accessed from CottonFGD (https://cottonfgd.org/about/download.html)
na refers to 'not available'
cDAI refers to 'days after infection'.
Significance are set by log2FC and adjusted p-value (≤0.05); positive values are up-regulation in incompatible and negative values are down-regulation
