# Supplementary material for: Time-course RNA-seq analysis of upland cotton (Gossypium hirsutum L.) responses to Southern root-knot nematode (Meloidogyne incognita) during compatible and incompatible interactions
Source: BMC Genomics. 2025 Feb 24;26:183. doi: 10.1186/s12864-025-11339-w (PMC11849305; doi:10.1186/s12864-025-11339-w)
Supplement: Supplementary file 2 — Supplementary Material 2: Supplemental Table S2. Stress- and defense-related DEGs. [file 12864_2025_11339_MOESM2_ESM.xlsx]

## Sheet: Supplemental Table S2(v2)
Supplemental Table S2. Stress- and defense-related DEGs
Idb	gene_nameb	Compatiblea						Incompatible					descriptionb
		4 DAIc	8 DAI	12 DAI	16 DAI	20 DAI		4 DAI	8 DAI	12 DAI	16 DAI	20 DAI
Gh_A01G0141	ACX3								1.26 (2.4)				Acyl-coenzyme A oxidase 3, peroxisomal
Gh_A01G0824	MLO-H1								-4.165 (0.056)			-3.066 (0.119)	MLO protein homolog 1
Gh_A01G1605	ADH1								-2.747 (0.149)		3.814 (14.061)	2.367 (5.158)	Alcohol dehydrogenase class-P
Gh_A02G0503	na				4.296 (19.645)				4.4 (21.112)				Major allergen Pru ar 1
Gh_A02G0509	na								3.271 (9.656)		3.316 (9.962)		Major allergen Pru ar 1
Gh_A02G0578	SAMS											-1.16 (0.45)	S-adenosylmethionine synthase
Gh_A02G0682	ADH1	-3.006 (0.124)	-2.941 (0.13)										Alcohol dehydrogenase class-P
Gh_A02G0689	ADH1		-1.75 (0.3)										Alcohol dehydrogenase class-P
Gh_A02G0741	At1g77330								2.271 (4.826)				1-aminocyclopropane-1-carboxylate oxidase 5
Gh_A02G1024	PI206										-1.54 (0.34)		Disease resistance response protein 206
Gh_A03G0693	PLP2								6.772 (109.255)				Patatin-like protein 2
Gh_A03G1962	4CLL6								3.897 (14.9)		4.768 (27.238)		4-coumarate--CoA ligase-like 6
Gh_A03G2121	MLP31										-2.325 (0.2)		MLP-like protein 31
Gh_A04G0234	At5g05400								3.674 (12.762)				Putative disease resistance protein At5g05400
Gh_A04G0620	PAL				1.15 (2.22)								Phenylalanine ammonia-lyase
Gh_A04G0827	EDR2								1.02 (2.02)				Protein ENHANCED DISEASE RESISTANCE 2
Gh_A05G1492	ACO				-1.11 (0.46)								1-aminocyclopropane-1-carboxylate oxidase
Gh_A06G0112	CYP74A				5.062 (33.405)								Allene oxide synthase, chloroplastic
Gh_A06G0144	PLP2				2.768 (6.81)				3.785 (13.788)				Patatin-like protein 2
Gh_A06G0667	PAL				2.382 (5.214)								Phenylalanine ammonia-lyase
Gh_A06G1633	At4g14610								1.34 (2.53)				Probable disease resistance protein At4g14610
Gh_A06G1688	At4g14610									-1.29 (0.41)			Probable disease resistance protein At4g14610
Gh_A07G0098	ACO1		-1.26 (0.42)										1-aminocyclopropane-1-carboxylate oxidase 1
Gh_A07G0773	ACO1								3.726 (13.234)				1-aminocyclopropane-1-carboxylate oxidase 1
Gh_A07G0774	ACO3								5.554 (46.965)				1-aminocyclopropane-1-carboxylate oxidase 3
Gh_A07G0775	ACO3								3.028 (8.157)				1-aminocyclopropane-1-carboxylate oxidase 3
Gh_A08G0460	ACO3										1.61 (3.06)		1-aminocyclopropane-1-carboxylate oxidase 3
Gh_A08G0989	ACS1											-2.803 (0.143)	1-aminocyclopropane-1-carboxylate synthase
Gh_A09G0607	MFP2								0.91 (1.88)				Peroxisomal fatty acid beta-oxidation multifunctional protein MFP2
Gh_A09G1397	PAL								1.19 (2.28)				Phenylalanine ammonia-lyase
Gh_A09G2180	4CLL9				-1.51 (0.35)								4-coumarate--CoA ligase-like 9
Gh_A09G2434	ACX4								1.04 (2.05)				Acyl-coenzyme A oxidase 4, peroxisomal
Gh_A10G0584	MAO1B								-1.96 (0.26)				1-aminocyclopropane-1-carboxylate oxidase
Gh_A10G0863	SAMT										2.514 (5.712)		Salicylate carboxymethyltransferase
Gh_A10G1505	BETV1J										3.005 (8.03)		Major pollen allergen Bet v 1-J
Gh_A10G1507	BETVIA								3.262 (9.595)		3.836 (14.282)	3.843 (14.348)	Major pollen allergen Bet v 1-A
Gh_A10G1511	STH-2								1.56 (2.95)		1.5 (2.83)		Pathogenesis-related protein STH-2
Gh_A10G1513	BETVIA										1.38 (2.6)		Major pollen allergen Bet v 1-A
Gh_A11G0425	PLP1								2.496 (5.639)				Patatin-like protein 1
Gh_A11G1832	ACX2								0.98 (1.97)				Acyl-coenzyme A oxidase 2, peroxisomal
Gh_A11G2286	HEV1								5.219 (37.243)			4.494 (22.526)	Pro-hevein
Gh_A11G2702	NCS2										3.328 (10.041)		S-norcoclaurine synthase 2
Gh_A11G2772	At4g27220											2.007 (4.018)	Probable disease resistance protein At4g27220
Gh_A11G2836	RPPL1								2.022 (4.063)				Putative disease resistance RPP13-like protein 1
Gh_A12G0274	At2g14610								-2.736 (0.15)				Pathogenesis-related protein 1
Gh_A12G0583	SAMT				4.842 (28.675)								Salicylate carboxymethyltransferase
Gh_A12G0585	SAMT									-2.679 (0.156)			Salicylate carboxymethyltransferase
Gh_A12G1288	ACX3								1.09 (2.13)				Acyl-coenzyme A oxidase 3, peroxisomal
Gh_A12G2673	ACS1								1.56 (2.96)				1-aminocyclopropane-1-carboxylate synthase
Gh_A13G0249	At5g37990										-4.011 (0.062)		Probable S-adenosylmethionine-dependent methyltransferase At5g37990
Gh_D01G0186	ACX3								1.3 (2.47)				Acyl-coenzyme A oxidase 3, peroxisomal
Gh_D01G0281	F6'H1				3.487 (11.215)								Feruloyl CoA ortho-hydroxylase 1
Gh_D01G0282	F6'H1										6.104 (68.777)		Feruloyl CoA ortho-hydroxylase 1
Gh_D01G0465	At1g50180				4.092 (17.049)								Putative disease resistance protein At1g50180
Gh_D01G0905	4CLL5										-2.167 (0.223)		4-coumarate--CoA ligase-like 5
Gh_D01G1452	MLP28				1.59 (3.01)								MLP-like protein 28
Gh_D01G1459	MLP31				-1.4 (0.38)	-1.32 (0.4)							MLP-like protein 31
Gh_D01G1620	At1g75040								-1.67 (0.31)				Pathogenesis-related protein 5
Gh_D02G0112	na				1.49 (2.8)								Natterin-4
Gh_D02G0670	MLO1								-1.33 (0.4)				MLO-like protein 1
Gh_D02G0730	ADH1	-2.368 (0.194)	-2.613 (0.163)										Alcohol dehydrogenase class-P
Gh_D02G0732	ADH1		-2.531 (0.173)										Alcohol dehydrogenase 1
Gh_D02G0733	ADH1		-2.066 (0.239)										Alcohol dehydrogenase class-P
Gh_D02G0923	PLP2				4.221 (18.644)								Patatin-like protein 2
Gh_D03G1616	BRG3				-1.08 (0.47)								Probable BOI-related E3 ubiquitin-protein ligase 3
Gh_D03G1840	4CLL6				2.469 (5.536)				4.079 (16.903)		3.555 (11.753)		4-coumarate--CoA ligase-like 6
Gh_D04G1035	DIOX2											-3.314 (0.101)	Probable 2-oxoglutarate/Fe(II)-dependent dioxygenase
Gh_D04G1078	PAL		0.66 (1.58)		0.95 (1.93)								Phenylalanine ammonia-lyase
Gh_D04G1399	STH-2				1.42 (2.68)								Pathogenesis-related protein STH-2
Gh_D05G0053	R1A-6								2.762 (6.782)				Putative late blight resistance protein homolog R1A-6
Gh_D05G0753	MLO6								1.43 (2.7)				MLO-like protein 6
Gh_D05G1926	PLP2							1.94 (3.83)					Patatin-like protein 2
Gh_D05G1927	PLP2								9.934 (977.937)				Patatin-like protein 2
Gh_D05G2847	RPPL1								1.02 (2.02)				Putative disease resistance RPP13-like protein 1
Gh_D05G2913	HSPRO2								-2.202 (0.217)				Nematode resistance protein-like HSPRO2
Gh_D05G3602	At5g63020											1.93 (3.82)	Probable disease resistance protein At5g63020
Gh_D06G0087	CYP74A								6.75 (107.632)		5.333 (40.298)		Allene oxide synthase, chloroplastic
Gh_D06G0090	CYP74A								4.551 (23.442)		4.768 (27.256)		Allene oxide synthase, chloroplastic
Gh_D06G0091	CYP74A2								3.929 (15.23)				Allene oxide synthase
Gh_D06G0124	PLP2				2.473 (5.554)				3.648 (12.532)				Patatin-like protein 2
Gh_D06G0758	PAL										3.49 (11.235)		Phenylalanine ammonia-lyase
Gh_D06G1798	OVA2								1.23 (2.34)				Isoleucine--tRNA ligase, chloroplastic/mitochondrial
Gh_D07G0333	EDR2L								-2.655 (0.159)				Protein ENHANCED DISEASE RESISTANCE 2-like
Gh_D07G0841	ACO3				3.052 (8.291)				3.729 (13.259)				1-aminocyclopropane-1-carboxylate oxidase 3
Gh_D07G0842	ACO3								2.335 (5.044)				1-aminocyclopropane-1-carboxylate oxidase 3
Gh_D07G1738	MLO8											-1.53 (0.35)	MLO-like protein 8
Gh_D08G0412	AOC4										2.936 (7.655)		Allene oxide cyclase 4, chloroplastic
Gh_D08G0546	ACO3										1.62 (3.07)		1-aminocyclopropane-1-carboxylate oxidase 3
Gh_D08G0965	RGA2								1.67 (3.18)				Disease resistance protein RGA2
Gh_D08G1262	ACS1										1.51 (2.85)		1-aminocyclopropane-1-carboxylate synthase
Gh_D08G2516	AIM1								0.73 (1.66)				Peroxisomal fatty acid beta-oxidation multifunctional protein AIM1
Gh_D09G0606	MFP2								1.01 (2.02)				Peroxisomal fatty acid beta-oxidation multifunctional protein MFP2
Gh_D09G0971	At2g14610								5.028 (32.626)				Pathogenesis-related protein 1
Gh_D09G1401	PAL								1.08 (2.11)				Phenylalanine ammonia-lyase
Gh_D09G1569	ACX4								0.88 (1.83)				Acyl-coenzyme A oxidase 4, peroxisomal
Gh_D10G0692	RPM1								1.87 (3.66)				Disease resistance protein RPM1
Gh_D10G1752	na								1.99 (3.96)		2.551 (5.86)		Major allergen Pru ar 1
Gh_D10G1753	BETV1F				4.008 (16.091)						3.299 (9.843)		Major pollen allergen Bet v 1-F/I
Gh_D10G1754	BETV1E								1.96 (3.88)		3.132 (8.765)		Major pollen allergen Bet v 1-E
Gh_D10G1756	na				2.406 (5.301)								Major allergen Pru ar 1
Gh_D10G1757	na				2.299 (4.921)				2.836 (7.139)				Major allergen Pru ar 1
Gh_D10G1759	na								1.74 (3.33)			2.106 (4.306)	Major allergen Pru ar 1
Gh_D10G1761	STH-2								0.93 (1.9)				Pathogenesis-related protein STH-2
Gh_D10G1857	BSMT1								6.7 (103.938)		9.166 (574.24)		Salicylate/benzoate carboxyl methyltransferase
Gh_D10G2113	MLO12		-2.253 (0.21)										MLO-like protein 12
Gh_D10G2281	At4g27190			1.02 (2.02)									Disease resistance protein At4g27190
Gh_D10G2521	N								1.2 (2.3)				TMV resistance protein N
Gh_D10G2577	Acx								2.812 (7.02)				Acyl-coenzyme A oxidase, peroxisomal
Gh_D11G0221	ACS1										-2.72 (0.152)		1-aminocyclopropane-1-carboxylate synthase
Gh_D11G0495	PLP1								2.49 (5.617)				Patatin-like protein 1
Gh_D11G1565	ACO1				2.802 (6.974)						3.701 (13.007)		1-aminocyclopropane-1-carboxylate oxidase
Gh_D11G2595	HEV1								6.298 (78.711)		6.502 (90.613)		Pro-hevein
Gh_D11G3112	At4g27220											7.83 (227.615)	Probable disease resistance protein At4g27220
Gh_D11G3190	RGA4								1.63 (3.09)				Putative disease resistance protein RGA4
Gh_D11G3277	PAL								1.57 (2.97)				Phenylalanine ammonia-lyase
Gh_D12G1222	SAMS1									1.67 (3.18)			S-adenosylmethionine synthase 1
Gh_D12G1410	ACX3								1.22 (2.33)				Acyl-coenzyme A oxidase 3, peroxisomal
Gh_D13G1129	LOX1.5								2.731 (6.64)				Probable linoleate 9S-lipoxygenase 5
Gh_D13G1816	na				2.583 (5.991)						4.551 (23.439)		Pathogenesis-related protein PR-4B
Gh_D13G1817	na										3.872 (14.638)		Pathogenesis-related protein P2
Gh_Sca005880G01	MLP31										-1.51 (0.35)		MLP-like protein 31
aCompatible interaction involves 'Cocker 201' while incompatible interaction involve 'M-120 RNR'.
bid, gene name and description correspond to G. hirsutum NAU genome accessed from CottonFGD (https://cottonfgd.org/about/download.html)
na refers to 'not available'
cDAI refers to 'days after infection'.
Significance are set by log2FC and adjusted p-value (≤0.05); values within parenthesis correspond to fold change; positive values are up-regulation in incompatible and negative values are down-regulation
