# Supplementary material for: Time-course RNA-seq analysis of upland cotton (Gossypium hirsutum L.) responses to Southern root-knot nematode (Meloidogyne incognita) during compatible and incompatible interactions
Source: BMC Genomics. 2025 Feb 24;26:183. doi: 10.1186/s12864-025-11339-w (PMC11849305; doi:10.1186/s12864-025-11339-w)
Supplement: Supplementary file 3 — Supplementary Material 3: Supplemental Table S3. Significant DEGs identified during compatible and incompatible G. hirsutum-M. incognita interactions and their putative nematode-responsive homologous genes in Arabidopsis cataloged in NEMATIC. [file 12864_2025_11339_MOESM3_ESM.xlsx]

## Sheet: Supplemental Table S3
Supplemental Table S3. Significant DEGs identified during compatible and incompatible G. hirsutum-M. incognita interactions and their putative nematode-responsive homologous genes in Arabidopsis cataloged in NEMATIC.
Differential expression of Arabidopsis genes (from NEMATIC)																														Differentially expressed genes during compatible and incompatible G. hirsutum-M.incognita interactions
Arabidopsis gene	GC 3dpi	Gall 3dpi	Gall 7dpi	Gall 14dpi	Gall 21dpi	Sync 5+15dpi	Root+Sync 3dpi	Description	Mapman	ACC		ABA		BL		CK		GL		IAA		MJ		Cell Cycle				Transcription Factor Family	Root Cell Type	G. hirsutum-M. incognita compatible Interaction					G. hirsutum-M. incognita incompatible interaction
										Up	Down	Up	Down	Up	Down	Up	Down	Up	Down	Up	Down	Up	Down	G1 Phase	G2 Phase	M Phase	S Phase			4 DAI	8 DAI	12 DAI	16 DAI	20 DAI	4 DAI	8 DAI	12 DAI	16 DAI	20 DAI
AT1G33055	No	No	0.683264	No	No	-3.1	No	unknown protein | chr1:11972240-11972590 REVERSE	35.2 - not assigned.unknown	.	.	.	.	.	.	.	.	.	.	.	.	.	.	.	.	.	.	.	.	Gh_D03G0823 (-3.8)	.	.	.	.	.	.	.	.	.
AT3G10040	No	1.51602	-0.910108	-1.13305	-1.41799	No	No	transcription factor | chr3:3096415-3098071 REVERSE	27.3.30 - RNA.regulation of transcription.Trihelix, Triple-Helix transcription factor family	.	.	.	.	.	.	.	.	.	.	.	.	.	.	.	.	AT3G10040	.	Trihelix	.	Gh_A09G1336 (-2.4)	Gh_A01G1800 (-3.7)	.	.	.	.	.	.	.	.
AT3G10040	No	1.51602	-0.910108	-1.13305	-1.41799	No	No	transcription factor | chr3:3096415-3098071 REVERSE	27.3.30 - RNA.regulation of transcription.Trihelix, Triple-Helix transcription factor family	.	.	.	.	.	.	.	.	.	.	.	.	.	.	.	.	AT3G10040	.	Trihelix	.	Gh_D01G2041 (-3.2)	Gh_A09G1336 (-2.5)	.	.	.	.	.	.	.	.
AT3G10040	No	1.51602	-0.910108	-1.13305	-1.41799	No	No	transcription factor | chr3:3096415-3098071 REVERSE	27.3.30 - RNA.regulation of transcription.Trihelix, Triple-Helix transcription factor family	.	.	.	.	.	.	.	.	.	.	.	.	.	.	.	.	AT3G10040	.	Trihelix	.	Gh_D09G2443 (-2.4)	Gh_D09G2443 (-2.5)	.	.	.	.	.	.	.	.
AT4G10265	No	1.67356	1.87605	2.3007	3.362	No	No	wound-responsive protein, putative | chr4:6373097-6373536 REVERSE	35.1 - not assigned.no ontology	.	.	.	.	.	.	.	.	.	.	.	.	.	.	.	.	.	.	.	.	Gh_A03G1408 (-2.1)	Gh_A01G0523 (-3.1)	.	.	.	.	.	.	.	.
AT4G10265	No	1.67356	1.87605	2.3007	3.362	No	No	wound-responsive protein, putative | chr4:6373097-6373536 REVERSE	35.1 - not assigned.no ontology	.	.	.	.	.	.	.	.	.	.	.	.	.	.	.	.	.	.	.	.	Gh_A03G1409 (-2.7)	Gh_A03G1411 (-2.4)	.	.	.	.	.	.	.	.
AT4G24110	No	3.12928	No	1.10349	1.31896	No	No	unknown protein | chr4:12519932-12520813 REVERSE	35.2 - not assigned.unknown	.	.	.	.	.	.	.	.	.	.	.	.	.	.	.	.	.	.	.	.	Gh_A12G2166 (-1.9)	Gh_A12G2166 (-2.9)	.	.	.	.	.	.	.	.
AT4G24110	No	3.12928	No	1.10349	1.31896	No	No	unknown protein | chr4:12519932-12520813 REVERSE	35.2 - not assigned.unknown	.	.	.	.	.	.	.	.	.	.	.	.	.	.	.	.	.	.	.	.	Gh_D12G2343 (-2.6)	Gh_D12G2343 (-2.8)	.	.	.	.	.	.	.	.
AT4G28240	-1.19452	No	-0.680371	No	No	No	No	wound-responsive protein-related | chr4:13997292-13998347 REVERSE	20.2.4 - stress.abiotic.touch/wounding	.	.	AT4G28240	.	.	AT4G28240	.	.	.	.	.	.	.	AT4G28240	.	.	.	.	.	.	Gh_A05G1417 (-3.5)	Gh_A05G1417 (-2.9)	.	.	.	.	.	.	.	.
AT5G24660	No	No	No	-1.36142	-0.995283	3.1	No	LSU2: Symbols: LSU2 | LSU2 (RESPONSE TO LOW SULFUR 2) | chr5:8443279-8443834 REVERSE	35.2 - not assigned.unknown	.	.	.	.	.	.	.	.	.	.	.	.	.	.	.	.	.	AT5G24660	.	.	Gh_D08G1146 (-1.6)	.	.	.	Gh_A08G0937 (-3.5)	.	.	Gh_D08G1146 (-2.5)	.	.
AT5G49350	No	No	No	1.10323	0.834266	No	No	unknown protein | chr5:20009741-20011099 REVERSE	35.1.40 - not assigned.no ontology.glycine rich proteins	.	.	.	.	.	.	.	AT5G49350	.	.	AT5G49350	.	.	.	.	.	.	.	.	.	Gh_D10G1737 (-2.3)	.	.	.	.	.	.	.	.	.
AT5G66985	No	1.54597	No	No	No	No	No	unknown protein | chr5:26743279-26743808 FORWARD	35.2 - not assigned.unknown	.	.	.	AT5G66985	.	AT5G66985	.	AT5G66985	.	.	.	.	.	.	.	.	.	.	.	.	Gh_D11G0484 (-2.4)	Gh_D11G0484 (-2.2)	.	.	.	.	.	.	.	.
AT1G77120	3.75416	3.93263	1.87115	2.5139	1.50727	3.4	No	ADH1: Catalyzes the reduction of acetaldehyde using NADH as reductant. Requires zinc for activity. Dimer. Anaerobic response polypeptide (ANP). Fermentation. The protein undergoes thiolation following treatment with the oxidant tert-butylhydroperoxide.	5.3 - fermentation.ADH	.	.	AT1G77120	.	.	.	.	.	AT1G77120	.	.	.	.	.	.	.	.	.	.	.	Gh_A02G0682 (-3.0)	Gh_A02G0686 (-3.8)	.	.	.	.	Gh_A01G1605 (-2.7)	.	Gh_A01G1605 (3.8)	Gh_A01G1605 (2.4)
AT1G77120	3.75416	3.93263	1.87115	2.5139	1.50727	3.4	No	ADH1: Catalyzes the reduction of acetaldehyde using NADH as reductant. Requires zinc for activity. Dimer. Anaerobic response polypeptide (ANP). Fermentation. The protein undergoes thiolation following treatment with the oxidant tert-butylhydroperoxide.	5.3 - fermentation.ADH	.	.	AT1G77120	.	.	.	.	.	AT1G77120	.	.	.	.	.	.	.	.	.	.	.	Gh_D02G0730 (-2.4)	Gh_A02G0682 (-2.9)	.	.	.	.	.	.	.	.
At1g01500	No	No	No	No	-0.684441	No	No	unknown protein | chr1:185133-186923 FORWARD	35.2 - not assigned.unknown	.	.	.	.	.	.	.	.	.	.	.	.	.	.	.	.	.	.	.	.	Gh_D08G1179 (-2.9)	Gh_D08G1179 (-2.5)	.	.	.	.	.	.	.	.
At1g80440	No	-1.88753	-1.16773	No	-1.35413	-4.5	No	kelch repeat-containing F-box family protein | chr1:30241607-30243071 FORWARD	29.5.11.4.3.2 - protein.degradation.ubiquitin.E3.SCF.FBOX	.	.	.	.	.	.	.	.	.	.	.	.	.	.	.	.	.	.	.	.	Gh_D10G0680 (-2.8)	Gh_D10G0680 (-2.7)	.	.	.	.	.	.	.	.
AT4G36040	No	No	-0.683044	No	No	-2	No	J11: DNAJ heat shock N-terminal domain-containing protein (J11) | chr4:17049171-17050274 REVERSE	20.2.1 - stress.abiotic.heat	.	.	.	.	.	.	.	.	.	.	.	.	.	.	.	.	.	.	.	.	Gh_D05G3710 (-3.0)	.	.	.	Gh_A11G1611 (-2.5)	.	.	.	.	.
AT4G02440	No	No	-0.695623	No	No	No	No	EID1: EID1 is an F-box protein that functions as a negative regulator in phytochrome A (phyA)-specific light signalling. Expressed at all stages of plant development independently of light conditions, localizes to the nucleus, and forms nuclear speckles under continuous far-red light. Forms stable dimeric and trimeric complexes with several ASK proteins and Cullin1 in yeast and in planta.	29.5.11.4.3.2 - protein.degradation.ubiquitin.E3.SCF.FBOX	.	.	.	.	.	.	.	.	.	.	.	.	.	.	.	.	.	.	.	.	Gh_D12G1316 (-1.7)	Gh_D12G1316 (-2.2)	.	.	.	.	.	.	.	.
AT2G47520	No	1.87578	No	No	No	No	No	ERF71: encodes a member of the ERF (ethylene response factor) subfamily B-2 of ERF/AP2 transcription factor family. The protein contains one AP2 domain. There are 5 members in this subfamily including RAP2.2 AND RAP2.12.	27.3.3 - RNA.regulation of transcription.AP2/EREBP, APETALA2/ACC Regulated-responsive element binding protein family	.	.	.	.	.	.	.	.	.	.	.	.	.	.	.	.	.	AT2G47520	Pti	.	Gh_A08G0371 (-2.5)	Gh_A08G0371 (-2.8)	.	.	.	.	.	.	.	.
AT5G44730	-0.852199	1.59455	No	0.773046	No	2	No	haloacid dehalogenase-like hydrolase family protein | chr5:18045496-18046931 REVERSE	33.99 - development.unspecified	.	.	.	.	.	.	.	.	.	.	.	.	.	.	.	.	.	.	.	.	Gh_A11G1999 (-2.0)	Gh_A11G1999 (-2.2)	.	.	.	.	.	.	.	.
AT5G39890	2.5408	2.51854	No	1.04459	1.03701	2.1	No	unknown protein | chr5:15974393-15976270 FORWARD	35.2 - not assigned.unknown	.	.	.	.	.	.	.	.	.	.	.	.	.	.	.	.	.	.	.	.	Gh_A11G2071 (-2.7)	.	.	.	.	.	.	.	.	.
AT5G39890	2.5408	2.51854	No	1.04459	1.03701	2.1	No	unknown protein | chr5:15974393-15976270 FORWARD	35.2 - not assigned.unknown	.	.	.	.	.	.	.	.	.	.	.	.	.	.	.	.	.	.	.	.	Gh_D08G2322 (-3.7)	.	.	.	.	.	.	.	.	.
AT5G39890	2.5408	2.51854	No	1.04459	1.03701	2.1	No	unknown protein | chr5:15974393-15976270 FORWARD	35.2 - not assigned.unknown	.	.	.	.	.	.	.	.	.	.	.	.	.	.	.	.	.	.	.	.	Gh_D11G2376 (-2.8)	.	.	.	.	.	.	.	.	.
AT5G39890	2.5408	2.51854	No	1.04459	1.03701	2.1	No	unknown protein | chr5:15974393-15976270 FORWARD	35.2 - not assigned.unknown	.	.	.	.	.	.	.	.	.	.	.	.	.	.	.	.	.	.	.	.	Gh_A08G2338 (-4.9)	.	.	.	.	.	.	.	.	.
AT4G33070	No	No	2.59654	3.2608	3.89504	4.4	2.20163	pyruvate decarboxylase, putative | chr4:15952289-15954771 REVERSE	5.2 - fermentation.PDC	.	.	AT4G33070	.	.	.	.	.	.	.	.	.	.	AT4G33070	.	.	.	.	.	AGL42: quiescent centre;	Gh_D05G1486 (-2.3)	Gh_A09G2428 (-2.0)	.	.	.	.	.	.	.	.
AT4G33070	No	No	2.59654	3.2608	3.89504	4.4	2.20163	pyruvate decarboxylase, putative | chr4:15952289-15954771 REVERSE	5.2 - fermentation.PDC	.	.	AT4G33070	.	.	.	.	.	.	.	.	.	.	AT4G33070	.	.	.	.	.	AGL42: quiescent centre;	Gh_D09G1575 (-2.4)	Gh_D09G1575 (-2.3)	.	.	.	.	.	.	.	.
AT4G33070	No	No	2.59654	3.2608	3.89504	4.4	2.20163	pyruvate decarboxylase, putative | chr4:15952289-15954771 REVERSE	5.2 - fermentation.PDC	.	.	AT4G33070	.	.	.	.	.	.	.	.	.	.	AT4G33070	.	.	.	.	.	AGL42: quiescent centre;	Gh_A09G2428 (-2.2)	.	.	.	.	.	.	.	.	.
AT2G41310	No	No	No	No	0.888161	No	No	RR3: Encodes an A- type response Regulator that is primarily expressed in the root and is involved in cytokinin-mediated signalling.	27.3.5 - RNA.regulation of transcription.ARR	.	.	.	.	.	.	AT2G41310	.	.	.	.	AT2G41310	.	.	.	.	.	.	Orphans	.	Gh_A11G2999 (3.4)	Gh_A11G2999 (2.8)	Gh_A11G2999 (3.0)	.	.	.	Gh_A11G2999 (2.4)	Gh_A11G2999 (2.5)	.	.
AT1G76240	No	No	-0.832366	No	No	No	No	unknown protein | chr1:28602811-28603929 REVERSE	35.2 - not assigned.unknown	.	AT1G76240	.	AT1G76240	.	AT1G76240	.	.	.	.	.	AT1G76240	.	.	.	.	.	.	.	.	.	Gh_A01G0862 (-2.6)	.	.	.	.	.	.	.	.
AT1G76240	No	No	-0.832366	No	No	No	No	unknown protein | chr1:28602811-28603929 REVERSE	35.2 - not assigned.unknown	.	AT1G76240	.	AT1G76240	.	AT1G76240	.	.	.	.	.	AT1G76240	.	.	.	.	.	.	.	.	.	Gh_D01G0896 (-2.3)	.	.	.	.	.	.	.	.
AT2G30490	No	No	-0.765593	No	No	No	No	C4H: Encodes a cinnamate-4-hydroxylase. Mutations in this gene impact phenylpropanoid metabolism, growth and development.	16.2.1.2 - secondary metabolism.phenylpropanoids.lignin biosynthesis.C4H	.	.	.	.	.	.	.	.	.	.	.	.	.	.	.	.	.	AT2G30490	.	J0121: xylem pole pericycle;	.	Gh_D11G2286 (-2.1)	.	.	.	.	.	.	.	.
AT2G37870	-1.46954	No	No	No	No	3.7	No	protease inhibitor/seed storage/lipid transfer protein (LTP) family protein | chr2:15859239-15859907 FORWARD	26.21 - misc.protease inhibitor/seed storage/lipid transfer protein (LTP) family protein	.	.	AT2G37870	.	.	.	.	.	.	.	.	.	.	.	.	.	.	.	.	J2661: mature pericyle;	.	Gh_D01G1342 (-6.5)	.	Gh_A01G1193 (5.3)	.	.	.	.	.	.
AT3G29970	No	3.30889	No	No	No	No	No	germination protein-related | chr3:11745211-11746570 FORWARD	33.99 - development.unspecified	.	.	.	.	.	.	.	.	.	.	.	.	.	.	.	.	.	.	.	.	.	Gh_A08G0506 (-4.3)	.	.	.	.	.	.	.	.
AT4G10265	No	1.67356	1.87605	2.3007	3.362	No	No	wound-responsive protein, putative | chr4:6373097-6373536 REVERSE	35.1 - not assigned.no ontology	.	.	.	.	.	.	.	.	.	.	.	.	.	.	.	.	.	.	.	.	.	Gh_D01G0536 (-3.7)	.	.	.	.	.	.	.	.
AT4G10270	3.45568	3.59216	No	No	No	4.6	No	wound-responsive family protein | chr4:6374734-6375210 FORWARD	20.2.4 - stress.abiotic.touch/wounding	.	.	.	.	.	.	.	.	.	.	.	.	.	.	.	.	.	.	.	.	.	Gh_A01G0524 (-2.4)	.	.	.	.	.	.	.	.
AT4G10270	3.45568	3.59216	No	No	No	4.6	No	wound-responsive family protein | chr4:6374734-6375210 FORWARD	20.2.4 - stress.abiotic.touch/wounding	.	.	.	.	.	.	.	.	.	.	.	.	.	.	.	.	.	.	.	.	.	Gh_D01G0537 (-2.2)	.	.	.	.	.	.	.	.
AT4G28240	-1.19452	No	-0.680371	No	No	No	No	wound-responsive protein-related | chr4:13997292-13998347 REVERSE	20.2.4 - stress.abiotic.touch/wounding	.	.	AT4G28240	.	.	AT4G28240	.	.	.	.	.	.	.	AT4G28240	.	.	.	.	.	.	.	Gh_D05G1582 (-2.6)	.	.	.	.	.	.	.	.
AT5G47060	No	1.36177	0.996146	0.754915	1.12022	No	No	senescence-associated protein-related | chr5:19116788-19118046 FORWARD	33.99 - development.unspecified	.	.	AT5G47060	.	.	.	.	.	.	.	.	.	.	.	.	.	.	.	.	.	.	Gh_A08G1458 (-3.1)	.	.	.	.	.	.	.	.
AT5G47060	No	1.36177	0.996146	0.754915	1.12022	No	No	senescence-associated protein-related | chr5:19116788-19118046 FORWARD	33.99 - development.unspecified	.	.	AT5G47060	.	.	.	.	.	.	.	.	.	.	.	.	.	.	.	.	.	.	Gh_A09G1771 (-2.1)	.	.	.	.	.	.	.	.
AT5G47060	No	1.36177	0.996146	0.754915	1.12022	No	No	senescence-associated protein-related | chr5:19116788-19118046 FORWARD	33.99 - development.unspecified	.	.	AT5G47060	.	.	.	.	.	.	.	.	.	.	.	.	.	.	.	.	.	.	Gh_D09G1880 (-2.3)	.	.	.	.	.	.	.	.
AT5G47060	No	1.36177	0.996146	0.754915	1.12022	No	No	senescence-associated protein-related | chr5:19116788-19118046 FORWARD	33.99 - development.unspecified	.	.	AT5G47060	.	.	.	.	.	.	.	.	.	.	.	.	.	.	.	.	.	.	Gh_D12G2110 (-2.1)	.	.	.	.	.	.	.	.
AT1G77120	3.75416	3.93263	1.87115	2.5139	1.50727	3.4	No	ADH1: Catalyzes the reduction of acetaldehyde using NADH as reductant. Requires zinc for activity. Dimer. Anaerobic response polypeptide (ANP). Fermentation. The protein undergoes thiolation following treatment with the oxidant tert-butylhydroperoxide.	5.3 - fermentation.ADH	.	.	AT1G77120	.	.	.	.	.	AT1G77120	.	.	.	.	.	.	.	.	.	.	.	.	Gh_D02G0732 (-2.5)	.	.	.	.	.	.	.	.
AT1G77120	3.75416	3.93263	1.87115	2.5139	1.50727	3.4	No	ADH1: Catalyzes the reduction of acetaldehyde using NADH as reductant. Requires zinc for activity. Dimer. Anaerobic response polypeptide (ANP). Fermentation. The protein undergoes thiolation following treatment with the oxidant tert-butylhydroperoxide.	5.3 - fermentation.ADH	.	.	AT1G77120	.	.	.	.	.	AT1G77120	.	.	.	.	.	.	.	.	.	.	.	.	Gh_D02G0730 (-2.6)	.	.	.	.	.	.	.	.
AT1G77120	3.75416	3.93263	1.87115	2.5139	1.50727	3.4	No	ADH1: Catalyzes the reduction of acetaldehyde using NADH as reductant. Requires zinc for activity. Dimer. Anaerobic response polypeptide (ANP). Fermentation. The protein undergoes thiolation following treatment with the oxidant tert-butylhydroperoxide.	5.3 - fermentation.ADH	.	.	AT1G77120	.	.	.	.	.	AT1G77120	.	.	.	.	.	.	.	.	.	.	.	.	Gh_D02G0733 (-2.1)	.	.	.	.	.	.	.	.
AT1G43800	3.32605	3.19535	No	2.12499	2.0516	No	No	FTM1: acyl-(acyl-carrier-protein) desaturase, putative / stearoyl-ACP desaturase, putative | chr1:16577610-16579722 FORWARD	11.1.15 - lipid metabolism.FA synthesis and FA elongation.ACP desaturase	.	.	.	.	.	.	.	.	.	.	.	.	.	.	.	.	.	AT1G43800	.	.	.	Gh_D03G0588 (-2.3)	.	.	.	.	.	.	.	.
At4g25810	1.08137	1.72683	No	No	No	5.1	No	XTR6: xyloglucan endotransglycosylase-related protein (XTR6)	10.7 - cell wall.modification	.	AT4G25810	AT4G25810	.	AT4G25810	.	.	.	.	.	AT4G25810	.	.	AT4G25810	.	.	.	AT4G25810	.	.	.	Gh_A05G3993 (-3.0)	.	.	.	.	Gh_A02G0866 (-3.6)	.	.	.
AT4G38260	No	No	No	-0.856963	-0.647067	-2.2	No	unknown protein | chr4:17936921-17938728 REVERSE	35.2 - not assigned.unknown	.	.	.	.	.	.	.	.	.	.	.	.	.	.	.	.	.	.	.	.	.	Gh_A01G0840 (-4.9)	.	.	.	.	.	.	.	.
AT5G06720	No	1.98914	No	No	No	4.6	4.40599	PA2: peroxidase, putative | chr5:2077420-2079005 REVERSE	26.12 - misc.peroxidases	.	.	.	.	.	.	.	.	.	.	.	.	.	.	.	.	.	.	.	.	.	Gh_D11G2183 (-2.2)	.	.	.	.	.	.	.	.
AT5G54490	No	No	-1.03697	-1.1633	-1.49662	-1.1	No	PBP1: Encodes a PINOID (PID)-binding protein containing putative EF-hand calcium-binding motifs. The interaction is dependent on the presence of calcium. mRNA expression is up-regulated by auxin. Not a phosphorylation target of PID, likely acts upstream of PID to regulate the activity of this protein in response to changes in calcium levels.	30.3 - signalling.calcium	.	.	.	.	.	.	.	.	.	.	AT5G54490	.	.	.	AT5G54490	.	.	.	.	COBL9: Hair Cell;	.	Gh_A13G0497 (-2.0)	.	.	.	.	Gh_A13G0497 (-2.2)	.	.	.
AT2G39200	No	No	-0.882962	-0.730204	-1.35571	-5	No	MLO12: A member of a large family of seven-transmembrane domain proteins specific to plants, homologs of the barley mildew resistance locus o (MLO) protein. The Arabidopsis genome contains 15 genes encoding MLO proteins, with localization in plasma membrane. Phylogenetic analysis revealed four clades of closely-related AtMLO genes. ATMLO6 belongs to the clade IV, with AtMLO2, AtMLO3 and AtMLO12. …	20.1.3.1 - stress.biotic.signalling.MLO-like	.	.	.	.	.	.	.	.	.	.	.	.	.	.	.	.	.	.	.	.	.	Gh_D10G2113 (-2.3)	.	.	.	.	.	.	.	.
AT5G52640	No	No	-0.994797	No	-1.37862	-1.5	No	HSP90.1: Encodes a cytosolic heat shock protein AtHSP90.1. AtHSP90.1 interacts with disease resistance signaling components SGT1b and RAR1 and is required for RPS2-mediated resistance.	20.2.1 - stress.abiotic.heat	.	.	.	.	.	.	.	.	.	.	.	.	.	.	.	.	.	.	.	.	.	Gh_D12G2436 (-2.3)	.	.	Gh_A12G2300 (-2.0)	.	.	Gh_A12G2300 (-4.2)	.	.
AT2G16060	2.4289	3.55213	No	No	No	1.3	No	HB1: Encodes a class 1 nonsymbiotic hemoglobin induced by low oxygen levels with very high oxygen affinity. It is not likely to be a hemoglobin transporter because of its extremely high affinity for oxygen.	21.3 - redox.heme	AT2G16060	.	.	.	.	.	.	.	.	.	.	.	.	.	.	.	.	.	.	.	.	Gh_A04G1100 (-2.8)	.	.	.	.	.	.	Gh_D04G1708 (4.0)	.
AT1G12560	No	No	No	0.665887	0.800611	-5.2	No	EXPA7: Member of Alpha-Expansin Gene Family. Naming convention from the Expansin Working Group (Kende et al, 2004. Plant Mol Bio). Containing a conserved root hair-specific cis-element RHE. Expressed specifically in root hair cell.	10.7 - cell wall.modification	.	.	.	.	.	.	.	.	.	.	.	.	.	.	.	.	.	.	.	COBL9: Hair Cell;	.	Gh_D11G0198 (-5.3)	.	.	.	.	.	.	.	.
AT2G33790	No	-2.26003	No	No	No	No	-2.926	AGP30: pollen Ole e 1 allergen protein containing 14.6% proline residues, similar to arabinogalactan protein (Daucus carota) GI:11322245, SP:Q03211 Pistil-specific extensin-like protein precursor (PELP) {Nicotiana tabacum}; contains Pfam profile PF01190: Pollen proteins Ole e I family	20.2.99 - stress.abiotic.unspecified	.	.	.	.	.	.	.	.	.	.	.	.	.	.	.	.	.	.	.	LRC: lateral root cap;GL2: non-hair cell;	.	Gh_A10G2149 (-5.5)	.	.	.	.	.	.	Gh_D05G1532 (-2.3)	.
At1g06620	No	No	No	-0.852507	-0.741979	-0.9	No	encodes a protein whose sequence is similar to a 2-oxoglutarate-dependent dioxygenase	21.2 - redox.ascorbate and glutathione	.	.	.	.	.	.	.	.	.	.	.	.	AT1G06620	.	.	.	.	AT1G06620	.	.	.	Gh_A09G1978 (-2.1)	.	Gh_A02G0367 (3.0)	.	.	.	.	Gh_A02G0367 (2.2)	Gh_A02G0367 (2.0)
At3g27220	No	2.48027	0.781607	0.943067	0.897571	No	No	kelch repeat-containing protein | chr3:10051612-10053678 REVERSE	27.3.25 - RNA.regulation of transcription.MYB domain transcription factor family	.	.	.	.	.	AT3G27220	.	.	.	.	.	AT3G27220	.	.	.	.	.	.	.	.	.	Gh_A09G0341 (-2.0)	.	.	.	.	.	.	.	Gh_D09G0344 (-3.7)
At3g27220	No	2.48027	0.781607	0.943067	0.897571	No	No	kelch repeat-containing protein | chr3:10051612-10053678 REVERSE	27.3.25 - RNA.regulation of transcription.MYB domain transcription factor family	.	.	.	.	.	AT3G27220	.	.	.	.	.	AT3G27220	.	.	.	.	.	.	.	.	.	Gh_D09G0344 (-2.9)	.	.	.	.	.	.	.	.
AT2G36120	No	No	No	No	0.731711	No	No	DOT1: Encodes a glycine rich protein that is involved in leaf vascular patterning. dot1 mutants have an aberrant open-class venation pattern in leaves and cotyledons, as well as several other leaf development defects.	35.1.40 - not assigned.no ontology.glycine rich proteins	.	.	.	.	.	.	.	.	.	.	.	.	.	.	.	.	.	.	.	.	.	Gh_A05G3401 (1.8)	.	Gh_A05G3401 (2.3)	.	.	.	.	Gh_A13G0395 (-2.4)	.
AT3G17110	No	No	-1.54522	-0.825184	-1.32838	No	No	pseudogene, glycine-rich protein | chr3:5837842-5838701 FORWARD	35.1.40 - not assigned.no ontology.glycine rich proteins	.	.	AT3G17110	.	.	.	.	.	.	.	.	.	.	.	.	.	.	.	.	J2661: mature pericyle;	.	Gh_A05G3401 (1.8)	.	Gh_A05G3401 (2.3)	.	.	.	.	Gh_A05G3401 (2.9)	.
AT4G03510	No	No	No	-0.770918	-1.30521	-4.6	No	RMA1: RMA1 encodes a novel 28 kDa protein with a RING finger motif and a C-terminal membrane-anchoring domain that is involved in the secretory pathway. Has E3 ubiquitin ligase activity.	29.5.11.4.2 - protein.degradation.ubiquitin.E3.RING	.	.	.	.	.	.	.	.	.	.	.	.	.	.	.	.	.	.	.	.	.	Gh_D01G0168 (1.2)	.	.	.	.	Gh_D01G0168 (2.3)	.	.	.
AT1G56660	No	No	-0.824051	No	No	-2	No	unknown protein | chr1:21237888-21240558 FORWARD	35.2 - not assigned.unknown	.	.	.	.	.	.	.	.	.	.	.	.	.	.	.	.	.	.	.	.	.	.	Gh_D11G2403 (-1.9)	Gh_D11G2403 (1.9)	Gh_D11G2403 (-2.3)	.	.	.	.	.
AT4G34560	No	No	No	No	0.639555	No	No	unknown protein | chr4:16507635-16508754 FORWARD	35.2 - not assigned.unknown	.	.	.	.	.	.	.	.	.	.	.	.	.	.	.	.	.	.	.	.	.	.	Gh_D13G0324 (-2.4)	.	.	.	Gh_A13G2098 (2.9)	.	.	.
AT5G54940	-1.99978	No	-0.757681	-0.702025	No	-0.7	No	eukaryotic translation initiation factor SUI1, putative | chr5:22308271-22309408 REVERSE	29.2.3 - protein.synthesis.initiation	.	.	.	.	.	.	.	.	.	.	.	.	AT5G54940	.	.	.	.	.	.	.	.	.	Gh_D13G1456 (-2.0)	.	.	.	Gh_D13G1456 (-2.1)	.	.	.
AT1G08090	No	No	No	-0.747554	-0.669547	-6.9	No	NRT2:1: High-affinity nitrate transporter. Up-regulated by nitrate. Functions as a repressor of lateral root initiation independently of nitrate uptake.	34.4 - transport.nitrate	.	.	.	.	.	.	.	.	.	.	.	.	.	.	.	.	.	.	.	.	.	.	Gh_A03G0257 (-4.9)	Gh_A03G0257 (-6.3)	.	.	.	.	Gh_A08G1778 (-2.6)	.
AT3G21250	No	0.887525	No	No	No	1.5	No	ABCC8: member of MRP subfamily	34.16 - transport.ABC transporters and multidrug resistance systems	.	.	.	.	.	.	.	.	.	.	.	.	.	.	.	.	.	.	.	.	.	.	Gh_A10G0537 (-1.1)	.	.	.	.	.	Gh_A10G0537 (2.7)	.
AT5G11740	No	No	-0.747424	-0.730761	-1.20914	No	No	AGP15: Encodes arabinogalactan protein (AGP15).	17.6.3 - hormone metabolism.gibberelin.induced-regulated-responsive-activated	.	.	.	.	.	.	.	.	.	.	.	.	.	.	.	.	.	.	.	.	.	.	Gh_A05G3925 (-1.4)	.	.	.	Gh_D05G0457 (-2.1)	.	.	.
AT1G52340	No	No	No	0.744781	No	No	No	ABA2: Encodes a cytosolic short-chain dehydrogenase/reductase involved in the conversion of xanthoxin to ABA-aldehyde during ABA biosynthesis. Mutants are insensitive to sucrose and glucose.	17.1.1.1.11 - hormone metabolism.abscisic acid.synthesis-degradation.synthesis.short chain alcohol dehydrogenmase (ABA2)	.	.	.	.	.	AT1G52340	.	.	.	.	.	.	.	.	.	.	.	.	.	.	.	.	Gh_D01G1989 (3.1)	Gh_A01G1739 (2.0)	Gh_D01G1989 (2.5)	.	Gh_A01G1740 (2.6)	.	Gh_A01G1739 (3.1)	.
AT3G48770	No	No	No	0.814077	0.717042	No	No	ATP binding / DNA binding | chr3:18078474-18086817 REVERSE	35.2 - not assigned.unknown	.	.	.	.	.	.	.	.	.	.	.	.	.	.	.	.	.	.	.	.	.	.	Gh_A11G0349 (1.3)	Gh_A11G0349 (1.4)	.	.	.	Gh_A11G0349 (2.2)	.	Gh_A11G0349 (1.6)
AT1G49320	No	No	-1.59856	-1.51934	-1.33484	-2.4	No	USPL1: Encodes USPL1, a BURP domain protein targeted to the protein storage vacuoles. Overexpression of USPL1 affects seed development, protein storage vacuoles and lipid vesicles morphology and function.	35.1 - not assigned.no ontology	.	.	.	.	.	.	AT1G49320	.	.	.	.	.	.	AT1G49320	.	.	.	AT1G49320	.	S17: phloem pole pericycle;	.	.	Gh_A10G1660 (2.4)	.	.	.	Gh_A07G0976 (3.2)	.	.	.
AT3G51895	No	No	No	-0.837142	No	No	No	SULTR3;1: Encodes a sulfate transporter.	34.6 - transport.sulphate	.	.	AT3G51895	.	.	.	.	.	.	.	.	.	.	.	.	.	.	.	.	.	.	.	Gh_A12G0022 (1.9)	.	.	.	.	.	Gh_A10G1034 (-3.0)	.
At4g06744	-2.23281	No	No	No	No	No	No	leucine-rich repeat family protein / extensin family protein | chr4:4070813-4072305 REVERSE	10.5.3 - cell wall.cell wall proteins.LRR	.	.	.	.	.	.	.	.	.	.	.	.	.	.	.	.	.	.	.	.	.	.	Gh_A04G1029 (2.0)	.	.	.	Gh_A04G1029 (1.6)	.	Gh_A03G1651 (-2.3)	.
AT5G39100	No	-1.40054	No	No	No	No	No	GLP6: germin-like protein (GLP6)	20.2.99 - stress.abiotic.unspecified	.	.	.	.	.	.	.	.	.	.	.	.	.	.	.	.	.	.	.	.	.	.	Gh_A11G2199 (2.4)	.	.	.	.	.	.	.
AT5G66390	-1.26387	No	No	-0.853235	-1.05594	-8	No	peroxidase 72 (PER72) (P72) (PRXR8) | chr5:26515916-26517391 REVERSE	26.12 - misc.peroxidases	.	.	.	.	.	.	.	.	.	.	.	.	.	.	.	.	.	.	.	SCR5: endodermis;	.	.	Gh_A11G1669 (2.7)	.	.	.	.	.	.	.
AT3G63520	-0.997022	No	No	No	No	No	No	CCD1: Encodes a protein with 9-<i>cis</i>-epoxycarotenoid dioxygenase activity. The enzyme was shown to act on a variety of carotenoid including &#946;-carotene, lutein, zeaxanthin, and all-<i>trans</i>-violaxanthin. When those compounds are used as substrates, the major reaction product detected is a C14 dialdehyde: 4,9-dimethyldodeca-2,4,6,8,10-pentaene-1,12-dial. The enzyme did not cleave as e…	16.1.4.10 - secondary metabolism.isoprenoids.carotenoids.carotenoid cleavage dioxygenase	.	.	.	.	.	.	.	.	.	.	.	.	.	.	.	.	.	.	.	.	.	.	Gh_A01G0280 (2.8)	.	.	Gh_A01G0280 (4.0)	Gh_D05G0490 (3.4)	.	.	Gh_D13G1614 (4.6)
AT4G37700	No	-1.33342	-0.86541	-0.822621	-1.75007	No	No	unknown protein | chr4:17710272-17710873 REVERSE	35.2 - not assigned.unknown	.	.	.	.	.	.	.	.	.	.	.	.	.	.	.	.	.	.	.	.	.	.	.	Gh_D03G0275 (-2.1)	.	.	.	.	.	.
AT5G23750	No	No	No	-0.701273	No	No	No	remorin family protein | chr5:8009806-8011619 REVERSE	27.3.99 - RNA.regulation of transcription.unclassified	.	.	.	.	.	.	.	.	.	.	.	.	.	.	.	.	.	.	.	S18: maturing xylem cells;	.	.	.	Gh_A08G0884 (-1.9)	Gh_A08G0884 (-1.6)	.	.	.	Gh_A08G0884 (-2.1)	.
AT2G38360	No	No	-1.24179	No	-1.09225	No	No	PRA1.B4: Symbols: PRA1.B4 | PRA1.B4 (PRENYLATED RAB ACCEPTOR 1.B4) | chr2:16069615-16070589 REVERSE	31.4 - cell.vesicle transport	.	.	.	.	.	.	.	.	.	.	.	.	.	.	.	.	.	.	.	.	.	.	.	Gh_D08G2160 (-2.7)	.	.	.	.	.	.
AT3G22370	-2.62871	-1.23266	No	-0.957697	No	No	No	AOX1A: Encodes AOX1a, an isoform of alternative oxidase that is expressed in rosettes, flowers, and root. The alternative oxidase of plant mitochondria transfers electrons from the ubiquinone pool to oxygen without energy conservations. It is regulated through transcriptional control and by pyruvate. Plays a role in shoot acclimation to low temperature. Also is capable of ameliorating reactive ox…	9.4 - mitochondrial electron transport / ATP synthesis.alternative oxidase	.	.	AT3G22370	.	.	.	.	.	.	.	.	.	.	.	.	.	.	.	.	.	.	.	.	Gh_D12G2621 (-2.3)	.	.	.	.	.	.
AT3G46130	-1.14726	No	-1.7037	-0.839879	-1.05624	-2.5	No	MYB48: Encodes a putative transcription factor (MYB48) that functions to regulate flavonol biosynthesis primarily in cotyledons.	27.3.25 - RNA.regulation of transcription.MYB domain transcription factor family	.	.	.	.	.	AT3G46130	.	.	.	.	.	AT3G46130	.	AT3G46130	.	.	.	.	MYB	.	.	.	.	Gh_D13G2393 (-1.8)	.	.	.	Gh_A03G0327 (-2.2)	Gh_D13G2393 (-2.2)	Gh_D13G2393 (-1.5)
At3g47570	No	1.41143	No	No	No	No	No	leucine-rich repeat transmembrane protein kinase, putative | chr3:17527507-17530929 FORWARD	30.2.12 - signalling.receptor kinases.leucine rich repeat XII	.	.	.	AT3G47570	.	.	.	.	.	.	.	.	.	.	.	.	.	.	.	.	.	.	.	Gh_A04G0156 (-2.2)	.	.	.	.	.	Gh_D10G2379 (2.0)
AT4G37540	-1.16701	No	No	No	0.766759	-3.6	No	LBD39: Symbols: LBD39 | LBD39 (LOB DOMAIN-CONTAINING PROTEIN 39) | chr4:17639533-17640665 REVERSE	27.3.37 - RNA.regulation of transcription.AS2,Lateral Organ Boundaries Gene Family	.	.	.	AT4G37540	.	AT4G37540	.	.	.	.	.	.	.	.	.	.	.	.	AS2	.	.	.	.	Gh_A11G0447 (-2.4)	.	.	.	.	.	.
AT4G37650	-1.17515	No	No	1.0184	0.667805	No	No	SHR: Involved in radial organization of the root and shoot axial organs. Essential for normal shoot gravitropism. The protein moves in a highly specific manner from the cells of the stele in which it is synthesized outward. Movement requires sequences within the GRAS and VHIID domains.	33.99 - development.unspecified	.	.	.	.	.	.	.	.	.	.	.	.	.	.	.	.	.	.	GRAS	S4: protoxylem and 2/3 metaxylem;	.	.	.	Gh_A10G2319 (-1.2)	.	.	Gh_A10G2319 (2.5)	.	.	.
AT5G25810	-1.91735	No	No	No	No	-4.2	No	tny: encodes a member of the DREB subfamily A-4 of ERF/AP2 transcription factor family (TINY). The protein contains one AP2 domain. There are 17 members in this subfamily including TINY. Ectopic or overexpression of this gene in a Ds tagged line has reduced cell expansion. The expression of this gene is induced by ethylene and light and appears to stimulate cytokinin biosynthesis.	27.3.3 - RNA.regulation of transcription.AP2/EREBP, APETALA2/ACC Regulated-responsive element binding protein family	.	.	.	AT5G25810	.	.	.	.	.	.	.	.	.	.	.	.	.	.	AP2-EREBP	.	.	.	.	Gh_A10G0760 (-1.8)	Gh_A10G0760 (-1.8)	.	Gh_A10G0760 (-3.7)	.	.	Gh_A10G0760 (-2.9)
AT1G30755	No	No	No	-0.898315	-1.08766	No	No	unknown protein | chr1:10905817-10908892 REVERSE	35.2 - not assigned.unknown	.	.	.	.	.	.	.	.	.	.	.	.	.	.	.	.	.	.	.	.	.	.	.	Gh_D02G0979 (2.7)	.	.	.	.	.	.
AT1G52340	No	No	No	0.744781	No	No	No	ABA2: Encodes a cytosolic short-chain dehydrogenase/reductase involved in the conversion of xanthoxin to ABA-aldehyde during ABA biosynthesis. Mutants are insensitive to sucrose and glucose.	17.1.1.1.11 - hormone metabolism.abscisic acid.synthesis-degradation.synthesis.short chain alcohol dehydrogenmase (ABA2)	.	.	.	.	.	AT1G52340	.	.	.	.	.	.	.	.	.	.	.	.	.	.	.	.	.	Gh_D01G1989 (2.8)	.	.	Gh_D01G1988 (4.3)	.	Gh_D01G1988 (3.6)	.
AT2G25735	No	No	No	-1.75232	-1.85769	-0.9	No	unknown protein | chr2:10975060-10975759 REVERSE	35.2 - not assigned.unknown	.	.	.	.	.	.	.	.	.	.	.	.	AT2G25735	.	.	.	.	.	.	.	.	.	.	Gh_A05G0394 (3.4)	.	.	Gh_A05G0394 (2.0)	.	.	.
AT2G25735	No	No	No	-1.75232	-1.85769	-0.9	No	unknown protein | chr2:10975060-10975759 REVERSE	35.2 - not assigned.unknown	.	.	.	.	.	.	.	.	.	.	.	.	AT2G25735	.	.	.	.	.	.	.	.	.	.	Gh_D05G0511 (2.1)	.	.	Gh_D05G0511 (2.1)	.	.	.
AT2G37870	-1.46954	No	No	No	No	3.7	No	protease inhibitor/seed storage/lipid transfer protein (LTP) family protein | chr2:15859239-15859907 FORWARD	26.21 - misc.protease inhibitor/seed storage/lipid transfer protein (LTP) family protein	.	.	AT2G37870	.	.	.	.	.	.	.	.	.	.	.	.	.	.	.	.	J2661: mature pericyle;	.	.	.	Gh_D01G1342 (5.0)	.	.	.	.	.	.
AT5G11420	No	No	0.81539	1.93632	1.05141	No	No	FUNCTIONS IN: molecular_function unknown; INVOLVED IN: biological_process unknown; LOCATED IN: cell wall, plant-type cell wall; EXPRESSED IN: 23 plant structures; EXPRESSED DURING: 13 growth stages; CONTAINS InterPro DOMAIN/s: Protein of unknown function DUF642 (InterPro:IPR006946), Galactose-binding like (InterPro:IPR008979); BEST Arabidopsis thaliana protein match is: unknown protein (TAIR:AT5G…	35.2 - not assigned.unknown	.	AT5G11420	.	.	.	AT5G11420	AT5G11420	.	.	.	.	.	.	AT5G11420	.	.	.	.	.	CORTEX: cortex;	.	.	.	Gh_A07G0326 (6.8)	.	.	.	.	.	.
AT5G57340	No	No	No	-0.704213	No	No	No	unknown protein | chr5:23227300-23229203 FORWARD	35.2 - not assigned.unknown	.	.	AT5G57340	.	.	.	.	.	.	.	AT5G57340	.	.	.	.	.	.	.	.	.	.	.	.	Gh_A05G4014 (3.4)	.	.	.	.	Gh_A05G4014 (2.7)	Gh_A05G4014 (2.5)
AT5G61820	-0.941035	No	No	-1.00135	-0.861105	-1.6	No	FUNCTIONS IN: molecular_function unknown; INVOLVED IN: biological_process unknown; LOCATED IN: vacuole; EXPRESSED IN: 24 plant structures; EXPRESSED DURING: 15 growth stages; CONTAINS InterPro DOMAIN/s: Stress up-regulated Nod 19 (InterPro:IPR011692); Has 27 Blast hits to 27 proteins in 10 species: Archae - 0; Bacteria - 0; Metazoa - 0; Fungi - 0; Plants - 26; Viruses - 0; Other Eukaryotes - 1 (s…	35.2 - not assigned.unknown	.	.	AT5G61820	.	.	.	.	.	.	.	.	.	.	.	.	.	.	.	.	.	.	.	.	Gh_D07G0466 (2.9)	.	.	Gh_A07G0401 (2.1)	.	Gh_D07G0466 (5.3)	.
AT3G04720	-4.15427	No	No	-1.90753	-1.14665	-5.6	No	PR4: Encodes a protein similar to the antifungal chitin-binding protein hevein from rubber tree latex. mRNA levels increase in response to ethylene and turnip crinkle virus infection.	20.1 - stress.biotic	.	.	.	.	.	.	.	.	.	.	.	.	.	.	.	.	.	.	.	.	.	.	.	Gh_D13G1816 (2.6)	.	.	Gh_A11G2286 (5.2)	.	Gh_D11G2595 (6.5)	Gh_A11G2286 (4.5)
AT5G54160	-1.61891	No	No	No	No	No	No	OMT1: A caffeic acid/5-hydroxyferulic acid O-methyltransferase. Interacts with 14-4-3 proteins in yeast 2 hybrid assay. AtOMT1 (At5g54160) encodes a flavonol 3-O-methyltransferase that is highly active towards quercetin and myricetin. The substrate specificity identifies the enzyme as flavonol 3-methyltransferase which replaces the former annotation of the gene to encode a caffeic acid/5-hydroxyf…	16.2.1.9 - secondary metabolism.phenylpropanoids.lignin biosynthesis.COMT	.	.	.	.	.	.	.	.	.	.	.	.	.	.	.	.	.	AT5G54160	.	.	.	.	.	Gh_A03G2147 (2.9)	.	.	Gh_A03G2147 (5.6)	.	Gh_A12G2188 (3.1)	.
AT5G54160	-1.61891	No	No	No	No	No	No	OMT1: A caffeic acid/5-hydroxyferulic acid O-methyltransferase. Interacts with 14-4-3 proteins in yeast 2 hybrid assay. AtOMT1 (At5g54160) encodes a flavonol 3-O-methyltransferase that is highly active towards quercetin and myricetin. The substrate specificity identifies the enzyme as flavonol 3-methyltransferase which replaces the former annotation of the gene to encode a caffeic acid/5-hydroxyf…	16.2.1.9 - secondary metabolism.phenylpropanoids.lignin biosynthesis.COMT	.	.	.	.	.	.	.	.	.	.	.	.	.	.	.	.	.	AT5G54160	.	.	.	.	.	Gh_A12G2188 (3.1)	.	.	Gh_D12G2369 (2.9)	.	.	.
AT5G54160	-1.61891	No	No	No	No	No	No	OMT1: A caffeic acid/5-hydroxyferulic acid O-methyltransferase. Interacts with 14-4-3 proteins in yeast 2 hybrid assay. AtOMT1 (At5g54160) encodes a flavonol 3-O-methyltransferase that is highly active towards quercetin and myricetin. The substrate specificity identifies the enzyme as flavonol 3-methyltransferase which replaces the former annotation of the gene to encode a caffeic acid/5-hydroxyf…	16.2.1.9 - secondary metabolism.phenylpropanoids.lignin biosynthesis.COMT	.	.	.	.	.	.	.	.	.	.	.	.	.	.	.	.	.	AT5G54160	.	.	.	.	.	Gh_D10G1980 (3.0)	.	.	.	.	.	.
AT5G54160	-1.61891	No	No	No	No	No	No	OMT1: A caffeic acid/5-hydroxyferulic acid O-methyltransferase. Interacts with 14-4-3 proteins in yeast 2 hybrid assay. AtOMT1 (At5g54160) encodes a flavonol 3-O-methyltransferase that is highly active towards quercetin and myricetin. The substrate specificity identifies the enzyme as flavonol 3-methyltransferase which replaces the former annotation of the gene to encode a caffeic acid/5-hydroxyf…	16.2.1.9 - secondary metabolism.phenylpropanoids.lignin biosynthesis.COMT	.	.	.	.	.	.	.	.	.	.	.	.	.	.	.	.	.	AT5G54160	.	.	.	.	.	Gh_D08G2702 (5.1)	.	.	.	.	.	.
AT2G19590	No	2.69377	No	No	No	-2.4	No	ACO1: encodes a protein whose sequence is similar to 1-aminocyclopropane-1-carboxylate oxidase	17.5.1.2 - hormone metabolism.ACC Regulated.synthesis-degradation.1-aminocyclopropane-1-carboxylate oxidase	AT2G19590	.	.	AT2G19590	.	.	.	.	.	.	.	.	.	.	.	.	.	.	.	.	.	.	.	Gh_D11G1565 (2.8)	.	.	Gh_A07G0773 (3.7)	.	Gh_D11G1565 (3.7)	.
AT3G47340	No	1.98914	-0.838706	No	-0.855022	No	No	ASN1: encodes a glutamine-dependent asparagine synthetase, the predicted ASN1 peptide contains a purF-type glutamine-binding domain, and is expressed predominantly in shoot tissues, where light has a negative effect on its mRNA accumulation. Expression is induced within 3 hours of dark treatment, in senescing leaves and treatment with exogenous photosynthesis inhibitor. Induction of gene expressi…	13.1.3.1.1 - amino acid metabolism.synthesis.aspartate family.asparagine.asparagine synthetase	.	.	.	.	.	.	.	.	.	.	.	.	.	.	.	.	.	.	.	.	.	.	.	Gh_D05G0859 (1.2)	.	.	Gh_D05G0859 (-2.3)	.	Gh_D05G0859 (2.7)	.
At2g18630	No	No	No	0.728015	No	No	No	unknown protein | chr2:8080503-8082698 FORWARD	35.2 - not assigned.unknown	.	.	.	.	.	.	.	.	.	.	.	.	.	.	.	.	.	.	.	.	.	.	.	Gh_A02G1549 (2.9)	.	.	.	Gh_A02G1549 (3.5)	Gh_D03G0169 (2.5)	.
At3g16150	No	No	-1.77734	-2.09516	-1.36249	3.2	No	ASPGB1: L-asparaginase, putative / L-asparagine amidohydrolase, putative | chr3:5471735-5473276 FORWARD	13.2.3.1.1 - amino acid metabolism.degradation.aspartate family.asparagine.L-asparaginase	.	.	.	.	.	.	.	.	.	.	.	.	.	.	.	.	.	.	.	.	.	.	.	Gh_A06G0183 (3.4)	.	.	Gh_D06G0179 (2.5)	.	.	.
AT1G47960	No	No	No	No	0.858619	2.4	No	C/VIF1: Plant cell wall (CWI) and vacuolar invertases (VI) play important roles in carbohydrate metabolism, stress responses and sugar signaling. This protein may inhibit their activity.	26.18 - misc.invertase/pectin methylesterase inhibitor family protein	.	.	AT1G47960	.	.	.	.	.	.	.	.	.	.	.	.	.	.	.	.	.	.	.	.	Gh_A10G1552 (2.4)	.	.	.	.	Gh_A10G1552 (2.2)	Gh_D10G1801 (3.7)
AT3G12500	No	1.01436	No	No	No	-2.7	No	HCHIB: encodes a basic chitinase involved in ethylene/jasmonic acid mediated signalling pathway during systemic acquired resistance based on expression analyses.	20.1 - stress.biotic	.	.	AT3G12500	.	.	.	.	.	.	.	.	.	.	.	.	.	.	.	.	.	.	.	.	Gh_D06G0479 (4.3)	.	.	Gh_A03G1844 (-2.5)	.	Gh_D06G0479 (3.6)	.
AT2G41090	No	No	No	-1.21442	-1.52372	No	No	calmodulin-like calcium-binding protein, 22 kDa (CaBP-22) | chr2:17135721-17136852 FORWARD	30.3 - signalling.calcium	.	.	.	.	.	.	.	.	.	.	.	.	.	.	.	.	.	.	.	.	.	.	.	Gh_D06G0139 (3.3)	.	.	Gh_A06G0158 (4.1)	.	.	Gh_A06G0158 (4.4)
AT3G54420	No	No	No	No	-0.9011	-6.3	No	EP3: encodes an EP3 chitinase that is expressed during somatic embryogenesis in 'nursing' cells surrounding the embryos but not in embryos themselves. The gene is also expressed in mature pollen and growing pollen tubes until they enter the receptive synergid, but not in endosperm and integuments as in carrot. Post-embryonically, expression is found in hydathodes, stipules, root epidermis and eme…	20.1 - stress.biotic	.	.	.	.	.	.	.	.	.	.	.	.	.	.	.	.	.	.	.	COBL9: Hair Cell;	.	.	.	Gh_D09G2019 (4.0)	.	.	.	.	Gh_A10G1271 (2.9)	.
AT3G23240	No	No	No	-0.808446	-0.972988	No	2.60881	ERF1: encodes a member of the ERF (ethylene response factor) subfamily B-3 of ERF/AP2 transcription factor family (ERF1). The protein contains one AP2 domain. There are 18 members in this subfamily including ATERF-1, ATERF-2, AND ATERF-5. EREBP like protein that binds GCC box of ethylene regulated promoters such as basic chitinases. Constitutive expression of ERF1 phenocopies ethylene over produc…	17.5.2 - hormone metabolism.ACC Regulated.signal transduction	.	.	.	.	.	.	.	.	.	.	.	.	.	.	.	.	.	.	Pti	S17: phloem pole pericycle;	.	.	.	Gh_A07G1935 (3.4)	Gh_A08G1686 (-4.0)	.	Gh_D07G2498 (3.3)	.	Gh_A07G1935 (5.0)	Gh_A07G1935 (3.6)
AT3G23150	2.09593	1.73552	No	1.04905	0.89488	-1.9	No	ETR2: Involved in ethylene perception in Arabidopsis	17.5.2 - hormone metabolism.ACC Regulated.signal transduction	AT3G23150	.	.	.	.	.	.	.	.	.	.	.	.	.	.	.	.	.	Orphans	.	.	.	.	Gh_A02G0358 (1.8)	.	.	.	.	Gh_A02G0358 (2.2)	.
AT3G23150	2.09593	1.73552	No	1.04905	0.89488	-1.9	No	ETR2: Involved in ethylene perception in Arabidopsis	17.5.2 - hormone metabolism.ACC Regulated.signal transduction	AT3G23150	.	.	.	.	.	.	.	.	.	.	.	.	.	.	.	.	.	Orphans	.	.	.	.	Gh_D02G0417 (1.3)	.	.	.	.	Gh_D02G0417 (2.2)	.
AT5G14780	No	No	-0.884463	No	No	4.5	No	FDH: Encodes a NAD-dependent formate dehydrogenase.	25.10 - C1-metabolism.formate dehydrogenase	.	.	.	.	.	.	.	.	.	.	.	.	.	.	.	AT5G14780	.	.	.	S17: phloem pole pericycle;	.	.	.	Gh_A07G2014 (0.9)	.	.	Gh_A07G2014 (3.0)	.	.	.
AT5G24530	No	No	No	-1.18223	-1.31439	-4.9	No	DMR6: Encodes a putative 2OG-Fe(II) oxygenase that is defense-associated but required for susceptibility to downy mildew.	16.8.3 - secondary metabolism.flavonoids.dihydroflavonols	.	.	.	.	.	.	.	.	.	.	.	.	.	.	.	.	.	.	.	.	.	.	.	Gh_D12G2715 (4.0)	.	.	.	.	.	.
AT5G24530	No	No	No	-1.18223	-1.31439	-4.9	No	DMR6: Encodes a putative 2OG-Fe(II) oxygenase that is defense-associated but required for susceptibility to downy mildew.	16.8.3 - secondary metabolism.flavonoids.dihydroflavonols	.	.	.	.	.	.	.	.	.	.	.	.	.	.	.	.	.	.	.	.	.	.	.	Gh_A08G2407 (2.6)	.	.	.	.	.	.
AT5G08640	-2.47384	No	No	No	No	-2.4	No	FLS1: Encodes a flavonol synthase that catalyzes formation of flavonols from dihydroflavonols.	16.8.4.1 - secondary metabolism.flavonoids.flavonols.flavonol synthase (FLS)	.	.	.	.	.	.	.	.	.	.	.	.	.	.	.	.	.	.	.	CORTEX: cortex;	.	.	.	Gh_D11G1067 (5.6)	.	.	.	.	Gh_D11G1067 (6.0)	.
AT1G08110	2.56366	No	No	No	No	2.2	No	lactoylglutathione lyase, putative / glyoxalase I, putative | chr1:2535370-2537931 FORWARD	13.2.3.2 - amino acid metabolism.degradation.aspartate family.threonine	.	.	.	.	.	.	.	.	.	.	.	.	.	.	.	.	.	.	.	.	.	.	.	Gh_D03G1321 (1.3)	.	.	Gh_D03G1321 (2.3)	.	.	.
AT1G05310	No	-1.0072	No	No	No	No	No	pectinesterase family protein | chr1:1550543-1552517 REVERSE	10.8.1 - cell wall.pectin*esterases.PME	.	.	.	.	.	.	.	.	.	.	.	.	.	.	.	.	.	.	.	S18: maturing xylem cells;	.	.	.	Gh_D07G0819 (2.3)	.	.	.	.	.	.
AT1G14790	No	No	-2.59858	-1.72469	-2.62931	No	No	RDR1: Encodes RNA-dependent RNA polymerase. While not required for virus-induced post-transcriptional gene silencing (PTGS), it can promote turnover of viral RNAs in infected plants. Nomenclature according to Xie, et al. (2004). Involved in the production of Cucumber Mosaic Virus siRNAs.	27.2 - RNA.transcription	.	.	.	.	.	.	.	.	.	.	.	.	.	.	.	.	.	.	.	.	.	.	.	Gh_D04G1873 (2.1)	.	.	.	.	.	.
AT1G21270	No	No	No	-1.07814	-1.66818	No	No	WAK2: cytoplasmic serine/threonine protein kinase induced by salicylic acid. mutant plants exhibit a loss of cell expansion and dependence on sugars and salts for seedling growth, affecting the expression and activity of vacuolar invertase.	30.2.25 - signalling.receptor kinases.wall associated kinase	.	.	.	AT1G21270	.	.	.	.	.	.	.	.	.	AT1G21270	.	.	.	.	.	.	.	.	.	Gh_A02G1100 (3.2)	.	.	.	.	Gh_A02G0727 (2.1)	Gh_D10G1944 (3.0)
AT1G21270	No	No	No	-1.07814	-1.66818	No	No	WAK2: cytoplasmic serine/threonine protein kinase induced by salicylic acid. mutant plants exhibit a loss of cell expansion and dependence on sugars and salts for seedling growth, affecting the expression and activity of vacuolar invertase.	30.2.25 - signalling.receptor kinases.wall associated kinase	.	.	.	AT1G21270	.	.	.	.	.	.	.	.	.	AT1G21270	.	.	.	.	.	.	.	.	.	Gh_D10G1944 (3.6)	.	.	.	.	.	.
AT1G49570	-1.92896	No	0.858931	No	No	-6.7	No	peroxidase, putative | chr1:18347036-18348951 FORWARD	26.12 - misc.peroxidases	AT1G49570	.	.	.	.	.	.	.	.	.	.	.	.	.	.	.	.	.	.	S17: phloem pole pericycle;J2661: mature pericyle;	.	.	.	Gh_D12G0853 (2.2)	.	.	.	.	Gh_D12G0853 (2.2)	.
AT1G69490	No	No	-0.842297	-1.08456	-2.2266	No	2.1375	NAP: Encodes a member of the NAC transcription factor gene family. It is expressed in floral primordia and upregulated by AP3 and PI. Its expression is associated with leaf senescence.	33.99 - development.unspecified	.	.	AT1G69490	.	.	.	.	.	.	.	.	.	.	.	.	.	.	.	NAC	AGL42: quiescent centre;	.	.	.	Gh_A12G1505 (2.1)	.	.	.	.	.	.
AT2G26560	No	No	No	-3.10204	-2.45354	No	No	PLA2A: Encodes a lipid acyl hydrolase with wide substrate specificity that accumulates upon infection by fungal and bacterial pathogens. Protein is localized in the cytoplasm in healthy leaves, and in membranes in infected cells. Plays a role in cell death and differentially affects the accumulation of oxylipins. Contributes to resistance to virus.	33.1 - development.storage proteins	.	.	.	.	.	.	.	.	.	.	.	.	.	.	.	.	.	.	.	.	.	.	.	Gh_A06G0144 (2.8)	.	.	.	.	Gh_A03G0693 (6.8)	.
AT2G26560	No	No	No	-3.10204	-2.45354	No	No	PLA2A: Encodes a lipid acyl hydrolase with wide substrate specificity that accumulates upon infection by fungal and bacterial pathogens. Protein is localized in the cytoplasm in healthy leaves, and in membranes in infected cells. Plays a role in cell death and differentially affects the accumulation of oxylipins. Contributes to resistance to virus.	33.1 - development.storage proteins	.	.	.	.	.	.	.	.	.	.	.	.	.	.	.	.	.	.	.	.	.	.	.	Gh_D02G0923 (4.2)	.	.	.	.	Gh_A06G0144 (3.8)	.
AT2G26560	No	No	No	-3.10204	-2.45354	No	No	PLA2A: Encodes a lipid acyl hydrolase with wide substrate specificity that accumulates upon infection by fungal and bacterial pathogens. Protein is localized in the cytoplasm in healthy leaves, and in membranes in infected cells. Plays a role in cell death and differentially affects the accumulation of oxylipins. Contributes to resistance to virus.	33.1 - development.storage proteins	.	.	.	.	.	.	.	.	.	.	.	.	.	.	.	.	.	.	.	.	.	.	.	Gh_D06G0124 (2.5)	.	.	.	.	Gh_D05G1927 (9.9)	.
AT3G12610	No	-1.47508	No	No	No	1.1	No	DRT100: Plays role in DNA-damage repair/toleration. Partially complements RecA- phenotypes.	28.2 - DNA.repair	.	.	.	AT3G12610	.	.	.	.	.	.	.	.	.	AT3G12610	.	.	.	.	.	.	.	.	.	Gh_D08G2441 (2.1)	.	.	.	.	.	.
AT3G23430	-1.33363	No	No	No	No	No	No	PHO1: mutant is deficient in the transfer of phosphate from root epidermal and cortical cells to the xylem. encodes protein with the mainly hydrophilic N-terminal and the C-terminal containing 6 potential membrane-spanning domains.	34.7 - transport.phosphate	.	.	.	.	.	.	.	.	.	.	.	.	.	.	.	.	.	.	.	S17: phloem pole pericycle;	.	.	.	Gh_D05G2935 (2.2)	.	.	Gh_D05G2935 (2.5)	.	Gh_D10G1565 (-2.4)	.
AT3G56400	2.77214	No	No	No	No	No	No	WRKY70: member of WRKY Transcription Factor; Group III. Function as activator of SA-dependent defense genes and a repressor of JA-regulated genes. WRKY70-controlled suppression of JA-signaling is partly executed by NPR1.	27.3.32 - RNA.regulation of transcription.WRKY domain transcription factor family	.	.	.	.	.	.	.	.	.	.	.	.	.	.	AT3G56400	.	.	.	WRKY	.	.	.	.	Gh_A05G3499 (3.3)	.	.	.	.	Gh_D06G1939 (4.1)	.
AT3G56400	2.77214	No	No	No	No	No	No	WRKY70: member of WRKY Transcription Factor; Group III. Function as activator of SA-dependent defense genes and a repressor of JA-regulated genes. WRKY70-controlled suppression of JA-signaling is partly executed by NPR1.	27.3.32 - RNA.regulation of transcription.WRKY domain transcription factor family	.	.	.	.	.	.	.	.	.	.	.	.	.	.	AT3G56400	.	.	.	WRKY	.	.	.	.	Gh_A06G1585 (4.7)	.	.	.	.	.	.
AT3G56400	2.77214	No	No	No	No	No	No	WRKY70: member of WRKY Transcription Factor; Group III. Function as activator of SA-dependent defense genes and a repressor of JA-regulated genes. WRKY70-controlled suppression of JA-signaling is partly executed by NPR1.	27.3.32 - RNA.regulation of transcription.WRKY domain transcription factor family	.	.	.	.	.	.	.	.	.	.	.	.	.	.	AT3G56400	.	.	.	WRKY	.	.	.	.	Gh_A13G0059 (3.7)	.	.	.	.	.	.
AT3G56400	2.77214	No	No	No	No	No	No	WRKY70: member of WRKY Transcription Factor; Group III. Function as activator of SA-dependent defense genes and a repressor of JA-regulated genes. WRKY70-controlled suppression of JA-signaling is partly executed by NPR1.	27.3.32 - RNA.regulation of transcription.WRKY domain transcription factor family	.	.	.	.	.	.	.	.	.	.	.	.	.	.	AT3G56400	.	.	.	WRKY	.	.	.	.	Gh_D02G0043 (2.9)	.	.	.	.	.	.
AT3G56400	2.77214	No	No	No	No	No	No	WRKY70: member of WRKY Transcription Factor; Group III. Function as activator of SA-dependent defense genes and a repressor of JA-regulated genes. WRKY70-controlled suppression of JA-signaling is partly executed by NPR1.	27.3.32 - RNA.regulation of transcription.WRKY domain transcription factor family	.	.	.	.	.	.	.	.	.	.	.	.	.	.	AT3G56400	.	.	.	WRKY	.	.	.	.	Gh_D04G0112 (3.9)	.	.	.	.	.	.
AT3G56400	2.77214	No	No	No	No	No	No	WRKY70: member of WRKY Transcription Factor; Group III. Function as activator of SA-dependent defense genes and a repressor of JA-regulated genes. WRKY70-controlled suppression of JA-signaling is partly executed by NPR1.	27.3.32 - RNA.regulation of transcription.WRKY domain transcription factor family	.	.	.	.	.	.	.	.	.	.	.	.	.	.	AT3G56400	.	.	.	WRKY	.	.	.	.	Gh_D06G1939 (4.1)	.	.	.	.	.	.
AT4G11650	-2.98571	No	No	No	No	-5.2	No	OSM34: osmotin-like protein	20.2 - stress.abiotic	AT4G11650	.	.	.	.	.	.	.	.	.	.	.	.	.	.	.	.	.	.	.	.	.	.	Gh_A03G2044 (4.6)	.	.	Gh_A12G2071 (4.0)	.	Gh_A12G2071 (4.8)	.
AT4G14040	No	No	No	0.77225	0.885647	No	No	SBP2: Symbols: EDA38, SBP2 | SBP2 (SELENIUM-BINDING PROTEIN 2); selenium binding | chr4:8100349-8102875 REVERSE	15 - metal handling	.	.	.	.	.	.	.	.	.	.	.	.	.	.	.	.	.	.	.	.	.	.	.	Gh_A02G0178 (2.7)	.	.	.	.	Gh_A02G0178 (5.1)	Gh_D02G0242 (4.6)
AT4G15610	No	-1.05658	-2.11302	-2.10913	-1.98083	-2.2	No	integral membrane family protein | chr4:8909064-8910908 FORWARD	35.1 - not assigned.no ontology	.	.	AT4G15610	.	.	.	.	.	.	.	.	.	.	.	.	.	.	.	.	.	.	.	.	Gh_D02G0507 (3.4)	.	.	.	.	Gh_A02G0455 (2.0)	.
At4g20830	No	No	No	No	-0.860103	No	No	FAD-binding domain-containing protein | chr4:11155453-11157806 FORWARD	26.8 - misc.nitrilases, *nitrile lyases, berberine bridge enzymes, reticuline oxidases, troponine reductases	AT4G20830	.	.	.	.	.	.	.	.	.	AT4G20830	.	.	.	.	.	.	.	.	.	.	.	.	Gh_D10G0066 (2.3)	.	.	.	.	.	.
AT5G05320	No	No	No	-1.29837	-1.42394	-1.3	No	monooxygenase, putative (MO3) | chr5:1575006-1576731 REVERSE	26.7 - misc.oxidases - copper, flavone etc	.	.	.	.	.	.	.	.	.	.	.	.	.	.	.	.	.	.	.	.	.	.	.	Gh_A04G1471 (3.0)	.	.	.	.	.	.
AT5G05340	No	2.90111	0.776896	No	0.637145	3.7	No	PRX52: peroxidase, putative | chr5:1578951-1580875 REVERSE	26.12 - misc.peroxidases	.	.	.	.	.	.	.	.	.	.	.	.	.	.	.	.	.	AT5G05340	.	.	.	.	.	Gh_A05G3489 (2.3)	.	.	.	.	.	.
AT5G05340	No	2.90111	0.776896	No	0.637145	3.7	No	PRX52: peroxidase, putative | chr5:1578951-1580875 REVERSE	26.12 - misc.peroxidases	.	.	.	.	.	.	.	.	.	.	.	.	.	.	.	.	.	AT5G05340	.	.	.	.	.	Gh_D04G0130 (3.4)	.	.	.	.	.	.
AT3G16340	No	No	-0.85687	No	No	-1.7	No	ABCG29: Symbols: ATPDR1, PDR1 | PDR1; ATPase, coupled to transmembrane movement of substances | chr3:5539897-5546417 FORWARD	34.16 - transport.ABC transporters and multidrug resistance systems	.	.	AT3G16340	.	.	.	.	.	.	.	.	.	.	.	.	.	.	.	.	.	.	.	.	Gh_A07G0439 (2.4)	.	.	.	.	Gh_D07G0502 (4.8)	.
AT3G16340	No	No	-0.85687	No	No	-1.7	No	ABCG29: Symbols: ATPDR1, PDR1 | PDR1; ATPase, coupled to transmembrane movement of substances | chr3:5539897-5546417 FORWARD	34.16 - transport.ABC transporters and multidrug resistance systems	.	.	AT3G16340	.	.	.	.	.	.	.	.	.	.	.	.	.	.	.	.	.	.	.	.	Gh_D07G0502 (4.7)	.	.	.	.	.	.
AT3G53260	-2.32958	No	No	No	No	-2.3	No	PAL2: Encodes phenylalanine lyase. Arabidopsis has four PALs: AT2G37040 (PAL1), AT3G53260 (PAL2), AT5G04230 (PAL3) and AT3G10340 (PAL4).	16.2.1.1 - secondary metabolism.phenylpropanoids.lignin biosynthesis.PAL	.	.	.	AT3G53260	.	.	.	.	.	.	.	AT3G53260	.	.	.	.	.	AT3G53260	.	.	.	.	.	Gh_A06G0667 (2.4)	.	.	.	.	Gh_D06G0758 (3.5)	.
AT5G01930	No	-1.1375	No	No	No	-2.6	No	MAN6: (1-4)-beta-mannan endohydrolase, putative | chr5:361081-362901 REVERSE	10.6.2 - cell wall.degradation.mannan-xylose-arabinose-fucose	.	.	.	.	.	.	.	.	.	.	.	.	.	.	.	.	.	.	.	S18: maturing xylem cells;	.	.	.	Gh_A03G0738 (2.2)	.	.	.	.	.	.
AT5G10530	No	No	No	No	-0.743496	No	No	lectin protein kinase, putative | chr5:3324978-3326933 REVERSE	30.2.19 - signalling.receptor kinases.legume-lectin	.	.	.	.	.	.	.	.	.	.	.	.	.	.	.	.	.	.	.	.	.	.	.	Gh_A11G3154 (3.6)	.	.	.	.	Gh_A11G3154 (3.4)	.
AT4G13430	No	No	No	No	0.721111	No	No	IIL1: Encodes methylthioalkylmalate isomerase.	8.2.3 - TCA / org transformation.other organic acid transformatons.aconitase	.	.	.	.	.	.	.	.	.	.	.	.	.	.	.	.	.	.	.	.	.	.	.	Gh_D09G0575 (1.4)	.	.	.	.	Gh_D09G0575 (2.0)	.
AT5G36220	No	No	No	No	-0.738675	No	2.53605	CYP81D1: member of CYP81D	26.10 - misc.cytochrome P450	.	.	.	.	.	.	.	.	.	.	.	.	AT5G36220	.	.	.	.	.	.	.	.	.	.	Gh_D12G0534 (2.7)	.	.	.	.	.	.
AT5G42650	No	No	-0.81865	No	-1.18394	No	No	AOS: Encodes a member of the cytochrome p450 CYP74 gene family that functions as an allene oxide synthase. This enzyme catalyzes dehydration of the hydroperoxide to an unstable allene oxide in the JA biosynthetic pathway. It shows a dual catalytic activity, the major one being a 13-AOS but also expressing a 9-AOS activity.	17.7.1.3 - hormone metabolism.jasmonate.synthesis-degradation.allene oxidase synthase	.	.	.	.	.	.	.	.	.	.	.	.	AT5G42650	.	.	.	.	.	.	.	.	.	.	Gh_A06G0112 (5.1)	.	.	Gh_D06G0087 (6.8)	.	Gh_D06G0090 (4.8)	.
AT5G44400	No	2.15381	No	No	No	1.8	No	FAD-binding domain-containing protein | chr5:17886194-17888480 REVERSE	26.8 - misc.nitrilases, *nitrile lyases, berberine bridge enzymes, reticuline oxidases, troponine reductases	.	.	.	.	.	.	.	.	.	.	.	.	.	.	.	.	.	AT5G44400	.	.	.	.	.	Gh_A07G0546 (6.4)	.	.	.	.	Gh_A07G0546 (3.4)	.
AT5G46860	No	No	No	-0.730487	-0.971855	No	No	VAM3: Syntaxin-related protein required for vacuolar assembly. A member of t-SNARE superfamily, homologous to yest Vam3p. Localized in the vacuolar membranes. The protein has a heptad repeat structure (residues164220) in which hydrophobic amino acid residues appear at seven amino acid intervals. Such regions have a high potential to form an amphiphilic a-helix, intriguing for the intermolecular i…	31.4 - cell.vesicle transport	.	.	.	.	.	.	.	.	.	.	.	.	.	.	.	.	.	.	.	.	.	.	.	Gh_D09G1904 (2.9)	.	.	.	.	.	.
AT5G49450	No	No	-1.234	-1.06864	-1.74331	-2.1	No	bZIP1: Symbols: AtbZIP1 | AtbZIP1 (Arabidopsis thaliana basic leucine-zipper 1); DNA binding / protein heterodimerization/ transcription factor | chr5:20051829-20052735 FORWARD	27.3.35 - RNA.regulation of transcription.bZIP transcription factor family	.	.	.	.	.	.	.	.	.	.	.	.	.	.	.	.	.	.	bZIP	.	.	.	.	Gh_A09G0637 (2.9)	.	.	.	.	.	.
AT5G51780	-1.33979	No	No	No	No	No	No	basix helix-loop-helix (bHLH) family protein | chr5:21034823-21036773 FORWARD	27.3.6 - RNA.regulation of transcription.bHLH,Basic Helix-Loop-Helix family	.	.	.	.	.	.	.	.	.	.	.	.	.	.	.	.	.	.	bHLH	.	.	.	.	Gh_A12G1276 (6.3)	.	.	.	.	Gh_A04G0887 (6.6)	.
AT5G51780	-1.33979	No	No	No	No	No	No	basix helix-loop-helix (bHLH) family protein | chr5:21034823-21036773 FORWARD	27.3.6 - RNA.regulation of transcription.bHLH,Basic Helix-Loop-Helix family	.	.	.	.	.	.	.	.	.	.	.	.	.	.	.	.	.	.	bHLH	.	.	.	.	Gh_D04G1389 (3.5)	.	.	.	.	.	.
At5g55050	No	No	-0.908892	-0.853542	-1.54	1.4	No	GDSL-motif lipase/hydrolase family protein | chr5:22337701-22340100 FORWARD	26.28 - misc.GDSL-motif lipase	.	.	.	.	.	.	.	.	.	.	.	.	.	.	.	.	.	.	.	.	.	.	.	Gh_D05G3595 (3.8)	.	.	.	.	Gh_D05G3595 (3.3)	.
AT5G62020	No	No	No	No	-0.868945	No	No	HSFB2A: member of Heat Stress Transcription Factor (Hsf) family	27.3.23 - RNA.regulation of transcription.HSF,Heat-shock transcription factor family	.	.	AT5G62020	.	.	.	.	.	.	.	.	.	AT5G62020	.	.	.	.	.	HSF	.	.	.	.	Gh_A09G0692 (2.9)	.	.	Gh_A09G0692 (2.5)	.	.	.
AT4G10040	No	No	No	No	-0.707702	2.8	No	CYTC-2: Encodes cytochrome c. Promoter directs preferential expression in vascular tissues of cotyledons, leaves, roots, and hypocotyls, and in anthers.	9.6 - mitochondrial electron transport / ATP synthesis.cytochrome c	.	.	.	.	.	.	.	.	.	.	.	.	.	.	.	.	.	.	.	.	.	.	.	.	Gh_D05G2407 (-2.6)	.	.	.	.	.
AT4G29310	No	1.83996	No	No	No	No	No	unknown protein | chr4:14437561-14439723 REVERSE	35.2 - not assigned.unknown	.	.	.	.	.	.	.	.	.	.	.	.	.	.	.	.	.	.	.	.	.	.	.	.	Gh_A05G0194 (-1.2)	.	.	.	.	Gh_A05G0194 (-2.0)
AT5G23750	No	No	No	-0.701273	No	No	No	remorin family protein | chr5:8009806-8011619 REVERSE	27.3.99 - RNA.regulation of transcription.unclassified	.	.	.	.	.	.	.	.	.	.	.	.	.	.	.	.	.	.	.	S18: maturing xylem cells;	.	.	.	.	Gh_D08G1076 (-1.9)	.	.	.	Gh_D08G1076 (-2.5)	.
AT5G24660	No	No	No	-1.36142	-0.995283	3.1	No	LSU2: Symbols: LSU2 | LSU2 (RESPONSE TO LOW SULFUR 2) | chr5:8443279-8443834 REVERSE	35.2 - not assigned.unknown	.	.	.	.	.	.	.	.	.	.	.	.	.	.	.	.	.	AT5G24660	.	.	.	.	.	.	Gh_A08G0938 (-2.6)	.	.	.	.	.
AT5G24660	No	No	No	-1.36142	-0.995283	3.1	No	LSU2: Symbols: LSU2 | LSU2 (RESPONSE TO LOW SULFUR 2) | chr5:8443279-8443834 REVERSE	35.2 - not assigned.unknown	.	.	.	.	.	.	.	.	.	.	.	.	.	.	.	.	.	AT5G24660	.	.	.	.	.	.	Gh_D08G1145 (-2.5)	.	.	.	.	.
AT5G24660	No	No	No	-1.36142	-0.995283	3.1	No	LSU2: Symbols: LSU2 | LSU2 (RESPONSE TO LOW SULFUR 2) | chr5:8443279-8443834 REVERSE	35.2 - not assigned.unknown	.	.	.	.	.	.	.	.	.	.	.	.	.	.	.	.	.	AT5G24660	.	.	.	.	.	.	Gh_D08G1146 (-2.4)	.	.	.	.	.
AT5G56840	No	-1.32769	No	No	No	No	No	DNA-binding family protein | chr5:22980693-22982342 FORWARD	27.3.26 - RNA.regulation of transcription.MYB-related transcription factor family	.	.	.	.	.	.	.	.	.	.	.	.	.	.	.	.	.	.	MYB	.	.	.	.	.	Gh_A06G0628 (-2.4)	.	.	.	.	.
AT1G07400	No	No	No	No	-2.10219	No	No	17.8 kDa class I heat shock protein (HSP17.8-CI) | chr1:2274943-2275758 FORWARD	20.2.1 - stress.abiotic.heat	.	.	.	.	.	.	.	.	.	.	.	.	.	.	.	.	.	.	.	.	.	.	.	.	Gh_D05G0902 (-3.6)	.	Gh_D05G0902 (-4.7)	Gh_A08G0020 (-4.2)	.	.
AT1G13260	No	No	No	No	-0.768334	-1.7	No	RAV1: Encodes an AP2/B3 domain transcription factor which is upregulated in response to low temperature. It contains a B3 DNA binding domain. It has circadian regulation and may function as a negative growth regulator.	27.3.3 - RNA.regulation of transcription.AP2/EREBP, APETALA2/ACC Regulated-responsive element binding protein family	.	.	.	.	.	AT1G13260	.	.	.	.	.	.	.	.	.	.	.	.	ARF	.	.	.	.	.	Gh_D02G1153 (-2.7)	.	.	.	.	.
AT1G15380	-3.13494	-2.09761	-1.29005	-1.65773	-1.42722	-2.1	No	GLYI4: lactoylglutathione lyase family protein / glyoxalase I family protein | chr1:5290745-5292535 FORWARD	24.2 - Biodegradation of Xenobiotics.lactoylglutathione lyase	.	.	.	AT1G15380	.	.	.	.	.	.	.	.	.	.	.	.	.	.	.	S17: phloem pole pericycle;	.	.	.	.	Gh_A10G0878 (-2.4)	.	.	.	.	.
AT1G17020	No	No	No	-1.32479	No	No	No	SRG1: Encodes a novel member of the Fe(II)/ascorbate oxidase gene family; senescence-related gene.	16.8.4 - secondary metabolism.flavonoids.flavonols	.	.	AT1G17020	.	.	.	.	.	.	.	.	.	.	.	.	.	.	.	.	.	.	.	.	.	Gh_D10G1686 (-2.4)	.	Gh_A05G3033 (2.1)	.	Gh_D01G2224 (8.7)	.
AT1G55740	No	No	No	1.08146	0.739653	No	No	SIP1: Symbols: AtSIP1 | AtSIP1 (Arabidopsis thaliana seed imbibition 1); hydrolase, hydrolyzing O-glycosyl compounds | chr1:20835366-20838778 REVERSE	3.1.2.2 - minor CHO metabolism.raffinose family.raffinose synthases.putative	.	.	.	.	.	.	.	.	.	.	.	.	.	.	.	.	.	.	.	APL: developing pSE and mSE and CC between the two;SUC2: companion cells;S32: protophloem and metaphloem;	.	.	.	.	Gh_D13G1354 (-2.0)	.	.	.	.	.
AT2G02990	No	No	No	No	-0.633389	No	No	RNS1: member of the ribonuclease T2 family, responds to inorganic phosphate starvation, and inhibits production of anthocyanin. Also involved in wound-induced signaling independent of jasmonic acid.	27.1.19 - RNA.processing.ribonucleases	.	.	AT2G02990	.	.	.	.	.	.	.	.	.	.	.	.	.	.	.	.	COBL9: Hair Cell;	.	.	.	.	Gh_A06G1542 (-6.5)	.	.	.	Gh_D06G1912 (4.7)	.
AT2G40330	No	No	No	-0.846984	-0.735913	-1.3	No	PYL6: Encodes a member of the PYR (pyrabactin resistance )/PYL(PYR1-like)/RCAR (regulatory components of ABA receptor) family proteins with 14 members. PYR/PYL/RCAR family proteins function as abscisic acid sensors. Mediate ABA-dependent regulation of protein phosphatase 2Cs ABI1 and ABI2.	20.2.99 - stress.abiotic.unspecified	.	.	.	AT2G40330	.	.	.	.	.	.	.	AT2G40330	.	AT2G40330	.	.	.	.	.	.	.	.	.	.	Gh_D06G1764 (-3.7)	.	.	.	.	.
AT3G62410	No	No	No	-1.08677	-1.08663	No	No	CP12-2: CP12-2 encodes a small peptide found in the chloroplast stroma. It belongs to the CP12 gene family thought to be involved in the formation of a supramolecular complex with glyceraldehyde-3-phosphate dehydrogenase (GAPDH) and phosphoribulokinase (PRK) embedded in the Calvin cycle. CP12-2 is coordinately regulated by light with the photosynthetic GAPDH and PRK. The annotation of this gene i…	1.3 - PS.calvin cycle	.	.	.	.	.	.	.	.	.	.	.	.	.	.	.	.	.	.	.	.	.	.	.	.	Gh_A12G1130 (-3.1)	.	.	.	.	.
AT4G17030	No	1.31034	No	No	No	-2.2	No	EXLB1: Encodes EXLB1 (expansin-like B1), a member of the expansin family.	10.7 - cell wall.modification	.	.	.	.	.	.	.	.	.	.	.	.	.	.	.	.	.	.	.	.	.	.	.	.	Gh_D08G1777 (-3.4)	.	Gh_A12G1923 (4.7)	.	Gh_A03G0046 (8.2)	.
AT4G31730	-1.14216	No	No	No	1.04594	1.7	No	GDU1: Glutamine dumper1 is a putative transmembrane protein. It is involved in glutamine secretion	35.2 - not assigned.unknown	.	.	.	.	.	.	.	.	.	.	.	.	.	.	.	.	.	AT4G31730	.	SUC2: companion cells;	.	.	.	.	Gh_D05G0637 (-1.8)	.	Gh_D07G0336 (-4.4)	.	Gh_D05G0637 (-2.7)	.
AT5G06510	No	1.37851	No	No	No	No	No	NF-YA10: Symbols: NF-YA10 | NF-YA10 (NUCLEAR FACTOR Y, SUBUNIT A10); transcription factor | chr5:1984991-1987044 FORWARD	27.3.14 - RNA.regulation of transcription.CCAAT box binding factor family, HAP2	.	.	.	.	.	.	.	.	.	.	.	.	.	.	.	.	.	.	CCAAT	.	.	.	.	.	Gh_A11G2828 (-2.8)	.	.	.	.	.
AT5G19890	-2.1167	No	No	-1.63543	-2.28634	-8.5	No	peroxidase, putative | chr5:6724115-6725923 REVERSE	26.12 - misc.peroxidases	AT5G19890	.	.	AT5G19890	.	.	.	.	.	.	.	.	.	.	.	.	.	.	.	S17: phloem pole pericycle;	.	.	.	.	Gh_D08G0829 (-1.6)	.	Gh_D08G0829 (2.4)	.	.	.
AT5G41080	No	No	No	-0.735899	No	No	No	GDPD2: glycerophosphoryl diester phosphodiesterase family protein | chr5:16441744-16443985 FORWARD	11.9.3.3 - lipid metabolism.lipid degradation.lysophospholipases.glycerophosphodiester phosphodiesterase	.	.	AT5G41080	.	.	.	.	.	.	.	.	.	.	.	.	.	.	.	.	.	.	.	.	.	Gh_A07G2133 (-2.3)	.	.	.	.	.
AT5G47220	No	No	-0.874802	-0.827886	-0.86078	No	1.43296	ERF2: Encodes a member of the ERF (ethylene response factor) subfamily B-3 of ERF/AP2 transcription factor family (ATERF-2). The protein contains one AP2 domain. Functions as activator of GCC boxdependent transcription. Positive regulator of JA-responsive defense genes and resistance to F. oxysporum and enhances JA inhibition of root elongation.	17.5.2 - hormone metabolism.ACC Regulated.signal transduction	AT5G47220	.	.	AT5G47220	.	.	.	AT5G47220	.	.	.	.	AT5G47220	.	.	.	.	.	Pti	.	.	.	.	.	Gh_A07G0379 (-2.2)	.	.	.	.	.
AT5G48850	-2.03582	No	0.865685	No	No	-1.7	No	ATSDI1: homologous to the wheat sulphate deficiency-induced gene sdi1. Expression in root and leaf is induced by sulfur starvation. Knockout mutants retained higher root and leaf sulfate concentrations, indicating a role in regulation of stored sulfate pools.	33.99 - development.unspecified	.	.	.	.	.	.	.	.	.	.	.	.	.	.	.	.	.	.	.	.	.	.	.	.	Gh_D07G1560 (-4.1)	.	.	Gh_A11G1258 (-4.1)	.	.
AT3G06490	No	No	No	-1.05102	-1.16105	0.8	No	MYB108: putative transcription factor MYB108 (MYB108) mRNA,	27.3.25 - RNA.regulation of transcription.MYB domain transcription factor family	.	.	.	.	.	.	.	.	.	.	.	.	.	.	.	.	.	.	MYB	.	.	.	.	.	Gh_A02G0549 (-2.3)	Gh_D12G2638 (3.1)	.	.	Gh_A09G0645 (3.4)	.
At1g64390	No	No	No	0.940128	1.21633	No	No	GH9C2: Symbols: AtGH9C2 | AtGH9C2 (Arabidopsis thaliana glycosyl hydrolase 9C2); carbohydrate binding / catalytic/ hydrolase, hydrolyzing O-glycosyl compounds | chr1:23911119-23915229 FORWARD	26.3.4 - misc.gluco-, galacto- and mannosidases.endoglucanase	.	AT1G64390	.	AT1G64390	.	.	AT1G64390	.	.	.	.	.	.	.	AT1G64390	.	.	.	.	.	.	.	.	.	Gh_D12G2309 (2.1)	.	.	.	Gh_D12G2309 (-2.5)	.
AT2G36830	-1.21348	No	-1.60335	-1.61301	-2.44508	-3.6	No	GAMMA-TIP: Encodes a tonoplast intrinsic protein, which functions as water channel. It has also been shown to be able to facilitate the transport of urea and hydrogen peroxide. Highly expressed in vascular tissues of the root, stem, cauline leaves and flowers but not in the apical meristems.	34.19.2 - transport.Major Intrinsic Proteins.TIP	.	.	.	.	.	.	.	.	.	.	.	.	.	.	.	.	.	.	.	.	.	.	.	.	Gh_D05G3903 (3.6)	.	.	.	.	.
AT5G16010	No	No	-1.00833	No	-0.780999	2	No	3-oxo-5-alpha-steroid 4-dehydrogenase family protein / steroid 5-alpha-reductase family protein | chr5:5227924-5229116 FORWARD	17.3.1.1.1 - hormone metabolism.brassinosteroid.synthesis-degradation.BRs.DET2	.	.	.	.	.	.	.	.	.	.	.	.	.	.	.	.	.	AT5G16010	.	.	.	.	.	.	Gh_A10G1742 (2.1)	.	.	.	.	.
AT2G03090	No	No	0.804639	2.35634	2.52099	No	No	EXPA15: member of Alpha-Expansin Gene Family. Naming convention from the Expansin Working Group (Kende et al, 2004. Plant Mol Bio). Involved in the formation of nematode-induced syncytia in roots of Arabidopsis thaliana.	10.7 - cell wall.modification	.	AT2G03090	.	AT2G03090	.	.	AT2G03090	.	.	.	.	.	.	AT2G03090	AT2G03090	.	.	.	.	S4: protoxylem and 2/3 metaxylem;	.	.	.	.	Gh_A03G0885 (2.2)	.	Gh_D02G1269 (-2.9)	.	.	Gh_A03G0885 (2.6)
AT1G05070	No	No	No	0.706289	0.836665	2.6	No	unknown protein | chr1:1457063-1458744 REVERSE	35.2 - not assigned.unknown	.	.	.	.	.	.	.	.	.	.	.	.	.	.	.	.	.	.	.	.	.	.	.	.	.	.	Gh_D11G1582 (-2.5)	.	.	.
AT1G14890	No	No	-0.927914	-0.789845	No	No	No	enzyme inhibitor/ pectinesterase/ pectinesterase inhibitor | chr1:5137014-5137957 FORWARD	26.18 - misc.invertase/pectin methylesterase inhibitor family protein	.	.	.	.	.	.	.	.	.	.	.	.	.	AT1G14890	.	.	.	.	.	S18: maturing xylem cells;	.	.	.	.	.	.	Gh_Sca007330G01 (-4.2)	.	Gh_D02G1437 (-3.2)	.
AT1G37130	1.2815	2.21412	No	2.11705	2.20081	No	No	NIA2: Identified as a mutant resistant to chlorate. Encodes nitrate reductase structural gene. Involved in nitrate assimilation. Has nitrate reductase activity. Up-regulated by the fungus P. indica. Binds transcription factor At2g35940.	12.1.1 - N-metabolism.nitrate metabolism.NR	.	.	.	AT1G37130	.	AT1G37130	.	.	.	.	.	.	.	.	.	.	.	.	.	.	.	.	.	.	.	.	Gh_A01G1586 (-2.2)	.	.	.
AT1G49470	-3.01773	-1.89918	No	-0.974682	No	-1	No	unknown protein | chr1:18310494-18311634 FORWARD	35.2 - not assigned.unknown	.	.	.	.	.	.	.	AT1G49470	.	.	.	.	.	AT1G49470	.	.	.	.	.	S17: phloem pole pericycle;J2661: mature pericyle;	.	.	.	.	.	.	.	Gh_D02G2341 (-2.8)	.	.
AT1G52340	No	No	No	0.744781	No	No	No	ABA2: Encodes a cytosolic short-chain dehydrogenase/reductase involved in the conversion of xanthoxin to ABA-aldehyde during ABA biosynthesis. Mutants are insensitive to sucrose and glucose.	17.1.1.1.11 - hormone metabolism.abscisic acid.synthesis-degradation.synthesis.short chain alcohol dehydrogenmase (ABA2)	.	.	.	.	.	AT1G52340	.	.	.	.	.	.	.	.	.	.	.	.	.	.	.	.	.	.	.	.	Gh_D01G1989 (3.7)	.	.	.
AT1G59710	No	No	No	No	-0.713998	No	No	FUNCTIONS IN: molecular_function unknown; INVOLVED IN: biological_process unknown; LOCATED IN: cellular_component unknown; EXPRESSED IN: 23 plant structures; EXPRESSED DURING: 13 growth stages; CONTAINS InterPro DOMAIN/s: Protein of unknown function DUF569 (InterPro:IPR007679), Actin_cross-linking (InterPro:IPR008999); BEST Arabidopsis thaliana protein match is: unknown protein (TAIR:AT1G27100.1)…	35.2 - not assigned.unknown	.	.	.	AT1G59710	.	.	.	.	.	.	.	.	.	.	.	.	.	.	.	.	.	.	.	.	.	.	Gh_A01G1171 (3.3)	.	.	.
AT1G60010	No	No	No	No	0.701703	-1.9	No	unknown protein | chr1:22095360-22096577 REVERSE	35.2 - not assigned.unknown	.	.	.	AT1G60010	.	.	.	.	.	.	AT1G60010	.	.	.	.	.	.	.	.	.	.	.	.	.	.	.	.	.	.	Gh_D02G1686 (-2.2)
AT1G67920	No	-0.941106	No	No	No	-5	No	unknown protein | chr1:25473544-25474140 FORWARD	35.2 - not assigned.unknown	.	.	AT1G67920	.	.	.	.	.	.	.	.	.	.	.	.	.	.	.	.	.	.	.	.	.	.	Gh_D02G1413 (2.3)	.	.	.	.
AT1G76600	No	-1.18903	No	No	-1.15614	No	No	unknown protein | chr1:28746888-28747845 FORWARD	35.2 - not assigned.unknown	.	.	.	.	.	.	.	.	.	.	.	.	AT1G76600	.	.	.	.	.	.	.	.	.	.	.	.	.	Gh_A04G1101 (2.7)	.	.	.
AT2G21180	-2.07464	No	-0.701436	-0.788497	-1.05952	-0.7	No	unknown protein | chr2:9074660-9075380 REVERSE	35.2 - not assigned.unknown	.	.	AT2G21180	.	.	.	.	.	.	.	.	.	.	.	.	.	.	.	.	S18: maturing xylem cells;	.	.	.	.	.	.	Gh_A12G0364 (-2.2)	.	.	.
AT2G25270	2.17451	1.62293	No	No	No	2.5	No	unknown protein | chr2:10759724-10762568 FORWARD	35.2 - not assigned.unknown	.	.	.	.	.	.	.	.	.	.	.	.	.	.	.	AT2G25270	.	.	.	RM1000: lateral root primordia initials;	.	.	.	.	.	.	Gh_A05G0461 (-2.2)	.	.	.
AT2G34610	No	No	No	-1.15473	-1.01418	-0.6	No	unknown protein | chr2:14575392-14576517 FORWARD	35.2 - not assigned.unknown	.	.	AT2G34610	.	.	.	AT2G34610	.	.	.	.	.	.	.	.	.	.	.	.	.	.	.	.	.	.	.	.	Gh_D10G0405 (-2.7)	.	.
AT2G45380	No	No	No	-1.14107	-1.61697	No	No	FUNCTIONS IN: molecular_function unknown; INVOLVED IN: biological_process unknown; LOCATED IN: cellular_component unknown; EXPRESSED IN: inflorescence meristem, flower, cultured cell; EXPRESSED DURING: petal differentiation and expansion stage; BEST Arabidopsis thaliana protein match is: calcium ion binding (TAIR:AT4G34070.1); Has 72 Blast hits to 71 proteins in 18 species: Archae - 0; Bacteria -…	35.2 - not assigned.unknown	.	.	.	.	.	.	.	.	.	.	.	.	.	.	.	.	.	.	.	.	.	.	.	.	.	.	.	Gh_A11G0735 (-2.1)	.	.
AT3G09950	No	No	0.692659	0.774536	0.875813	No	No	unknown protein | chr3:3060090-3060633 REVERSE	35.2 - not assigned.unknown	.	.	.	.	.	.	.	.	.	.	.	.	.	.	.	.	.	.	.	.	.	.	.	.	.	.	.	Gh_A06G1373 (-2.9)	Gh_A06G1373 (2.9)	.
AT3G09950	No	No	0.692659	0.774536	0.875813	No	No	unknown protein | chr3:3060090-3060633 REVERSE	35.2 - not assigned.unknown	.	.	.	.	.	.	.	.	.	.	.	.	.	.	.	.	.	.	.	.	.	.	.	.	.	.	.	.	Gh_D06G1715 (3.1)	.
AT3G10020	No	-1.25701	No	No	No	No	No	unknown protein | chr3:3091043-3091766 REVERSE	35.2 - not assigned.unknown	.	.	.	.	.	.	.	.	.	.	.	.	.	.	.	.	.	.	.	.	.	.	.	.	.	.	.	Gh_D09G2436 (-9.3)	.	.
AT3G11420	No	No	-0.803199	-0.760589	No	-1.3	No	fringe-related protein | chr3:3591475-3594570 FORWARD	35.1 - not assigned.no ontology	.	.	AT3G11420	.	.	.	.	.	.	.	.	.	.	.	.	.	.	.	.	COBL9: Hair Cell;	.	.	.	.	.	.	Gh_A10G1995 (-3.3)	.	.	.
AT3G11420	No	No	-0.803199	-0.760589	No	-1.3	No	fringe-related protein | chr3:3591475-3594570 FORWARD	35.1 - not assigned.no ontology	.	.	AT3G11420	.	.	.	.	.	.	.	.	.	.	.	.	.	.	.	.	COBL9: Hair Cell;	.	.	.	.	.	.	Gh_D10G2303 (-2.5)	.	.	.
AT3G18280	No	1.50589	No	No	No	-1.3	No	protease inhibitor/seed storage/lipid transfer protein (LTP) family protein | chr3:6267049-6267643 FORWARD	26.21 - misc.protease inhibitor/seed storage/lipid transfer protein (LTP) family protein	.	.	.	.	.	.	.	AT3G18280	.	.	.	AT3G18280	.	.	.	.	.	.	.	.	.	.	.	.	.	.	Gh_D09G2478 (-2.4)	Gh_D07G1765 (-3.2)	Gh_D12G0517 (3.4)	.
AT3G19680	No	No	-1.07119	No	No	No	No	unknown protein | chr3:6840281-6842320 FORWARD	35.2 - not assigned.unknown	.	AT3G19680	.	.	.	AT3G19680	.	.	.	.	.	.	.	AT3G19680	.	.	.	.	.	.	.	.	.	.	.	.	Gh_A01G1519 (-2.7)	.	.	.
AT3G19680	No	No	-1.07119	No	No	No	No	unknown protein | chr3:6840281-6842320 FORWARD	35.2 - not assigned.unknown	.	AT3G19680	.	.	.	AT3G19680	.	.	.	.	.	.	.	AT3G19680	.	.	.	.	.	.	.	.	.	.	.	.	Gh_A03G1891 (-2.3)	.	.	.
AT3G19680	No	No	-1.07119	No	No	No	No	unknown protein | chr3:6840281-6842320 FORWARD	35.2 - not assigned.unknown	.	AT3G19680	.	.	.	AT3G19680	.	.	.	.	.	.	.	AT3G19680	.	.	.	.	.	.	.	.	.	.	.	.	Gh_D02G2331 (-2.2)	.	.	.
AT3G20340	No	No	No	-0.884198	-1.90145	-5.3	No	Expression of the gene is downregulated in the presence of paraquat, an inducer of photoxidative stress.	35.2 - not assigned.unknown	.	.	.	.	.	.	.	.	.	.	.	.	.	.	.	.	.	.	.	.	.	.	.	.	.	.	Gh_A10G0127 (-2.2)	.	.	.
AT3G20340	No	No	No	-0.884198	-1.90145	-5.3	No	Expression of the gene is downregulated in the presence of paraquat, an inducer of photoxidative stress.	35.2 - not assigned.unknown	.	.	.	.	.	.	.	.	.	.	.	.	.	.	.	.	.	.	.	.	.	.	.	.	.	.	Gh_D06G2204 (2.3)	.	.	.
AT3G47510	-2.67035	No	No	-1.13826	No	No	No	unknown protein | chr3:17511079-17511858 FORWARD	35.2 - not assigned.unknown	AT3G47510	.	AT3G47510	.	.	.	.	.	.	.	AT3G47510	.	.	.	.	.	.	.	.	SUC2: companion cells;	.	.	.	.	.	.	.	.	.	Gh_A03G0592 (-2.2)
AT3G53980	-2.21221	-2.26303	-1.49736	-1.65036	No	-5.7	No	protease inhibitor/seed storage/lipid transfer protein (LTP) family protein | chr3:19987579-19988269 REVERSE	26.21 - misc.protease inhibitor/seed storage/lipid transfer protein (LTP) family protein	.	.	AT3G53980	.	.	.	.	.	.	.	.	AT3G53980	.	.	.	.	.	.	.	.	.	.	.	.	.	.	.	.	.	Gh_D11G3313 (22.6)
AT3G55610	No	No	0.737533	0.695179	No	No	No	P5CS2: encodes delta 1-pyrroline-5-carboxylate synthetase B. Gene expression is induced by dehydration, high salt and ABA. Knock-out mutations in P5CS2 are embryo-lethal. P5CS2 appears to be present in different cells and/or different subcellular locations from P5CS1 in a tissue-dependent manner.	13.1.2.2.1 - amino acid metabolism.synthesis.glutamate family.proline.delta 1-pyrroline-5-carboxylate synthetase	.	.	AT3G55610	.	.	.	.	.	.	.	.	.	.	.	.	.	.	.	.	.	.	.	.	.	.	.	Gh_A04G1396 (-1.4)	.	Gh_A04G1396 (2.2)	.
AT3G55610	No	No	0.737533	0.695179	No	No	No	P5CS2: encodes delta 1-pyrroline-5-carboxylate synthetase B. Gene expression is induced by dehydration, high salt and ABA. Knock-out mutations in P5CS2 are embryo-lethal. P5CS2 appears to be present in different cells and/or different subcellular locations from P5CS1 in a tissue-dependent manner.	13.1.2.2.1 - amino acid metabolism.synthesis.glutamate family.proline.delta 1-pyrroline-5-carboxylate synthetase	.	.	AT3G55610	.	.	.	.	.	.	.	.	.	.	.	.	.	.	.	.	.	.	.	.	.	.	.	Gh_D04G1204 (-2.1)	.	Gh_D04G1204 (1.6)	.
AT4G15480	-3.38192	No	No	No	No	No	No	UGT84A1: Encodes a protein that might have sinapic acid:UDP-glucose glucosyltransferase activity.	26.2 - misc.UDP glucosyl and glucoronyl transferases	.	.	.	.	.	.	.	.	.	.	.	.	.	.	.	.	.	.	.	CORTEX: cortex;	.	.	.	.	.	.	Gh_A03G1634 (7.7)	.	.	.
AT4G16240	-1.59766	0.941106	No	No	No	No	No	unknown protein | chr4:9192336-9192568 REVERSE	35.2 - not assigned.unknown	.	.	.	.	.	.	.	.	.	.	.	.	.	.	.	.	.	.	.	.	.	.	.	.	.	.	.	.	Gh_D12G1246 (6.6)	.
AT4G22740	No	No	No	No	0.691091	2.3	No	glycine-rich protein | chr4:11943849-11945897 REVERSE	35.1.40 - not assigned.no ontology.glycine rich proteins	.	.	AT4G22740	.	.	.	.	.	.	.	.	.	.	.	.	.	.	.	.	.	.	.	.	.	.	.	.	Gh_A03G2014 (-4.5)	.	.
AT4G22740	No	No	No	No	0.691091	2.3	No	glycine-rich protein | chr4:11943849-11945897 REVERSE	35.1.40 - not assigned.no ontology.glycine rich proteins	.	.	AT4G22740	.	.	.	.	.	.	.	.	.	.	.	.	.	.	.	.	.	.	.	.	.	.	.	.	Gh_D03G1519 (-3.0)	.	.
AT5G01370	2.05818	1.4957	No	No	No	1.8	No	ACI1: Nuclear protein with a lysine-rich domain and a C-terminal serine-rich domain. Interacts with Alcatraz (ALC). ACI1 is mainly expressed in the vascular system. Involved in cell separation during fruit dehiscence.	35.2 - not assigned.unknown	.	.	.	.	.	.	.	.	.	.	.	.	.	.	AT5G01370	.	.	.	.	S32: protophloem and metaphloem;	.	.	.	.	.	.	Gh_A04G0782 (-3.7)	.	.	.
AT5G04080	-1.56849	No	-1.73731	-2.04398	-1.39072	-1.7	No	unknown protein | chr5:1104705-1105388 FORWARD	35.2 - not assigned.unknown	.	.	.	.	.	.	.	.	.	.	.	.	.	.	.	.	.	.	.	APL: developing pSE and mSE and CC between the two;SUC2: companion cells;S32: protophloem and metaphloem;	.	.	.	.	.	.	Gh_A10G1636 (3.3)	.	.	.
AT5G06370	No	No	No	No	0.83089	No	No	NC domain-containing protein | chr5:1947139-1948612 REVERSE	35.1 - not assigned.no ontology	.	.	AT5G06370	.	.	.	.	.	.	.	.	.	.	.	.	.	.	.	.	S18: maturing xylem cells;	.	.	.	.	.	.	Gh_A13G1473 (6.4)	.	Gh_A13G1473 (-5.4)	.
AT5G11070	No	No	-1.10897	No	No	1.4	No	unknown protein | chr5:3516217-3516995 REVERSE	35.2 - not assigned.unknown	.	AT5G11070	AT5G11070	.	.	.	.	.	.	.	.	AT5G11070	.	AT5G11070	.	.	.	.	.	.	.	.	.	.	.	.	.	.	.	Gh_A07G0244 (-2.5)
AT5G12250	No	No	No	0.748928	No	No	No	TUB6: Encodes a beta-tubulin. Expression of TUB6 has been shown to decrease in response to cold treatment.	31.1 - cell.organisation	.	.	.	.	.	.	.	.	.	.	.	.	.	.	.	.	.	.	.	S18: maturing xylem cells;	.	.	.	.	.	.	.	.	Gh_D03G1452 (-2.1)	.
AT5G25240	No	No	No	-0.889361	-1.187	-1.6	No	FUNCTIONS IN: molecular_function unknown; INVOLVED IN: biological_process unknown; LOCATED IN: cellular_component unknown; EXPRESSED IN: 23 plant structures; EXPRESSED DURING: 13 growth stages; BEST Arabidopsis thaliana protein match is: NHL repeat-containing protein (TAIR:AT5G14890.1); Has 23 Blast hits to 23 proteins in 7 species: Archae - 0; Bacteria - 0; Metazoa - 0; Fungi - 0; Plants - 23; V…	35.2 - not assigned.unknown	.	.	AT5G25240	.	.	.	.	.	.	.	.	.	.	.	.	.	AT5G25240	.	.	.	.	.	.	.	.	.	Gh_A06G0905 (-2.2)	.	.	.
AT5G25240	No	No	No	-0.889361	-1.187	-1.6	No	FUNCTIONS IN: molecular_function unknown; INVOLVED IN: biological_process unknown; LOCATED IN: cellular_component unknown; EXPRESSED IN: 23 plant structures; EXPRESSED DURING: 13 growth stages; BEST Arabidopsis thaliana protein match is: NHL repeat-containing protein (TAIR:AT5G14890.1); Has 23 Blast hits to 23 proteins in 7 species: Archae - 0; Bacteria - 0; Metazoa - 0; Fungi - 0; Plants - 23; V…	35.2 - not assigned.unknown	.	.	AT5G25240	.	.	.	.	.	.	.	.	.	.	.	.	.	AT5G25240	.	.	.	.	.	.	.	.	.	Gh_D06G1065 (-3.2)	.	.	.
AT5G38700	No	No	No	No	-1.04408	-0.8	No	unknown protein | chr5:15489594-15490399 FORWARD	35.2 - not assigned.unknown	.	.	.	.	.	.	.	.	.	.	.	.	.	.	.	.	.	.	.	.	.	.	.	.	.	.	Gh_A11G1011 (-2.3)	.	.	.
AT5G38700	No	No	No	No	-1.04408	-0.8	No	unknown protein | chr5:15489594-15490399 FORWARD	35.2 - not assigned.unknown	.	.	.	.	.	.	.	.	.	.	.	.	.	.	.	.	.	.	.	.	.	.	.	.	.	.	Gh_D11G1167 (-2.6)	.	.	.
AT5G42930	No	No	No	-1.30325	-1.93985	No	No	triacylglycerol lipase | chr5:17210546-17214220 REVERSE	11.9.2.1 - lipid metabolism.lipid degradation.lipases.triacylglycerol lipase	.	.	.	.	.	.	.	.	.	.	.	.	.	.	.	.	.	.	.	.	.	.	.	.	.	.	Gh_D11G0499 (-2.9)	.	.	.
AT5G47550	No	1.99639	No	No	No	1.7	No	cysteine protease inhibitor, putative / cystatin, putative | chr5:19286450-19286995 REVERSE	29.5.3 - protein.degradation.cysteine protease	.	.	AT5G47550	.	.	.	.	.	.	.	.	.	.	.	.	.	.	.	.	.	.	.	.	.	.	.	Gh_A06G1961 (-5.4)	.	.	Gh_A06G1961 (-4.9)
AT5G48290	No	No	No	-1.43117	-0.89514	-7.1	No	heavy-metal-associated domain-containing protein | chr5:19568917-19569799 FORWARD	35.1 - not assigned.no ontology	.	.	.	.	.	.	.	.	.	.	.	.	.	.	.	.	.	.	.	CORTEX: cortex;	.	.	.	.	.	.	Gh_D11G1512 (2.3)	.	Gh_A11G1367 (-2.8)	Gh_D11G1512 (-2.2)
AT5G48290	No	No	No	-1.43117	-0.89514	-7.1	No	heavy-metal-associated domain-containing protein | chr5:19568917-19569799 FORWARD	35.1 - not assigned.no ontology	.	.	.	.	.	.	.	.	.	.	.	.	.	.	.	.	.	.	.	CORTEX: cortex;	.	.	.	.	.	.	.	.	Gh_D11G1512 (-3.3)	.
AT5G59080	No	No	-1.64857	-0.950742	-0.99711	No	No	unknown protein | chr5:23847405-23848557 REVERSE	35.2 - not assigned.unknown	.	.	.	.	.	AT5G59080	.	.	.	.	.	.	.	.	.	.	.	.	.	SUC2: companion cells;APL: developing pSE and mSE and CC between the two;	.	.	.	.	.	.	Gh_D07G0997 (2.6)	.	.	.
AT5G67600	-1.09217	No	No	No	No	No	No	WIH1: unknown protein | chr5:26959569-26960323 REVERSE	35.2 - not assigned.unknown	.	.	.	.	.	.	.	.	.	.	.	.	.	.	.	.	.	.	.	.	.	.	.	.	.	.	.	.	Gh_D02G2017 (-2.0)	.
AT5G67600	-1.09217	No	No	No	No	No	No	WIH1: unknown protein | chr5:26959569-26960323 REVERSE	35.2 - not assigned.unknown	.	.	.	.	.	.	.	.	.	.	.	.	.	.	.	.	.	.	.	.	.	.	.	.	.	.	.	.	.	.
AT1G02710	No	No	No	No	1.00964	No	No	glycine-rich protein | chr1:589706-589996 REVERSE	35.1.40 - not assigned.no ontology.glycine rich proteins	.	.	.	.	.	.	.	.	.	.	.	.	.	.	.	.	.	.	.	.	.	.	.	.	.	.	.	.	Gh_D13G0440 (-2.2)	.
AT1G02710	No	No	No	No	1.00964	No	No	glycine-rich protein | chr1:589706-589996 REVERSE	35.1.40 - not assigned.no ontology.glycine rich proteins	.	.	.	.	.	.	.	.	.	.	.	.	.	.	.	.	.	.	.	.	.	.	.	.	.	.	.	.	Gh_A13G0395 (-2.4)	.
AT2G18115	No	No	-0.821906	No	No	No	No	pseudogene, glycine-rich protein, predicted proteins, Arabidopsis thaliana | chr2:7874137-7875027 FORWARD	35.1.40 - not assigned.no ontology.glycine rich proteins	.	.	.	.	.	.	.	.	.	.	.	.	.	.	.	.	.	.	.	.	.	.	.	.	.	.	.	.	Gh_A13G0395 (-2.4)	.
AT2G36120	No	No	No	No	0.731711	No	No	DOT1: Encodes a glycine rich protein that is involved in leaf vascular patterning. dot1 mutants have an aberrant open-class venation pattern in leaves and cotyledons, as well as several other leaf development defects.	35.1.40 - not assigned.no ontology.glycine rich proteins	.	.	.	.	.	.	.	.	.	.	.	.	.	.	.	.	.	.	.	.	.	.	.	.	.	.	.	.	Gh_A05G3401 (2.9)	.
AT2G36120	No	No	No	No	0.731711	No	No	DOT1: Encodes a glycine rich protein that is involved in leaf vascular patterning. dot1 mutants have an aberrant open-class venation pattern in leaves and cotyledons, as well as several other leaf development defects.	35.1.40 - not assigned.no ontology.glycine rich proteins	.	.	.	.	.	.	.	.	.	.	.	.	.	.	.	.	.	.	.	.	.	.	.	.	.	.	.	.	Gh_D05G2781 (3.6)	.
AT3G17110	No	No	-1.54522	-0.825184	-1.32838	No	No	pseudogene, glycine-rich protein | chr3:5837842-5838701 FORWARD	35.1.40 - not assigned.no ontology.glycine rich proteins	.	.	AT3G17110	.	.	.	.	.	.	.	.	.	.	.	.	.	.	.	.	J2661: mature pericyle;	.	.	.	.	.	.	.	.	Gh_D05G2781 (3.6)	.
AT1G26250	No	No	-0.810923	-1.95995	-1.8402	No	No	proline-rich extensin, putative | chr1:9083838-9085464 FORWARD	10.5.3 - cell wall.cell wall proteins.LRR	.	.	.	.	.	.	.	.	.	.	.	.	.	.	.	.	.	.	.	.	.	.	.	.	.	.	.	.	.	Gh_Sca013695G01 (-3.7)
AT1G76930	No	1.87184	No	No	No	No	No	EXT4: Encodes an Arabidopsis extensin gene that belongs to cell-wall hydroxyproline-rich glycoproteins. The cross-link of extensins enforces cell wall strength. Transgenic plants overexpressing this gene show an increase in stem thickness.	10.5.4 - cell wall.cell wall proteins.HRGP	.	.	.	.	.	.	.	.	.	.	.	.	.	.	.	.	.	.	.	.	.	.	.	.	.	.	.	.	.	Gh_Sca013695G01 (-3.7)
AT3G28550	No	No	0.863294	No	No	-6	No	proline-rich extensin-like family protein | chr3:10700707-10703929 REVERSE	35.1.42 - not assigned.no ontology.proline rich family	.	.	.	.	.	.	.	.	.	.	.	.	.	.	.	.	.	.	.	.	.	.	.	.	.	.	.	.	.	Gh_Sca013695G01 (-3.7)
AT3G54580	No	No	No	No	-1.22004	-1.7	No	proline-rich extensin-like family protein | chr3:20200688-20203782 REVERSE	35.1.42 - not assigned.no ontology.proline rich family	.	.	.	.	.	.	.	.	.	.	.	.	.	.	.	.	.	.	.	.	.	.	.	.	.	.	.	.	.	Gh_Sca013695G01 (-3.7)
AT4G30450	-3.72027	-1.36737	-1.61735	-1.553	-2.04289	-2.4	No	glycine-rich protein | chr4:14886027-14886675 REVERSE	35.1.40 - not assigned.no ontology.glycine rich proteins	.	.	AT4G30450	.	.	.	.	.	.	.	.	AT4G30450	.	.	.	.	.	.	.	.	.	.	.	.	.	.	.	.	.	Gh_D08G0948 (-2.1)
AT4G30460	-1.14007	-1.69599	No	No	No	No	No	glycine-rich protein | chr4:14888980-14889802 REVERSE	35.1.40 - not assigned.no ontology.glycine rich proteins	.	.	AT4G30460	.	.	.	.	.	.	.	.	.	AT4G30460	.	.	.	.	.	.	J2661: mature pericyle;	.	.	.	.	.	.	.	.	.	Gh_D08G0948 (-2.1)
AT4G30460	-1.14007	-1.69599	No	No	No	No	No	glycine-rich protein | chr4:14888980-14889802 REVERSE	35.1.40 - not assigned.no ontology.glycine rich proteins	.	.	AT4G30460	.	.	.	.	.	.	.	.	.	AT4G30460	.	.	.	.	.	.	J2661: mature pericyle;	.	.	.	.	.	.	.	.	.	.
AT1G52760	No	No	No	0.760261	No	-1.9	No	LysoPL2: Encodes a lysophospholipase 2 (LysoPL2). Involved in tolerance to cadmium-induced oxidative stress. Binds Acyl-CoA-binding protein 2 (ACBP2).	11.9.2 - lipid metabolism.lipid degradation.lipases	.	.	.	.	.	.	.	.	.	.	.	.	.	.	.	.	.	AT1G52760	.	.	.	.	.	.	.	.	.	.	.	Gh_A07G2303 (-2.2)
At1g67750	No	No	No	No	0.836193	2.7	No	pectate lyase family protein | chr1:25401588-25403503 FORWARD	10.6.3 - cell wall.degradation.pectate lyases and polygalacturonases	.	.	.	.	.	.	.	.	.	.	.	.	.	AT1G67750	.	.	.	.	.	.	.	.	.	.	.	.	.	.	.	Gh_D12G1856 (2.6)
AT1G73680	No	No	No	-0.803472	No	No	No	ALPHA DOX2: Encodes an alpha dioxygenase. Recombinant protein catalyzes the conversion of a wide range of fatty acids into 2(R)-hydroperoxy derivatives.	26.14 - misc.oxygenases	.	.	AT1G73680	.	.	.	.	.	.	.	.	.	.	.	.	.	.	.	.	.	.	.	.	.	.	.	.	.	.	Gh_D04G1035 (-3.3)
AT2G30590	1.45697	1.51602	No	No	No	No	No	WRKY21: Encodes WRKY DNA-binding protein 21 (WRKY21).	27.3.32 - RNA.regulation of transcription.WRKY domain transcription factor family	.	.	.	.	.	AT2G30590	.	.	.	.	.	AT2G30590	.	AT2G30590	.	.	AT2G30590	.	WRKY	.	.	.	.	.	.	.	.	.	.	Gh_A08G1540 (2.4)
AT3G03990	No	No	-1.81	-0.898656	-1.55964	No	No	esterase/lipase/thioesterase family protein | chr3:1033768-1034906 FORWARD	35.1 - not assigned.no ontology	.	.	.	.	.	.	.	.	.	.	.	.	AT3G03990	.	.	.	.	.	.	.	.	.	.	.	.	.	.	.	.	Gh_A05G0145 (3.0)
AT3G44990	-3.18539	No	No	No	No	-5.7	No	XTH31: xyloglucan endo-transglycosylase	10.7 - cell wall.modification	.	.	.	AT3G44990	.	.	.	.	.	.	.	.	.	AT3G44990	.	.	.	.	.	.	.	.	.	.	.	.	.	.	.	Gh_A03G0243 (2.8)
AT3G61850	No	1.28096	No	No	No	No	No	DAG1: Zinc finger transcription factor of the Dof family involved in the control of seed germination.	27.3.8 - RNA.regulation of transcription.C2C2(Zn) DOF zinc finger family	.	.	.	.	.	.	.	.	.	.	.	.	.	.	.	.	.	.	C2C2	.	.	.	.	.	.	.	.	.	.	Gh_D08G1106 (2.1)
AT4G31290	No	No	2.20279	No	No	No	No	ChaC-like family protein | chr4:15185886-15188484 FORWARD	34.14 - transport.unspecified cations	.	.	.	.	.	.	.	.	.	.	.	.	.	.	AT4G31290	.	.	.	.	.	.	.	.	.	.	.	.	.	.	Gh_A07G0003 (-3.1)
AT4G35300	1.20374	No	No	No	0.867454	No	No	TMT2: Symbols: TMT2 | TMT2 (TONOPLAST MONOSACCHARIDE TRANSPORTER2); carbohydrate transmembrane transporter/ nucleoside transmembrane transporter/ sugar:hydrogen symporter | chr4:16796256-16799553 REVERSE	34.2 - transport.sugars	.	.	AT4G35300	.	.	.	.	.	.	.	.	.	.	.	.	AT4G35300	.	.	.	.	.	.	.	.	.	.	.	.	.	Gh_D01G0130 (2.8)
AT4G35300	1.20374	No	No	No	0.867454	No	No	TMT2: Symbols: TMT2 | TMT2 (TONOPLAST MONOSACCHARIDE TRANSPORTER2); carbohydrate transmembrane transporter/ nucleoside transmembrane transporter/ sugar:hydrogen symporter | chr4:16796256-16799553 REVERSE	34.2 - transport.sugars	.	.	AT4G35300	.	.	.	.	.	.	.	.	.	.	.	.	AT4G35300	.	.	.	.	.	.	.	.	.	.	.	.	.	Gh_D01G0131 (3.6)
AT4G35300	1.20374	No	No	No	0.867454	No	No	TMT2: Symbols: TMT2 | TMT2 (TONOPLAST MONOSACCHARIDE TRANSPORTER2); carbohydrate transmembrane transporter/ nucleoside transmembrane transporter/ sugar:hydrogen symporter | chr4:16796256-16799553 REVERSE	34.2 - transport.sugars	.	.	AT4G35300	.	.	.	.	.	.	.	.	.	.	.	.	AT4G35300	.	.	.	.	.	.	.	.	.	.	.	.	.	.
AT1G03870	No	No	0.821922	0.885681	No	-1.2	No	FLA9: fasciclin-like arabinogalactan-protein 9 (Fla9)	10.5.1.1 - cell wall.cell wall proteins.AGPs.AGP	.	.	.	AT1G03870	AT1G03870	.	.	.	.	.	.	.	.	AT1G03870	.	.	.	.	.	CORTEX: cortex;	.	.	.	.	.	.	.	.	Gh_D12G1409 (-2.0)	.
At1g06890	No	No	No	No	0.797241	No	No	transporter-related | chr1:2111563-2114601 REVERSE	35.1 - not assigned.no ontology	.	.	.	.	.	.	.	.	.	.	.	.	.	.	.	.	.	.	.	.	.	.	.	.	.	.	.	.	Gh_D08G2119 (-3.2)	.
AT1G07090	No	No	No	No	0.801099	No	No	LSH6: Symbols: LSH6 | LSH6 (LIGHT SENSITIVE HYPOCOTYLS 6) | chr1:2173952-2174894 REVERSE	35.2 - not assigned.unknown	.	.	.	AT1G07090	.	AT1G07090	.	.	.	.	.	.	.	.	.	.	.	.	.	.	.	.	.	.	.	.	.	.	Gh_D05G1062 (-2.1)	.
AT1G09070	No	No	-1.40557	-1.14531	-1.17674	No	No	SRC2: SRC2 specifically binds the peptide PIEPPPHH, and moves from ER to a vacuole fraction where it gets internalized. Involved in Protein Storage Vacuole targeting.	29.3.4.3 - protein.targeting.secretory pathway.vacuole	.	.	.	.	.	.	.	.	.	.	.	.	.	AT1G09070	.	.	.	.	.	.	.	.	.	.	.	.	.	.	Gh_D12G0091 (-3.3)	.
At1g14600	No	1.39506	No	No	No	No	No	DNA binding / transcription factor | chr1:5001011-5003370 REVERSE	27.3.20 - RNA.regulation of transcription.G2-like transcription factor family, GARP	.	.	.	.	.	.	.	.	.	.	.	.	.	.	.	.	.	.	GARP	.	.	.	.	.	.	.	.	.	Gh_D04G1301 (-2.2)	.
AT1G19850	4.10717	1.7866	No	No	No	No	1.72247	MP: Encodes a transcription factor (IAA24) mediating embryo axis formation and vascular development. Similar to AUXIN RESPONSIVE FACTOR 1 (ARF1) shown to bind to auxin responsive elements (AREs), and to the maize transcriptional activator VIVIPAROUS 1( VP1). In situ hybridization shows expression in provascular tissue of embryos, the emerging shoot primordia, then is restricted to provascular tis…	27.3.4 - RNA.regulation of transcription.ARF, IAA Reg Response Factor family	.	.	.	.	.	.	.	.	.	.	.	.	.	.	.	.	.	.	ARF	.	.	.	.	.	.	.	.	.	Gh_A05G1607 (2.1)	Gh_A05G1607 (2.2)
AT1G20510	No	No	No	-0.909485	No	No	No	OPCL1: Symbols: OPCL1 | OPCL1 (OPC-8:0 COA LIGASE1); 4-coumarate-CoA ligase | chr1:7103454-7105881 REVERSE	16.2 - secondary metabolism.phenylpropanoids	.	.	.	AT1G20510	.	.	.	.	AT1G20510	.	.	.	AT1G20510	.	.	.	.	.	.	.	.	.	.	.	.	.	.	.	Gh_D01G0905 (-2.2)	.
At1g21890	No	No	No	-1.02491	No	No	No	UMAMIT19: nodulin MtN21 family protein | chr1:7682584-7685662 REVERSE	33.99 - development.unspecified	.	.	.	.	.	.	.	.	.	.	.	.	.	.	.	.	.	.	.	.	.	.	.	.	.	.	.	.	Gh_A05G3738 (-2.7)	.
AT1G47530	No	No	-0.754054	No	-0.975785	-1.6	No	ripening-responsive protein, putative | chr1:17451680-17454421 FORWARD	33.99 - development.unspecified	.	.	.	.	.	.	.	.	.	.	.	.	.	AT1G47530	.	.	.	.	.	.	.	.	.	.	.	.	.	.	Gh_A01G0959 (-2.5)	.
AT1G47670	No	1.18269	No	1.28928	1.33666	-1	No	amino acid transporter family protein | chr1:17536667-17539538 REVERSE	34.3 - transport.amino acids	.	.	.	.	.	.	.	.	.	.	.	.	.	.	.	AT1G47670	.	.	.	.	.	.	.	.	.	.	.	.	Gh_D02G2266 (3.2)	.
AT1G48480	No	No	No	No	0.641849	-0.4	No	RKL1: Arabidopsis thaliana receptor-like protein kinase (RKL1) gene	30.2.3 - signalling.receptor kinases.leucine rich repeat III	.	.	.	.	.	.	.	.	.	.	.	AT1G48480	.	AT1G48480	.	.	.	.	.	SCR5: endodermis;	.	.	.	.	.	.	.	.	Gh_D07G0730 (-2.2)	.
AT1G64160	No	No	No	No	-1.02265	No	No	DIR5: disease resistance-responsive family protein / dirigent family protein | chr1:23814010-23814839 FORWARD	20.1.7 - stress.biotic.PR-proteins	AT1G64160	.	.	.	.	.	.	.	.	.	.	.	AT1G64160	.	.	.	.	.	.	.	.	.	.	.	.	.	.	.	Gh_A12G2689 (-2.9)	.
AT1G68570	No	No	-1.2229	-1.52797	-1.30871	No	No	proton-dependent oligopeptide transport (POT) family protein | chr1:25746736-25750275 FORWARD	34.13 - transport.peptides and oligopeptides	.	.	AT1G68570	.	.	.	.	.	.	.	.	.	.	AT1G68570	.	.	.	.	.	.	.	.	.	.	.	.	.	.	Gh_A03G2113 (-2.8)	.
At1g76070	No	No	No	-1.05007	-1.11326	No	No	unknown protein | chr1:28546382-28547611 FORWARD	35.2 - not assigned.unknown	.	.	.	.	.	.	.	.	.	.	.	.	AT1G76070	.	.	.	.	.	.	.	.	.	.	.	.	.	.	.	Gh_A05G2171 (-4.7)	.
AT1G78990	-2.28138	No	No	No	No	-0.9	No	transferase family protein | chr1:29713531-29714969 REVERSE	35.1 - not assigned.no ontology	.	.	.	.	.	.	.	.	.	.	.	.	.	.	.	.	.	.	.	.	.	.	.	.	.	.	.	.	Gh_D05G1110 (-3.2)	.
AT1G80380	No	No	No	No	-1.30895	-2	No	encodes a glycerate kinase which catalyzes the last step of photorespiration C2 cycle.	1.2.7 - PS.photorespiration.glycerate kinase	.	.	.	.	.	.	.	.	.	.	.	.	.	.	.	.	.	.	.	.	.	.	.	.	.	.	.	.	Gh_D03G1795 (2.1)	.
AT2G21045	No	No	No	-0.954572	-1.42446	-6.7	No	INVOLVED IN: aging; EXPRESSED IN: hypocotyl, root; CONTAINS InterPro DOMAIN/s: Rhodanese-like (InterPro:IPR001763); BEST Arabidopsis thaliana protein match is: unknown protein (TAIR:AT5G66170.2); Has 1919 Blast hits to 1917 proteins in 542 species: Archae - 34; Bacteria - 1258; Metazoa - 17; Fungi - 21; Plants - 115; Viruses - 0; Other Eukaryotes - 474 (source: NCBI BLink). | chr2:9027852-9029020…	33.99 - development.unspecified	.	.	.	.	.	.	.	.	.	.	.	.	.	.	.	.	.	.	.	.	.	.	.	.	.	.	.	.	Gh_D13G1280 (-2.3)	.
At2g25060	No	No	No	0.698139	0.905758	-1.2	No	ENODL14: plastocyanin-like domain-containing protein | chr2:10662241-10663103 FORWARD	26.19 - misc.plastocyanin-like	.	.	.	.	.	.	.	.	.	.	.	.	.	.	.	.	AT2G25060	.	.	S4: protoxylem and 2/3 metaxylem;	.	.	.	.	.	.	.	.	Gh_D13G0633 (-2.7)	.
AT2G30210	No	1.64155	No	No	No	-3.4	No	LAC3: putative laccase, a member of laccase family of genes (17 members in Arabidopsis).	16.10 - secondary metabolism.simple phenols	.	.	.	.	.	.	.	.	.	.	.	.	.	.	.	.	.	.	.	SCR5: endodermis;AGL42: quiescent centre;	.	.	.	.	.	.	.	.	Gh_A08G2350 (-2.2)	.
At2g37460	No	-1.10434	No	No	No	-2.9	No	UMAMIT12: nodulin MtN21 family protein | chr2:15726448-15729098 REVERSE	33.99 - development.unspecified	.	.	.	AT2G37460	.	.	.	.	.	.	.	AT2G37460	.	.	.	.	.	.	.	S17: phloem pole pericycle;J2661: mature pericyle;	.	.	.	.	.	.	.	.	Gh_D09G1493 (-3.3)	.
AT2G39370	2.85141	1.65076	No	No	No	No	No	MAKR4: unknown protein | chr2:16444130-16445266 REVERSE	35.2 - not assigned.unknown	.	.	.	.	.	.	.	.	.	.	AT2G39370	.	.	.	.	.	.	.	.	RM1000: lateral root primordia initials;	.	.	.	.	.	.	.	.	Gh_A10G1880 (3.7)	.
AT3G04730	No	No	No	1.34424	No	No	No	IAA16: early auxin-induced (IAA16)	27.3.40 - RNA.regulation of transcription.Aux/IAA family	.	.	.	.	.	.	.	.	.	.	.	.	.	.	.	.	.	.	AUX-IAA	.	.	.	.	.	.	.	.	.	Gh_D08G2503 (2.1)	.
At3g05950	-1.22814	No	1.22376	-1.60029	-1.69515	No	No	germin-like protein, putative | chr3:1781067-1782007 REVERSE	20.2.99 - stress.abiotic.unspecified	.	.	.	.	.	.	.	.	.	.	.	.	.	.	.	.	.	.	.	.	.	.	.	.	.	.	.	.	Gh_A11G2189 (7.0)	.
AT3G21150	2.57928	No	No	No	No	No	No	BBX32: Encodes a protein with a B-box domain predicted to act as a transcription factor. Expression of the BBX32 gene is affected by monochromatic red light.	27.3.7 - RNA.regulation of transcription.C2C2(Zn) CO-like, Constans-like zinc finger family	.	.	.	.	.	.	.	.	.	.	.	.	.	.	.	.	.	.	C2C2	.	.	.	.	.	.	.	.	.	Gh_A03G1439 (2.8)	Gh_A03G1439 (2.9)
AT3G21690	-2.4579	No	No	No	No	0.7	No	MATE efflux family protein | chr3:7638663-7642205 FORWARD	34.99 - transport.misc	.	.	.	.	.	.	.	.	.	.	.	AT3G21690	.	.	.	.	.	.	.	.	.	.	.	.	.	.	.	.	Gh_A03G0955 (3.3)	.
AT3G22890	No	No	No	No	-0.638367	No	No	APS1: encodes ATP sulfurylase, the first enzyme in the sulfate assimilation pathway of Arabidopsis.	14.1 - S-assimilation.ATPS	.	.	.	.	.	.	.	.	.	.	.	.	AT3G22890	.	.	.	.	AT3G22890	.	.	.	.	.	.	.	.	.	.	Gh_A02G0020 (-2.6)	.
AT4G13280	-1.6747	No	No	No	No	No	No	TPS12: Catalyzes the conversion of farnesyl diphosphate to (Z)-gamma-bisabolene and the additional minor products E-nerolidol and alpha-bisabolol. Expressed in cortex and sub-epidermal layers of roots, leaf hydathodes and flower stigmata. Induced by wounding.	16.1 - secondary metabolism.isoprenoids	.	.	.	.	.	.	.	.	.	.	.	.	.	.	.	.	.	.	.	S17: phloem pole pericycle;	.	.	.	.	.	.	.	.	Gh_A04G0923 (4.9)	.
AT4G23920	No	No	No	No	-1.17869	No	No	UGE2: Encodes a protein with UDP-D-glucose 4-epimerase activity. Involved in growth and cell wall carbohydrate biosynthesis.	10.1.2 - cell wall.precursor synthesis.UGE	.	.	AT4G23920	.	.	.	.	.	.	.	.	.	.	.	.	.	.	.	.	PET111: columella - tiers 2, 3, 4;	.	.	.	.	.	.	.	.	Gh_A05G3413 (2.3)	.
AT4G38620	-2.72745	No	No	No	0.972831	-2.3	No	MYB4: Encodes a R2R3 MYB protein which is involved in the response to UV-B. It functions as a repressor of target gene expression. One of its target genes encodes cinnamate 4-hydroxylase; mutants accumulate sinapate esters in their leaves. MYB4 binds to its own promoter and represses its own expression. Nuclear localization of MYB4 depends on the action of the beta importin SAD2.	27.3.25 - RNA.regulation of transcription.MYB domain transcription factor family	.	.	.	AT4G38620	.	.	.	AT4G38620	.	AT4G38620	.	.	.	AT4G38620	.	.	.	.	MYB	.	.	.	.	.	.	.	.	.	Gh_D10G1559 (2.5)	.
AT5G03170	No	-1.852	No	No	No	-2.2	No	FLA11: Symbols: FLA11 | FLA11 | chr5:752750-753657 REVERSE	10.5.1.1 - cell wall.cell wall proteins.AGPs.AGP	.	.	.	.	.	.	.	.	.	.	.	.	.	.	.	.	.	.	.	S18: maturing xylem cells;	.	.	.	.	.	.	.	.	Gh_D11G3281 (-3.0)	.
AT5G03170	No	-1.852	No	No	No	-2.2	No	FLA11: Symbols: FLA11 | FLA11 | chr5:752750-753657 REVERSE	10.5.1.1 - cell wall.cell wall proteins.AGPs.AGP	.	.	.	.	.	.	.	.	.	.	.	.	.	.	.	.	.	.	.	S18: maturing xylem cells;	.	.	.	.	.	.	.	.	Gh_A09G0998 (-3.5)	.
AT5G03170	No	-1.852	No	No	No	-2.2	No	FLA11: Symbols: FLA11 | FLA11 | chr5:752750-753657 REVERSE	10.5.1.1 - cell wall.cell wall proteins.AGPs.AGP	.	.	.	.	.	.	.	.	.	.	.	.	.	.	.	.	.	.	.	S18: maturing xylem cells;	.	.	.	.	.	.	.	.	Gh_A11G2895 (-2.2)	.
AT5G03170	No	-1.852	No	No	No	-2.2	No	FLA11: Symbols: FLA11 | FLA11 | chr5:752750-753657 REVERSE	10.5.1.1 - cell wall.cell wall proteins.AGPs.AGP	.	.	.	.	.	.	.	.	.	.	.	.	.	.	.	.	.	.	.	S18: maturing xylem cells;	.	.	.	.	.	.	.	.	Gh_D09G1018 (-2.1)	.
At5g07050	No	No	No	No	0.987317	No	No	UMAMIT9: LOCATED IN: membrane; CONTAINS InterPro DOMAIN/s: Protein of unknown function DUF6, transmembrane (InterPro:IPR000620); BEST Arabidopsis thaliana protein match is: nodulin MtN21 family protein (TAIR:AT2G40900.1); Has 2288 Blast hits to 2270 proteins in 280 species: Archae - 23; Bacteria - 774; Metazoa - 5; Fungi - 0; Plants - 641; Viruses - 0; Other Eukaryotes - 845 (source: NCBI BLink).…	33.99 - development.unspecified	.	.	.	.	.	.	.	.	.	.	.	.	.	.	.	.	.	.	.	.	.	.	.	.	.	.	.	.	Gh_A13G0025 (-3.4)	.
At5g07050	No	No	No	No	0.987317	No	No	UMAMIT9: LOCATED IN: membrane; CONTAINS InterPro DOMAIN/s: Protein of unknown function DUF6, transmembrane (InterPro:IPR000620); BEST Arabidopsis thaliana protein match is: nodulin MtN21 family protein (TAIR:AT2G40900.1); Has 2288 Blast hits to 2270 proteins in 280 species: Archae - 23; Bacteria - 774; Metazoa - 5; Fungi - 0; Plants - 641; Viruses - 0; Other Eukaryotes - 845 (source: NCBI BLink).…	33.99 - development.unspecified	.	.	.	.	.	.	.	.	.	.	.	.	.	.	.	.	.	.	.	.	.	.	.	.	.	.	.	.	Gh_D13G0040 (-3.4)	.
AT5G13170	No	2.84197	No	-1.37381	No	No	No	SAG29: Symbols: SAG29 | SAG29 (SENESCENCE-ASSOCIATED PROTEIN 29) | chr5:4181042-4183306 REVERSE	33.99 - development.unspecified	.	.	AT5G13170	.	.	.	.	.	.	.	.	.	.	.	.	.	.	.	.	J2661: mature pericyle;	.	.	.	.	.	.	.	.	Gh_A01G0160 (6.0)	Gh_A01G0160 (8.0)
AT5G13330	No	1.11103	No	No	0.766754	No	No	Rap2.6L: encodes a member of the ERF (ethylene response factor) subfamily B-4 of ERF/AP2 transcription factor family. The protein contains one AP2 domain. There are 7 members in this subfamily.	27.3.3 - RNA.regulation of transcription.AP2/EREBP, APETALA2/ACC Regulated-responsive element binding protein family	AT5G13330	.	AT5G13330	.	.	.	.	.	.	.	AT5G13330	.	AT5G13330	.	.	.	.	.	ERF	.	.	.	.	.	.	.	.	.	Gh_D02G1788 (2.1)	Gh_D02G1788 (2.0)
AT5G23530	No	No	-1.1953	No	No	-1.2	No	CXE18: Symbols: AtCXE18 | AtCXE18 (Arabidopsis thaliana carboxyesterase 18); carboxylesterase | chr5:7932966-7934436 REVERSE	24 - Biodegradation of Xenobiotics	.	.	AT5G23530	.	.	.	.	.	.	.	.	.	.	.	.	.	.	.	.	.	.	.	.	.	.	.	.	.	Gh_D08G2417 (2.9)	.
AT5G24310	No	No	No	0.725828	0.671286	1.7	No	ABIL3: One of four ABI-like proteins.	35.2 - not assigned.unknown	.	.	.	.	.	.	.	.	.	.	.	.	.	.	AT5G24310	.	.	.	.	COBL9: Hair Cell;	.	.	.	.	.	.	.	.	Gh_A09G1656 (-6.7)	.
AT5G26660	No	No	No	-1.17294	-1.8825	-0.9	No	MYB86: a MYB gene encodes a transcriptional repressor of the C4H gene which is involved in the biosynthesis of sinapate esters.	27.3.25 - RNA.regulation of transcription.MYB domain transcription factor family	.	.	.	.	.	.	.	.	.	.	.	.	.	.	.	.	.	.	MYB	CORTEX: cortex;	.	.	.	.	.	.	.	.	Gh_A07G1204 (-2.1)	.
At5g37990	No	1.31615	No	No	No	No	No	S-adenosylmethionine-dependent methyltransferase/ methyltransferase | chr5:15133737-15135500 REVERSE	17.8.1 - hormone metabolism.salicylic acid.synthesis-degradation	.	.	.	.	.	.	.	.	.	.	.	.	.	.	.	.	.	.	.	.	.	.	.	.	.	.	.	.	Gh_A13G0249 (-4.0)	.
AT5G49630	No	1.81558	No	No	No	7.8	2.37851	AAP6: Is a high affinity amino acid transporter capable of transporting aspartate and tryptophan. May be involved in the amino acid uptake from xylem.	34.3 - transport.amino acids	.	.	.	.	.	.	.	.	.	.	.	.	.	.	.	.	.	.	.	.	.	.	.	.	.	.	.	.	Gh_D05G2065 (2.3)	.
AT5G49630	No	1.81558	No	No	No	7.8	2.37851	AAP6: Is a high affinity amino acid transporter capable of transporting aspartate and tryptophan. May be involved in the amino acid uptake from xylem.	34.3 - transport.amino acids	.	.	.	.	.	.	.	.	.	.	.	.	.	.	.	.	.	.	.	.	.	.	.	.	.	.	.	.	.	.
AT1G06150	No	No	No	0.719701	1.07299	No	No	EMB1444: transcription factor | chr1:1868987-1873718 REVERSE	27.3.6 - RNA.regulation of transcription.bHLH,Basic Helix-Loop-Helix family	.	.	.	.	.	.	.	.	.	.	.	.	.	.	.	.	.	.	bHLH	.	.	.	.	.	.	.	.	Gh_A05G1778 (-2.8)	.	.
AT1G73040	No	No	No	No	0.967572	-1	No	jacalin lectin family protein | chr1:27475060-27475962 REVERSE	26.16 - misc.myrosinases-lectin-jacalin	.	.	.	.	.	.	.	.	.	.	.	.	.	.	.	.	.	.	.	APL: developing pSE and mSE and CC between the two;SUC2: companion cells;S32: protophloem and metaphloem;	.	.	.	.	.	.	.	Gh_D10G0589 (-2.6)	.	.
AT1G79040	No	-1.3505	No	1.04365	1.19672	1.5	No	PSBR: Encodes for the 10 kDa PsbR subunit of photosystem II (PSII). This subunit appears to be involved in the stable assembly of PSII, particularly that of the oxygen-evolving complex subunit PsbP. Mutants defective in this gene have reduced amounts of subunits PsbP and PsbQ in PSII. In turn, assembly of PsbR is dependent on the presence of PsbJ.	1.1.1.2 - PS.lightreaction.photosystem II.PSII polypeptide subunits	.	.	.	.	.	.	.	.	.	.	.	.	.	.	.	.	.	.	.	.	.	.	.	.	.	.	.	Gh_D01G0247 (-3.3)	.	.
AT2G20560	No	No	No	No	-0.976842	No	No	DNAJ heat shock family protein | chr2:8848130-8850010 REVERSE	20.2.1 - stress.abiotic.heat	.	.	AT2G20560	.	.	.	.	.	.	.	.	.	.	.	.	.	.	AT2G20560	.	.	.	.	.	.	.	.	.	Gh_A05G1343 (-2.4)	.	.
AT2G20560	No	No	No	No	-0.976842	No	No	DNAJ heat shock family protein | chr2:8848130-8850010 REVERSE	20.2.1 - stress.abiotic.heat	.	.	AT2G20560	.	.	.	.	.	.	.	.	.	.	.	.	.	.	AT2G20560	.	.	.	.	.	.	.	.	.	Gh_D05G1512 (-2.1)	.	.
AT2G26150	No	No	No	No	-1.37723	No	No	HSFA2: member of Heat Stress Transcription Factor (Hsf) family. Involved in response to misfolded protein accumulation in the cytosol. Regulated by alternative splicing and non-sense-mediated decay.	20.2.1 - stress.abiotic.heat	.	.	.	.	.	.	.	.	.	.	.	.	.	.	.	.	.	AT2G26150	HSF	.	.	.	.	.	.	.	.	Gh_A13G1655 (-2.6)	Gh_A07G0115 (3.1)	.
AT2G26150	No	No	No	No	-1.37723	No	No	HSFA2: member of Heat Stress Transcription Factor (Hsf) family. Involved in response to misfolded protein accumulation in the cytosol. Regulated by alternative splicing and non-sense-mediated decay.	20.2.1 - stress.abiotic.heat	.	.	.	.	.	.	.	.	.	.	.	.	.	.	.	.	.	AT2G26150	HSF	.	.	.	.	.	.	.	.	Gh_D13G2018 (-2.2)	.	.
AT2G42610	No	No	No	1.23595	1.62111	No	No	LSH10: Symbols: LSH10 | LSH10 (LIGHT SENSITIVE HYPOCOTYLS 10) | chr2:17747917-17750440 FORWARD	35.2 - not assigned.unknown	.	.	.	.	.	.	.	.	.	.	.	.	.	.	.	.	.	.	.	.	.	.	.	.	.	.	.	Gh_A01G0386 (2.5)	.	.
At5g08350	-0.921305	No	No	No	1.17792	2.3	No	GRAM domain-containing protein / ABA-responsive protein-related | chr5:2686245-2687251 REVERSE	17.1.3 - hormone metabolism.abscisic acid.induced-regulated-responsive-activated	.	.	.	.	.	.	.	.	.	.	.	.	.	.	.	.	.	.	.	APL: developing pSE and mSE and CC between the two;S32: protophloem and metaphloem;	.	.	.	.	.	.	.	Gh_A12G1208 (-2.3)	.	.
AT5G59720	2.36433	No	No	No	No	No	No	HSP18.2: encodes a low molecular weight heat shock protein that contains the heat shock element in the promoter region. Expression is induced in response to heat shock.	20.2.1 - stress.abiotic.heat	.	.	.	.	.	.	.	.	.	.	.	.	.	.	.	.	.	.	.	.	.	.	.	.	.	.	.	Gh_A07G0924 (-9.0)	.	.
AT5G59720	2.36433	No	No	No	No	No	No	HSP18.2: encodes a low molecular weight heat shock protein that contains the heat shock element in the promoter region. Expression is induced in response to heat shock.	20.2.1 - stress.abiotic.heat	.	.	.	.	.	.	.	.	.	.	.	.	.	.	.	.	.	.	.	.	.	.	.	.	.	.	.	Gh_A05G0818 (-4.1)	.	.
AT5G59720	2.36433	No	No	No	No	No	No	HSP18.2: encodes a low molecular weight heat shock protein that contains the heat shock element in the promoter region. Expression is induced in response to heat shock.	20.2.1 - stress.abiotic.heat	.	.	.	.	.	.	.	.	.	.	.	.	.	.	.	.	.	.	.	.	.	.	.	.	.	.	.	Gh_A07G0891 (-3.6)	.	.
AT5G59720	2.36433	No	No	No	No	No	No	HSP18.2: encodes a low molecular weight heat shock protein that contains the heat shock element in the promoter region. Expression is induced in response to heat shock.	20.2.1 - stress.abiotic.heat	.	.	.	.	.	.	.	.	.	.	.	.	.	.	.	.	.	.	.	.	.	.	.	.	.	.	.	Gh_A08G1442 (-4.2)	.	.
AT5G59720	2.36433	No	No	No	No	No	No	HSP18.2: encodes a low molecular weight heat shock protein that contains the heat shock element in the promoter region. Expression is induced in response to heat shock.	20.2.1 - stress.abiotic.heat	.	.	.	.	.	.	.	.	.	.	.	.	.	.	.	.	.	.	.	.	.	.	.	.	.	.	.	Gh_D08G1737 (-6.3)	.	.
AT5G59780	-2.03168	No	-1.03748	No	No	-5.7	No	MYB59: Encodes a putative transcription factor (MYB59).	27.3.25 - RNA.regulation of transcription.MYB domain transcription factor family	.	.	.	.	.	.	.	AT5G59780	.	.	.	AT5G59780	.	.	.	.	.	.	MYB	.	.	.	.	.	.	.	.	Gh_A07G0723 (-2.8)	.	Gh_A07G0723 (-2.9)
AT5G59780	-2.03168	No	-1.03748	No	No	-5.7	No	MYB59: Encodes a putative transcription factor (MYB59).	27.3.25 - RNA.regulation of transcription.MYB domain transcription factor family	.	.	.	.	.	.	.	AT5G59780	.	.	.	AT5G59780	.	.	.	.	.	.	MYB	.	.	.	.	.	.	.	.	Gh_D07G0781 (-2.7)	.	.
AT5G67360	No	No	No	0.806824	1.21145	No	No	ARA12: Encodes a subtilisin-like serine protease essential for mucilage release from seed coats.	29.5.1 - protein.degradation.subtilases	.	.	AT5G67360	.	.	.	.	.	.	.	.	.	.	.	.	.	.	.	.	S4: protoxylem and 2/3 metaxylem;	.	.	.	.	.	.	.	Gh_A08G2197 (3.9)	.	.
AT5G67360	No	No	No	0.806824	1.21145	No	No	ARA12: Encodes a subtilisin-like serine protease essential for mucilage release from seed coats.	29.5.1 - protein.degradation.subtilases	.	.	AT5G67360	.	.	.	.	.	.	.	.	.	.	.	.	.	.	.	.	S4: protoxylem and 2/3 metaxylem;	.	.	.	.	.	.	.	.	.	.
AT1G71960	No	No	-0.752205	No	No	No	No	ABCG25: Encodes a plasma membrane localized ABC transporter involved in abscisic acid transport and responses.	34.16 - transport.ABC transporters and multidrug resistance systems	.	.	AT1G71960	.	.	.	.	.	.	.	.	.	.	.	.	.	.	.	.	.	.	.	.	.	.	.	Gh_D09G1098 (-2.3)	.	.	.
AT1G11545	No	No	No	No	0.626452	No	No	XTH8: xyloglucan:xyloglucosyl transferase, putative / xyloglucan endotransglycosylase, putative / endo-xyloglucan transferase, putative | chr1:3878550-3880361 REVERSE	10.7 - cell wall.modification	.	.	.	AT1G11545	AT1G11545	.	.	.	.	.	.	.	.	AT1G11545	.	.	.	.	.	.	.	.	.	.	.	.	Gh_A06G1277 (-2.1)	.	Gh_A10G0146 (-2.0)	.
AT1G12610	No	No	-1.90368	-1.39651	-1.31016	No	No	DDF1: Encodes a member of the DREB subfamily A-1 of ERF/AP2 transcription factor family (DDF1). The protein contains one AP2 domain. There are six members in this subfamily, including CBF1, CBF2, and CBF3. Overexpression of this gene results in delayed flowering and dwarfism, reduction of gibberellic acid biosynthesis, and increased tolerance to high levels of salt. This gene is expressed in all …	27.3.3 - RNA.regulation of transcription.AP2/EREBP, APETALA2/ACC Regulated-responsive element binding protein family	.	.	.	.	.	.	.	.	.	.	.	.	.	.	.	.	.	.	AP2-EREBP	S17: phloem pole pericycle;	.	.	.	.	.	.	Gh_A12G2057 (-6.5)	.	.	.
At1g16060	-0.878806	No	No	No	No	-4.5	No	ADAP: Encodes ADAP, an AP2-domain protein that interacts with ARIA. ADAP is a positive regulator of the ABA response and is also involved in regulating seedling growth.	27.3.3 - RNA.regulation of transcription.AP2/EREBP, APETALA2/ACC Regulated-responsive element binding protein family	.	AT1G16060	AT1G16060	.	.	.	.	.	.	.	.	.	.	.	.	.	.	.	AP2-EREBP	.	.	.	.	.	.	.	Gh_A05G0024 (-4.7)	.	.	.
At1g17710	No	No	No	-2.28018	No	No	No	PEPC1: phosphatase | chr1:6090560-6092027 REVERSE	26.13 - misc.acid and other phosphatases	.	.	.	.	.	.	.	.	.	.	.	.	.	.	.	.	.	.	.	.	.	.	.	.	.	.	Gh_A10G0539 (-4.6)	.	Gh_D10G0579 (3.6)	.
At1g17710	No	No	No	-2.28018	No	No	No	PEPC1: phosphatase | chr1:6090560-6092027 REVERSE	26.13 - misc.acid and other phosphatases	.	.	.	.	.	.	.	.	.	.	.	.	.	.	.	.	.	.	.	.	.	.	.	.	.	.	Gh_D10G0579 (-2.5)	.	.	.
At1g18250	No	No	1.12844	1.35751	1.83308	1.6	1.07039	ATLP-1: encodes a thaumatin-like protein	20.1 - stress.biotic	.	.	.	AT1G18250	.	.	.	.	.	.	.	.	.	.	.	.	AT1G18250	.	.	.	.	.	.	.	.	.	Gh_A12G2428 (-2.6)	.	.	.
AT1G18530	No	No	No	-0.90323	No	No	No	calmodulin, putative | chr1:6376783-6377256 FORWARD	30.3 - signalling.calcium	.	.	.	.	.	.	.	.	.	.	.	.	.	.	.	.	.	.	.	.	.	.	.	.	.	.	Gh_A11G0323 (-3.4)	.	.	.
AT1G21910	No	1.3505	No	-1.57938	-1.98219	1	No	DREB26: encodes a member of the DREB subfamily A-5 of ERF/AP2 transcription factor family. The protein contains one AP2 domain. There are 15 members in this subfamily including RAP2.1, RAP2.9 and RAP2.10.	27.3.3 - RNA.regulation of transcription.AP2/EREBP, APETALA2/ACC Regulated-responsive element binding protein family	.	.	.	AT1G21910	AT1G21910	.	.	.	.	.	.	.	.	AT1G21910	.	.	.	AT1G21910	AP2-EREBP	.	.	.	.	.	.	.	Gh_D05G2222 (-3.8)	.	.	.
AT1G21910	No	1.3505	No	-1.57938	-1.98219	1	No	DREB26: encodes a member of the DREB subfamily A-5 of ERF/AP2 transcription factor family. The protein contains one AP2 domain. There are 15 members in this subfamily including RAP2.1, RAP2.9 and RAP2.10.	27.3.3 - RNA.regulation of transcription.AP2/EREBP, APETALA2/ACC Regulated-responsive element binding protein family	.	.	.	AT1G21910	AT1G21910	.	.	.	.	.	.	.	.	AT1G21910	.	.	.	AT1G21910	AP2-EREBP	.	.	.	.	.	.	.	Gh_A05G3751 (-5.7)	.	.	.
At1g27730	No	No	-1.11121	-1.06046	-0.838047	1.2	No	STZ: Related to Cys2/His2-type zinc-finger proteins found in higher plants. Compensated for a subset of calcineurin deficiency in yeast. Salt tolerance produced by ZAT10 appeared to be partially dependent on ENA1/PMR2, a P-type ATPase required for Li+ and Na+ efflux in yeast. The protein is localized to the nucleus, acts as a transcriptional repressor and is responsive to chitin oligomers. Also i…	27.3.11 - RNA.regulation of transcription.C2H2 zinc finger family	.	.	AT1G27730	.	.	.	.	.	.	.	AT1G27730	.	AT1G27730	.	.	.	.	AT1G27730	C2H2	.	.	.	.	.	.	.	Gh_A12G0173 (-2.1)	.	.	.
AT1G29340	No	No	No	No	-0.752211	-1.5	No	PUB17: Encodes a protein containing a UND, a U-box, and an ARM domain. This protein has E3 ubiquitin ligase activity. It is required for cell death and full resistance specified by Arabidopsis RPM1 and RPS4 resistance proteins against Pseudomonas syringae pv tomato.	29.5.11.4.2 - protein.degradation.ubiquitin.E3.RING	.	.	.	.	.	.	.	.	.	.	.	.	.	.	.	.	.	.	.	.	.	.	.	.	.	.	Gh_D09G2465 (-2.2)	.	.	.
AT1G32450	-1.31588	No	-1.02723	-0.96493	No	-3.9	No	NRT1.5: Transmembrane nitrate transporter. Involved in xylem transport of nitrate from root to shoot. Induced in response to nitrate. Not involved in nitrate uptake. expressed in root pericycle cells.	34.13 - transport.peptides and oligopeptides	.	.	.	.	.	.	.	.	.	.	.	AT1G32450	.	AT1G32450	.	.	.	.	.	J2661: mature pericyle;	.	.	.	.	.	.	Gh_A03G0028 (2.3)	.	Gh_A03G0028 (-2.6)	Gh_A03G0028 (-2.2)
AT1G32450	-1.31588	No	-1.02723	-0.96493	No	-3.9	No	NRT1.5: Transmembrane nitrate transporter. Involved in xylem transport of nitrate from root to shoot. Induced in response to nitrate. Not involved in nitrate uptake. expressed in root pericycle cells.	34.13 - transport.peptides and oligopeptides	.	.	.	.	.	.	.	.	.	.	.	AT1G32450	.	AT1G32450	.	.	.	.	.	J2661: mature pericyle;	.	.	.	.	.	.	Gh_D03G1623 (2.5)	.	Gh_D03G1623 (-2.8)	.
At1g32900	No	No	No	No	0.702243	5.2	No	GBSS1: starch synthase, putative | chr1:11920390-11923766 REVERSE	2.1.2.2 - major CHO metabolism.synthesis.starch.starch synthase	.	.	.	.	.	.	.	.	.	.	.	.	.	.	.	.	.	.	.	.	.	.	.	.	.	.	Gh_A08G0957 (-1.6)	.	Gh_A08G0957 (2.0)	.
At1g32900	No	No	No	No	0.702243	5.2	No	GBSS1: starch synthase, putative | chr1:11920390-11923766 REVERSE	2.1.2.2 - major CHO metabolism.synthesis.starch.starch synthase	.	.	.	.	.	.	.	.	.	.	.	.	.	.	.	.	.	.	.	.	.	.	.	.	.	.	Gh_D08G1167 (-2.4)	.	Gh_D08G1167 (2.3)	.
AT1G55020	No	No	-1.01926	-1.03722	-1.14327	-3.1	No	LOX1: lipoxygenase, a defense gene conferring resistance Xanthomonas campestris	17.7.1.2 - hormone metabolism.jasmonate.synthesis-degradation.lipoxygenase	.	.	.	.	.	.	AT1G55020	.	.	.	.	.	AT1G55020	.	.	.	.	.	.	.	.	.	.	.	.	.	Gh_D13G1129 (2.7)	.	.	.
AT1G55310	No	No	No	No	0.818453	No	No	SCL33: Encodes a SR spliceosome protein that is localized to nuclear specks, interacts with SR45 and the U1-70K protein of the U1 snRNP, has sequence similar to human SC35 protein.	27.1.1 - RNA.processing.splicing	.	.	.	.	.	.	.	.	.	.	.	.	.	.	.	.	.	.	.	.	.	.	.	.	.	.	Gh_D08G0044 (2.0)	.	.	.
AT1G63040	No	No	No	No	-1.43515	No	No	a pseudogene member of the DREB subfamily A-4 of ERF/AP2 transcription factor family. The translated product contains one AP2 domain. There are 17 members in this subfamily including TINY.	27.3.3 - RNA.regulation of transcription.AP2/EREBP, APETALA2/ACC Regulated-responsive element binding protein family	.	.	.	.	.	.	.	.	.	.	.	.	.	.	.	.	.	.	AP2-EREBP	.	.	.	.	.	.	.	Gh_A11G0082 (-5.1)	.	.	.
At1g64065	No	No	-0.815253	-1.26418	-1.75923	No	No	FUNCTIONS IN: molecular_function unknown; INVOLVED IN: biological_process unknown; LOCATED IN: membrane; CONTAINS InterPro DOMAIN/s: Harpin-induced 1 (InterPro:IPR010847); BEST Arabidopsis thaliana protein match is: unknown protein (TAIR:AT2G44000.1); Has 69 Blast hits to 69 proteins in 10 species: Archae - 0; Bacteria - 0; Metazoa - 0; Fungi - 0; Plants - 68; Viruses - 0; Other Eukaryotes - 1 (s…	35.2 - not assigned.unknown	.	.	.	.	.	.	.	.	.	.	.	.	.	.	.	.	.	.	.	.	.	.	.	.	.	.	Gh_D11G0979 (2.1)	.	Gh_A12G2286 (4.0)	.
At1g64065	No	No	-0.815253	-1.26418	-1.75923	No	No	FUNCTIONS IN: molecular_function unknown; INVOLVED IN: biological_process unknown; LOCATED IN: membrane; CONTAINS InterPro DOMAIN/s: Harpin-induced 1 (InterPro:IPR010847); BEST Arabidopsis thaliana protein match is: unknown protein (TAIR:AT2G44000.1); Has 69 Blast hits to 69 proteins in 10 species: Archae - 0; Bacteria - 0; Metazoa - 0; Fungi - 0; Plants - 68; Viruses - 0; Other Eukaryotes - 1 (s…	35.2 - not assigned.unknown	.	.	.	.	.	.	.	.	.	.	.	.	.	.	.	.	.	.	.	.	.	.	.	.	.	.	.	.	Gh_D12G2680 (3.2)	.
AT1G66240	No	No	0.73168	No	No	No	No	ATX1: Symbols: ATX1, ATATX1 | ATX1 (ARABIDOPSIS HOMOLOG OF ANTI-OXIDANT 1); metal ion binding | chr1:24686256-24687332 REVERSE	15.2 - metal handling.binding, chelation and storage	.	.	.	.	.	.	.	.	.	.	.	.	.	.	.	.	.	.	.	.	.	.	.	.	.	.	Gh_D12G0095 (-2.9)	.	.	.
At1g66480	No	No	-1.07783	No	No	No	No	Involved in chloroplast avoidance movement under intermediate and high light intensities	35.2 - not assigned.unknown	.	.	.	.	.	.	.	.	.	.	.	.	.	.	.	.	.	.	.	.	.	.	.	.	.	.	Gh_A07G0689 (2.3)	.	.	.
AT1G67110	No	No	-1.90983	-1.02982	-0.925722	4.1	No	CYP735A2: member of CYP709A	26.10 - misc.cytochrome P450	.	.	.	AT1G67110	.	.	AT1G67110	.	.	.	.	AT1G67110	.	AT1G67110	AT1G67110	.	.	.	.	.	.	.	.	.	.	.	Gh_D12G2456 (2.9)	.	Gh_D12G2456 (3.3)	.
AT1G74310	No	No	No	No	-0.638057	No	No	HSP101: Encodes ClpB1, which belongs to the Casein lytic proteinase/heat shock protein 100 (Clp/Hsp100) family. Involved in refolding of proteins which form aggregates under heat stress. Also known as AtHsp101. AtHsp101 is a cytosolic heat shock protein required for acclimation to high temperature.	20.2.1 - stress.abiotic.heat	.	.	.	.	.	.	.	.	.	.	.	.	.	.	.	.	.	AT1G74310	.	.	.	.	.	.	.	.	Gh_A03G0619 (-2.8)	Gh_A07G0622 (-4.1)	.	.
AT1G74310	No	No	No	No	-0.638057	No	No	HSP101: Encodes ClpB1, which belongs to the Casein lytic proteinase/heat shock protein 100 (Clp/Hsp100) family. Involved in refolding of proteins which form aggregates under heat stress. Also known as AtHsp101. AtHsp101 is a cytosolic heat shock protein required for acclimation to high temperature.	20.2.1 - stress.abiotic.heat	.	.	.	.	.	.	.	.	.	.	.	.	.	.	.	.	.	AT1G74310	.	.	.	.	.	.	.	.	.	Gh_D07G0689 (-3.8)	.	.
AT1G76160	No	No	0.762692	1.29581	0.863435	1.6	No	sks5: Symbols: sks5 | sks5 (SKU5 Similar 5); copper ion binding / oxidoreductase | chr1:28577942-28581133 REVERSE	35.1 - not assigned.no ontology	.	.	.	AT1G76160	AT1G76160	.	.	.	.	.	.	.	.	.	AT1G76160	.	.	.	.	.	.	.	.	.	.	.	Gh_D12G0344 (-2.0)	.	.	.
AT1G76160	No	No	0.762692	1.29581	0.863435	1.6	No	sks5: Symbols: sks5 | sks5 (SKU5 Similar 5); copper ion binding / oxidoreductase | chr1:28577942-28581133 REVERSE	35.1 - not assigned.no ontology	.	.	.	AT1G76160	AT1G76160	.	.	.	.	.	.	.	.	.	AT1G76160	.	.	.	.	.	.	.	.	.	.	.	Gh_A12G0322 (-2.7)	.	.	.
At1g77330	No	No	No	No	-0.869684	-6	No	similar to 1-aminocyclopropane-1-carboxylate oxidase GI:3386565 from (Sorghum bicolor)	17.5.1.2 - hormone metabolism.ACC Regulated.synthesis-degradation.1-aminocyclopropane-1-carboxylate oxidase	AT1G77330	.	.	.	.	.	.	.	.	.	.	.	.	.	.	.	.	.	.	.	.	.	.	.	.	.	Gh_A02G0741 (2.3)	.	.	.
At2g13820	No	No	No	No	0.645995	-1.2	No	XYP2: protease inhibitor/seed storage/lipid transfer protein (LTP) family protein | chr2:5774146-5776289 REVERSE	26.21 - misc.protease inhibitor/seed storage/lipid transfer protein (LTP) family protein	.	.	.	.	.	.	.	.	.	.	.	.	.	.	.	.	.	.	.	.	.	.	.	.	.	.	Gh_D12G0035 (-2.1)	.	.	.
At2g14610	-4.06555	No	No	No	No	No	No	PR1: PR1 gene expression is induced in response to a variety of pathogens. It is a useful molecular marker for the SAR response. Though the Genbank record for the cDNA associated to this gene is called 'PR-1-like', the sequence actually corresponds to PR1. Expression of this gene is salicylic-acid responsive.	20.1 - stress.biotic	.	.	.	.	.	.	.	.	.	.	.	.	.	.	.	.	.	.	.	.	.	.	.	.	.	.	Gh_D09G0971 (5.0)	.	.	.
AT2G16430	No	No	No	-1.45053	No	-2.7	No	PAP10: Symbols: PAP10, ATPAP10 | PAP10 (PURPLE ACID PHOSPHATASE 10); acid phosphatase/ protein serine/threonine phosphatase | chr2:7120419-7122832 REVERSE	26.13 - misc.acid and other phosphatases	.	.	.	.	.	.	.	.	.	.	.	.	.	.	.	.	.	.	.	SUC2: companion cells;APL: developing pSE and mSE and CC between the two;	.	.	.	.	.	.	Gh_A06G1838 (-2.2)	.	.	.
AT2G17230	No	No	No	No	-1.03365	2.6	No	EXL5: Symbols: EXL5 | EXL5 (EXORDIUM LIKE 5) | chr2:7494536-7496016 REVERSE	17.3.2.99 - hormone metabolism.brassinosteroid.signal transduction.other	.	AT2G17230	.	AT2G17230	.	.	.	.	.	.	.	.	.	AT2G17230	.	.	.	.	.	.	.	.	.	.	.	.	Gh_D04G1489 (-2.3)	.	.	.
At2g23450	No	No	No	No	-0.68675	-2.5	No	protein kinase family protein | chr2:9988754-9991695 REVERSE	30.2.25 - signalling.receptor kinases.wall associated kinase	.	.	AT2G23450	.	.	.	.	.	.	.	.	.	AT2G23450	.	.	.	.	.	.	.	.	.	.	.	.	.	Gh_A05G1701 (2.5)	Gh_A10G0842 (2.6)	.	.
At2g23950	1.47651	No	No	No	0.814243	1.1	No	leucine-rich repeat family protein / protein kinase family protein | chr2:10187043-10190412 REVERSE	30.2.2 - signalling.receptor kinases.leucine rich repeat II	.	.	.	.	.	.	.	.	.	.	.	.	.	.	.	.	.	.	.	S32: protophloem and metaphloem;	.	.	.	.	.	.	Gh_Sca007506G01 (-2.7)	.	.	.
At2g24130	No	No	-0.729893	-1.33128	-1.18329	-0.5	No	leucine-rich repeat transmembrane protein kinase, putative | chr2:10258148-10261220 FORWARD	30.2.12 - signalling.receptor kinases.leucine rich repeat XII	.	.	.	.	.	.	.	.	.	.	.	.	.	.	.	.	.	.	.	.	.	.	.	.	.	.	Gh_A04G1361 (2.1)	.	.	.
At2g25790	1.10786	No	No	0.793578	No	1.3	No	leucine-rich repeat transmembrane protein kinase, putative | chr2:11000599-11004235 FORWARD	30.2.4 - signalling.receptor kinases.leucine rich repeat IV	.	.	.	.	.	.	.	.	.	.	AT2G25790	.	.	.	.	.	AT2G25790	.	.	.	.	.	.	.	.	.	Gh_D07G0219 (-2.2)	.	.	Gh_A05G0363 (2.1)
AT2G27230	No	No	No	1.3283	1.20308	No	No	LHW: Encodes a nuclear-localized transcriptional activator with weak sequence similarity to basic helix-loop-helix(bHLH)-domain proteins. It promotes the production of stele cells in root meristems and is required to establish and maintain the normal vascular cell number and pattern in primary and lateral roots.	27.3.6 - RNA.regulation of transcription.bHLH,Basic Helix-Loop-Helix family	.	.	.	.	.	.	.	.	.	.	.	.	AT2G27230	.	.	.	.	.	bHLH	.	.	.	.	.	.	.	Gh_A01G1900 (2.6)	.	.	.
AT2G27230	No	No	No	1.3283	1.20308	No	No	LHW: Encodes a nuclear-localized transcriptional activator with weak sequence similarity to basic helix-loop-helix(bHLH)-domain proteins. It promotes the production of stele cells in root meristems and is required to establish and maintain the normal vascular cell number and pattern in primary and lateral roots.	27.3.6 - RNA.regulation of transcription.bHLH,Basic Helix-Loop-Helix family	.	.	.	.	.	.	.	.	.	.	.	.	AT2G27230	.	.	.	.	.	bHLH	.	.	.	.	.	.	.	Gh_D01G2160 (2.4)	.	.	.
AT2G28110	No	No	-1.06871	No	-0.927918	-6.8	No	FRA8: Homolog to AT5G22940, a member of glycosyltransferase family 47 that is involved in secondary cell wall biosynthesis. It exhibits high sequence similarity to tobacco (Nicotiana plumbaginifolia) pectin glucuronyltransferase. Protein has a domain that shares significant similarity with the pfam03016 domain. It is expressed specifically in developing vessels and fiber cells, and FRA8 is target…	10.3.2 - cell wall.hemicellulose synthesis.glucuronoxylan	.	.	.	.	AT2G28110	.	.	.	.	.	.	.	.	.	.	.	.	.	.	S18: maturing xylem cells;	.	.	.	.	.	.	Gh_D05G1010 (2.1)	.	Gh_A05G0926 (-3.8)	.
AT2G29350	No	No	No	-2.01637	-0.721655	No	No	SAG13: senescence-associated gene SAG13 encoding a short-chain alcohol dehydrogenase	26.8 - misc.nitrilases, *nitrile lyases, berberine bridge enzymes, reticuline oxidases, troponine reductases	.	.	.	.	.	.	.	.	.	.	.	.	.	.	.	.	.	.	.	.	.	.	.	.	.	.	Gh_D13G2366 (7.1)	.	Gh_D13G2366 (7.4)	.
AT2G29420	No	No	No	0.667227	0.705546	No	No	GSTU7: Encodes glutathione transferase belonging to the tau class of GSTs. Naming convention according to Wagner et al. (2002). Induced by Salicylic acid. Independent of NPR1 for their induction by salicylic acid.	26.9 - misc.glutathione S transferases	.	.	.	.	.	.	.	.	.	.	.	.	.	.	.	.	.	AT2G29420	.	.	.	.	.	.	.	.	Gh_D02G0328 (2.0)	.	.	Gh_D02G0326 (2.7)
AT2G35980	No	-1.848	No	-1.1793	-0.831796	No	No	YLS9: Encodes a protein whose sequence is similar to tobacco hairpin-induced gene (HIN1) and Arabidopsis non-race specific disease resistance gene (NDR1). Expression of this gene is induced by cucumber mosaic virus, spermine and during senescence. The gene product is localized to the chloroplast.	33.99 - development.unspecified	.	.	.	.	.	.	.	.	.	.	.	.	.	.	.	.	.	.	.	J2661: mature pericyle;	.	.	.	.	.	.	Gh_D10G0554 (-2.0)	.	.	.
AT2G35980	No	-1.848	No	-1.1793	-0.831796	No	No	YLS9: Encodes a protein whose sequence is similar to tobacco hairpin-induced gene (HIN1) and Arabidopsis non-race specific disease resistance gene (NDR1). Expression of this gene is induced by cucumber mosaic virus, spermine and during senescence. The gene product is localized to the chloroplast.	33.99 - development.unspecified	.	.	.	.	.	.	.	.	.	.	.	.	.	.	.	.	.	.	.	J2661: mature pericyle;	.	.	.	.	.	.	Gh_D11G0994 (-3.0)	.	.	.
AT2G35980	No	-1.848	No	-1.1793	-0.831796	No	No	YLS9: Encodes a protein whose sequence is similar to tobacco hairpin-induced gene (HIN1) and Arabidopsis non-race specific disease resistance gene (NDR1). Expression of this gene is induced by cucumber mosaic virus, spermine and during senescence. The gene product is localized to the chloroplast.	33.99 - development.unspecified	.	.	.	.	.	.	.	.	.	.	.	.	.	.	.	.	.	.	.	J2661: mature pericyle;	.	.	.	.	.	.	Gh_D03G1808 (-2.5)	.	.	.
AT2G35980	No	-1.848	No	-1.1793	-0.831796	No	No	YLS9: Encodes a protein whose sequence is similar to tobacco hairpin-induced gene (HIN1) and Arabidopsis non-race specific disease resistance gene (NDR1). Expression of this gene is induced by cucumber mosaic virus, spermine and during senescence. The gene product is localized to the chloroplast.	33.99 - development.unspecified	.	.	.	.	.	.	.	.	.	.	.	.	.	.	.	.	.	.	.	J2661: mature pericyle;	.	.	.	.	.	.	Gh_D05G3882 (-2.3)	.	.	.
AT2G35980	No	-1.848	No	-1.1793	-0.831796	No	No	YLS9: Encodes a protein whose sequence is similar to tobacco hairpin-induced gene (HIN1) and Arabidopsis non-race specific disease resistance gene (NDR1). Expression of this gene is induced by cucumber mosaic virus, spermine and during senescence. The gene product is localized to the chloroplast.	33.99 - development.unspecified	.	.	.	.	.	.	.	.	.	.	.	.	.	.	.	.	.	.	.	J2661: mature pericyle;	.	.	.	.	.	.	Gh_A03G2061 (-2.7)	.	.	.
AT2G36460	No	No	0.713381	1.15142	0.918381	No	No	FBA6: fructose-bisphosphate aldolase, putative | chr2:15296701-15298514 REVERSE	4.1.10 - glycolysis.cytosolic branch.aldolase	.	.	.	.	.	.	.	.	.	.	.	.	.	.	.	.	.	.	.	.	.	.	.	.	.	.	Gh_A01G1785 (-2.1)	.	.	.
AT2G37790	No	No	No	0.745981	0.679828	3.1	No	AKR4C10: aldo/keto reductase family protein | chr2:15838764-15840932 FORWARD	3.5 - minor CHO metabolism.others	.	.	.	.	.	.	.	.	.	.	.	.	.	.	.	.	.	.	.	S4: protoxylem and 2/3 metaxylem;	.	.	.	.	.	.	Gh_A03G0962 (2.0)	.	.	.
AT2G38740	-1.08112	No	No	-0.998624	No	1.8	No	haloacid dehalogenase-like hydrolase family protein | chr2:16194327-16196113 REVERSE	35.1 - not assigned.no ontology	.	.	.	.	.	.	.	.	.	.	.	.	.	.	.	.	.	.	.	.	.	.	.	.	.	.	Gh_D12G2104 (2.1)	.	.	.
AT2G40000	No	No	-1.11548	-0.771706	-1.84397	-2.1	No	HSPRO2: Symbols: HSPRO2, ATHSPRO2 | HSPRO2 (ARABIDOPSIS ORTHOLOG OF SUGAR BEET HS1 PRO-1 2) | chr2:16700510-16702028 REVERSE	35.2 - not assigned.unknown	.	.	.	.	.	.	.	.	.	.	.	.	.	.	.	.	.	.	.	.	.	.	.	.	.	.	Gh_D05G2913 (-2.2)	.	.	.
AT2G41010	No	No	No	-1.1779	-0.886005	No	No	CAMBP25: Encodes a novel calmodulin binding protein whose gene expression is induced by dehydration and ionic (salt) and non-ionic (mannitol) osmotic stress. Lines over-expressing this gene are more sensitive and anti-sense lines are more tolerant to osmotic stress, suggesting this gene may be a negative regulator of response to osmotic stress.	20.2.3 - stress.abiotic.drought/salt	.	.	.	.	.	.	.	.	.	.	.	.	.	.	.	.	.	.	.	.	.	.	.	.	.	.	Gh_D11G3351 (-2.1)	.	.	.
AT2G42750	No	No	No	No	0.65223	-1.2	No	DNAJ heat shock N-terminal domain-containing protein | chr2:17793307-17795680 FORWARD	20.2.1 - stress.abiotic.heat	.	.	.	.	.	.	.	.	.	.	.	.	.	.	.	.	.	.	.	.	.	.	.	.	.	.	Gh_D12G0877 (-3.1)	.	.	.
AT2G43680	No	No	No	No	0.686764	-1.2	No	IQD14: Symbols: IQD14 | IQD14; calmodulin binding | chr2:18108349-18111831 FORWARD	30.3 - signalling.calcium	.	.	.	.	.	.	.	.	.	.	.	.	.	.	.	.	.	.	.	.	.	.	.	.	.	.	Gh_D05G3861 (-2.2)	.	.	.
AT2G45220	No	-1.82375	No	No	No	-5.2	-1.96347	pectinesterase family protein | chr2:18644084-18646447 REVERSE	10.8.99 - cell wall.pectin*esterases.misc	.	.	.	.	.	.	.	.	.	.	.	.	.	.	.	.	.	.	.	COBL9: Hair Cell;	.	.	.	.	.	.	Gh_A11G0727 (2.1)	.	.	.
AT2G46690	No	No	No	0.705042	No	-1.9	No	auxin-responsive family protein | chr2:19180730-19181467 FORWARD	17.2.3 - hormone metabolism.IAA Reg.induced-regulated-responsive-activated	.	.	AT2G46690	.	.	.	.	AT2G46690	.	.	.	.	.	.	.	.	.	.	.	.	.	.	.	.	.	.	Gh_A12G1034 (2.0)	.	.	.
AT2G47180	-2.17774	-1.31034	No	No	No	No	No	GolS1: Symbols: AtGolS1 | AtGolS1 (Arabidopsis thaliana galactinol synthase 1); transferase, transferring glycosyl groups / transferase, transferring hexosyl groups | chr2:19368798-19370441 REVERSE	3.1.1.1 - minor CHO metabolism.raffinose family.galactinol synthases.known	.	.	AT2G47180	.	.	.	.	.	.	.	.	.	AT2G47180	.	.	.	.	AT2G47180	.	.	.	.	.	.	.	.	Gh_A07G1185 (-2.6)	.	Gh_D07G1285 (-2.4)	.
AT2G47180	-2.17774	-1.31034	No	No	No	No	No	GolS1: Symbols: AtGolS1 | AtGolS1 (Arabidopsis thaliana galactinol synthase 1); transferase, transferring glycosyl groups / transferase, transferring hexosyl groups | chr2:19368798-19370441 REVERSE	3.1.1.1 - minor CHO metabolism.raffinose family.galactinol synthases.known	.	.	AT2G47180	.	.	.	.	.	.	.	.	.	AT2G47180	.	.	.	.	AT2G47180	.	.	.	.	.	.	.	.	.	.	Gh_A07G1185 (-4.1)	.
AT3G10985	-1.82003	-1.1375	-1.58638	No	-0.989658	No	No	SAG20: A senescence-associated gene whose expression is induced in response to treatment with Nep1, a fungal protein that causes necrosis.	20.2.4 - stress.abiotic.touch/wounding	.	.	.	.	.	.	.	.	.	.	.	.	.	.	.	.	.	.	.	.	.	.	.	.	.	.	Gh_D13G0139 (-3.5)	Gh_D13G0139 (-4.0)	.	.
AT3G10985	-1.82003	-1.1375	-1.58638	No	-0.989658	No	No	SAG20: A senescence-associated gene whose expression is induced in response to treatment with Nep1, a fungal protein that causes necrosis.	20.2.4 - stress.abiotic.touch/wounding	.	.	.	.	.	.	.	.	.	.	.	.	.	.	.	.	.	.	.	.	.	.	.	.	.	.	.	Gh_A13G0123 (-2.2)	.	.
AT3G11410	No	No	-0.698866	No	No	-2.1	No	PP2CA: Encodes protein phosphatase 2C. Negative regulator of ABA signalling. Expressed in seeds during germination. mRNA up-regulated by drought and ABA.	29.4 - protein.postranslational modification	.	.	AT3G11410	.	.	.	.	.	.	.	.	.	.	.	.	.	.	.	.	.	.	.	.	.	.	.	Gh_A05G3589 (-4.5)	.	.	.
AT3G14000	No	No	-1.13495	No	-0.677079	No	No	ATBRXL2: Belongs to five-member BRX gene family. Arabidopsis BRX genes share high levels of similarity among each others, with several conserved domains. The most distinct is BRX domain - highly conserved in all BRX genes among distantly related species. This protein-protein interaction domain is required and sufficient for BRX activity.	35.2 - not assigned.unknown	.	.	.	.	.	.	.	.	.	.	.	.	.	.	.	.	.	.	.	APL: developing pSE and mSE and CC between the two;S32: protophloem and metaphloem;	.	.	.	.	.	.	Gh_D04G0089 (-2.1)	.	.	.
AT3G22840	No	No	No	-1.31104	-0.652403	4	No	ELIP1: Encodes an early light-inducible protein.	30.11 - signalling.light	.	.	AT3G22840	.	.	.	.	.	.	.	.	.	.	.	.	.	.	.	.	.	.	.	.	.	.	.	Gh_A09G2229 (-4.6)	.	.	.
AT3G23920	No	No	-1.15633	-1.03628	-1.28595	No	No	BAM1: Encodes a chloroplast beta-amylase. Is necessary for leaf starch breakdown in the absence of BAM3.	2.2.2.1.2 - major CHO metabolism.degradation.starch.starch cleavage.beta amylase	.	.	AT3G23920	.	.	AT3G23920	.	.	.	.	.	.	.	.	.	.	.	.	.	.	.	.	.	.	.	.	Gh_D10G1605 (-3.1)	.	.	.
AT3G24500	No	No	No	No	-1.02223	No	No	MBF1C: One of three genes in A. thaliana encoding multiprotein bridging factor 1, a highly conserved transcriptional coactivator. May serve as a bridging factor between a bZIP factor and TBP. Its expression is specifically elevated in response to pathogen infection, salinity, drought, heat, hydrogen peroxide, and application of abscisic acid or salicylic acid. Constitutive expression enhances the…	17.5.3 - hormone metabolism.ACC Regulated.induced-regulated-responsive-activated	.	.	AT3G24500	.	.	.	.	.	.	.	.	.	.	.	.	.	.	AT3G24500	MBF1	.	.	.	.	.	.	.	Gh_D06G0579 (-3.9)	Gh_A06G0525 (-2.9)	.	Gh_A06G0525 (-3.4)
AT3G24500	No	No	No	No	-1.02223	No	No	MBF1C: One of three genes in A. thaliana encoding multiprotein bridging factor 1, a highly conserved transcriptional coactivator. May serve as a bridging factor between a bZIP factor and TBP. Its expression is specifically elevated in response to pathogen infection, salinity, drought, heat, hydrogen peroxide, and application of abscisic acid or salicylic acid. Constitutive expression enhances the…	17.5.3 - hormone metabolism.ACC Regulated.induced-regulated-responsive-activated	.	.	AT3G24500	.	.	.	.	.	.	.	.	.	.	.	.	.	.	AT3G24500	MBF1	.	.	.	.	.	.	.	.	Gh_D06G0579 (-3.6)	.	.
AT3G24503	No	No	No	No	-0.653934	-4.8	No	ALDH2C4: Arabidopsis thaliana aldehyde dehydrogenase AtALDH1a mRNA. a sinapaldehyde dehydrogenase catalyzes both the oxidation of coniferylaldehyde and sinapaldehyde forming ferulic acid and sinapic acid, respectively	5.10 - fermentation.aldehyde dehydrogenase	.	.	.	AT3G24503	.	.	.	.	.	.	.	.	.	.	.	.	.	.	.	.	.	.	.	.	.	.	Gh_D06G0580 (2.9)	.	.	.
AT3G45070	-1.42083	No	No	No	No	No	No	sulfotransferase family protein | chr3:16486283-16487349 REVERSE	11.8 - lipid metabolism.'exotics'(steroids, squalene etc)	.	.	.	.	.	.	AT3G45070	.	.	.	.	AT3G45070	.	.	.	.	.	.	.	.	.	.	.	.	.	.	Gh_D13G0889 (-2.2)	.	.	.
AT3G45970	No	1.98914	No	No	No	-0.8	No	EXLA1: member of EXPANSIN-LIKE. Naming convention from the Expansin Working Group (Kende et al, 2004. Plant Mol Bio)	10.7 - cell wall.modification	.	.	AT3G45970	.	.	.	.	.	.	.	.	.	.	.	.	.	.	AT3G45970	.	.	.	.	.	.	.	.	Gh_A01G1439 (-2.2)	Gh_A01G1439 (-2.0)	.	.
AT3G45970	No	1.98914	No	No	No	-0.8	No	EXLA1: member of EXPANSIN-LIKE. Naming convention from the Expansin Working Group (Kende et al, 2004. Plant Mol Bio)	10.7 - cell wall.modification	.	.	AT3G45970	.	.	.	.	.	.	.	.	.	.	.	.	.	.	AT3G45970	.	.	.	.	.	.	.	.	Gh_D01G1679 (-1.8)	Gh_D01G1679 (-2.0)	.	.
AT3G45970	No	1.98914	No	No	No	-0.8	No	EXLA1: member of EXPANSIN-LIKE. Naming convention from the Expansin Working Group (Kende et al, 2004. Plant Mol Bio)	10.7 - cell wall.modification	.	.	AT3G45970	.	.	.	.	.	.	.	.	.	.	.	.	.	.	AT3G45970	.	.	.	.	.	.	.	.	.	Gh_A03G2186 (-2.3)	.	.
At3g50280	No	No	No	No	-0.809656	-0.9	No	transferase family protein | chr3:18637854-18639185 FORWARD	16.2 - secondary metabolism.phenylpropanoids	.	.	.	.	.	.	.	.	.	.	.	.	AT3G50280	.	.	.	.	.	.	CORTEX: cortex;	.	.	.	.	.	.	Gh_A06G0171 (2.2)	Gh_A06G0171 (2.5)	.	Gh_A06G0168 (6.9)
AT3G54260	No	No	No	0.912762	0.977006	2.5	No	TBL36: Encodes a member of the TBL (TRICHOME BIREFRINGENCE-LIKE) gene family containing a plant-specific DUF231 (domain of unknown function) domain. TBL gene family has 46 members, two of which (TBR/AT5G06700 and TBL3/AT5G01360) have been shown to be involved in the synthesis and deposition of secondary wall cellulose, presumably by influencing the esterification state of pectic polymers. A nomen…	35.2 - not assigned.unknown	.	.	.	.	.	.	.	.	.	.	.	.	.	.	AT3G54260	.	.	.	.	.	.	.	.	.	.	.	Gh_A13G0088 (-2.1)	.	.	.
AT3G54810	No	No	-0.95341	-1.03236	-1.20198	No	No	BME3: Encodes a protein containing a GATA type zinc finger domain that is expressed in the embryo axis and involved in germination. Mutants have a reduced rate of germination even when stratified.	27.3.9 - RNA.regulation of transcription.C2C2(Zn) GATA transcription factor family	.	.	.	.	AT3G54810	.	.	.	.	.	.	.	.	AT3G54810	.	.	.	.	C2C2	.	.	.	.	.	.	.	Gh_D05G2829 (-2.1)	.	.	.
AT3G55470	-1.08543	No	No	No	No	No	No	C2 domain-containing protein | chr3:20564236-20566329 FORWARD	35.1.19 - not assigned.no ontology.C2 domain-containing protein	.	.	.	.	.	.	.	.	.	.	.	.	.	.	.	.	.	.	.	.	.	.	.	.	.	.	Gh_A10G1975 (2.2)	.	.	.
AT3G55470	-1.08543	No	No	No	No	No	No	C2 domain-containing protein | chr3:20564236-20566329 FORWARD	35.1.19 - not assigned.no ontology.C2 domain-containing protein	.	.	.	.	.	.	.	.	.	.	.	.	.	.	.	.	.	.	.	.	.	.	.	.	.	.	Gh_D10G2256 (2.5)	.	.	.
At3g62720	No	No	-1.19899	-0.671736	-1.51658	1.3	No	XT1: Encodes a protein with xylosyltransferase activity, which is specific for UDP-xylose as donor substrate and for oligosaccharides with a degree of polymerization >4. Although the enzyme utilizes either cellopentaose or cellohexaose, its activity is four-fold higher with cellohexaose as an acceptor compared to cellopentaose. The enzyme is able to add several xylosyl residues to the acceptor fo…	26.2 - misc.UDP glucosyl and glucoronyl transferases	.	AT3G62720	.	AT3G62720	.	.	.	.	.	.	AT3G62720	.	.	.	.	.	.	.	.	.	.	.	.	.	.	.	Gh_A02G0479 (-2.2)	.	.	Gh_A02G0479 (-1.8)
AT4G01070	-1.41209	No	No	No	No	-2.4	No	GT72B1: the glycosyltransferase (UGT72B1) is involved in metabolizing xenobiotica (chloroaniline and chlorophenole). Comparison between wild type and knock-out mutant demonstrates the central role of this gene for metabolizing chloroaniline but significantly less for chlorophenole. The glucosyltransferase preferred UDP-xylose over UDP-glucose indicating its (additional) functioning as a xylosyltr…	16.8.3 - secondary metabolism.flavonoids.dihydroflavonols	.	.	AT4G01070	.	.	.	.	.	.	.	.	.	AT4G01070	.	.	.	AT4G01070	.	.	.	.	.	.	.	.	.	Gh_A07G1276 (2.0)	.	.	.
At4g08300	-2.29229	-2.45418	No	No	No	No	-3.45943	UMAMIT17: nodulin MtN21 family protein | chr4:5244891-5248342 FORWARD	33.99 - development.unspecified	.	.	.	.	.	.	.	.	.	.	.	.	.	.	.	.	.	.	.	.	.	.	.	.	.	.	Gh_D02G0804 (2.1)	.	.	.
AT4G08950	No	2.13093	-0.762698	-1.42547	-1.66559	3.8	No	EXO: Symbols: EXO | EXO (EXORDIUM) | chr4:5740297-5741524 FORWARD	30.1 - signalling.in sugar and nutrient physiology	.	.	.	AT4G08950	AT4G08950	.	.	AT4G08950	.	.	AT4G08950	.	.	AT4G08950	.	.	.	.	.	RM1000: lateral root primordia initials;	.	.	.	.	.	.	Gh_A02G0788 (-3.0)	.	.	.
AT4G08950	No	2.13093	-0.762698	-1.42547	-1.66559	3.8	No	EXO: Symbols: EXO | EXO (EXORDIUM) | chr4:5740297-5741524 FORWARD	30.1 - signalling.in sugar and nutrient physiology	.	.	.	AT4G08950	AT4G08950	.	.	AT4G08950	.	.	AT4G08950	.	.	AT4G08950	.	.	.	.	.	RM1000: lateral root primordia initials;	.	.	.	.	.	.	Gh_A05G1930 (-3.4)	.	.	.
AT4G08950	No	2.13093	-0.762698	-1.42547	-1.66559	3.8	No	EXO: Symbols: EXO | EXO (EXORDIUM) | chr4:5740297-5741524 FORWARD	30.1 - signalling.in sugar and nutrient physiology	.	.	.	AT4G08950	AT4G08950	.	.	AT4G08950	.	.	AT4G08950	.	.	AT4G08950	.	.	.	.	.	RM1000: lateral root primordia initials;	.	.	.	.	.	.	Gh_D02G0837 (-3.8)	.	.	.
AT4G08950	No	2.13093	-0.762698	-1.42547	-1.66559	3.8	No	EXO: Symbols: EXO | EXO (EXORDIUM) | chr4:5740297-5741524 FORWARD	30.1 - signalling.in sugar and nutrient physiology	.	.	.	AT4G08950	AT4G08950	.	.	AT4G08950	.	.	AT4G08950	.	.	AT4G08950	.	.	.	.	.	RM1000: lateral root primordia initials;	.	.	.	.	.	.	Gh_D02G0838 (-2.5)	.	.	.
AT4G08950	No	2.13093	-0.762698	-1.42547	-1.66559	3.8	No	EXO: Symbols: EXO | EXO (EXORDIUM) | chr4:5740297-5741524 FORWARD	30.1 - signalling.in sugar and nutrient physiology	.	.	.	AT4G08950	AT4G08950	.	.	AT4G08950	.	.	AT4G08950	.	.	AT4G08950	.	.	.	.	.	RM1000: lateral root primordia initials;	.	.	.	.	.	.	Gh_D05G2161 (-3.7)	.	.	.
AT4G08950	No	2.13093	-0.762698	-1.42547	-1.66559	3.8	No	EXO: Symbols: EXO | EXO (EXORDIUM) | chr4:5740297-5741524 FORWARD	30.1 - signalling.in sugar and nutrient physiology	.	.	.	AT4G08950	AT4G08950	.	.	AT4G08950	.	.	AT4G08950	.	.	AT4G08950	.	.	.	.	.	RM1000: lateral root primordia initials;	.	.	.	.	.	.	Gh_D05G2162 (-2.7)	.	.	.
AT4G10160	No	No	No	0.736886	0.719042	No	No	zinc finger (C3HC4-type RING finger) family protein | chr4:6336023-6337332 FORWARD	29.5.11.4.2 - protein.degradation.ubiquitin.E3.RING	.	.	.	.	.	.	.	.	.	.	.	.	.	.	.	.	.	.	C3H	.	.	.	.	.	.	.	Gh_A12G0949 (3.3)	.	.	.
AT4G10310	-2.69656	-2.31904	No	No	No	-0.7	No	HKT1: encodes a sodium transporter (HKT1) expressed in xylem parenchyma cells. Mutants over-accumulate sodium in shoot tissue and have increased sodium in the xylem sap and reduced sodium in phloem sap and roots.	34.14 - transport.unspecified cations	.	.	.	.	.	.	.	.	.	.	.	.	.	.	.	.	.	.	.	.	.	.	.	.	.	.	Gh_D08G0868 (-2.1)	.	.	.
AT4G16260	No	No	No	-1.78782	-0.93936	-7.6	No	catalytic/ cation binding / hydrolase, hydrolyzing O-glycosyl compounds | chr4:9200010-9201552 REVERSE	26.4.1 - misc.beta 1,3 glucan hydrolases.glucan endo-1,3-beta-glucosidase	.	.	.	.	.	.	.	.	.	.	.	.	.	.	.	.	.	.	.	.	.	.	.	.	.	.	Gh_A09G0635 (4.6)	.	Gh_A09G0635 (4.7)	.
AT4G16260	No	No	No	-1.78782	-0.93936	-7.6	No	catalytic/ cation binding / hydrolase, hydrolyzing O-glycosyl compounds | chr4:9200010-9201552 REVERSE	26.4.1 - misc.beta 1,3 glucan hydrolases.glucan endo-1,3-beta-glucosidase	.	.	.	.	.	.	.	.	.	.	.	.	.	.	.	.	.	.	.	.	.	.	.	.	.	.	Gh_D09G0637 (4.2)	.	.	.
AT4G16260	No	No	No	-1.78782	-0.93936	-7.6	No	catalytic/ cation binding / hydrolase, hydrolyzing O-glycosyl compounds | chr4:9200010-9201552 REVERSE	26.4.1 - misc.beta 1,3 glucan hydrolases.glucan endo-1,3-beta-glucosidase	.	.	.	.	.	.	.	.	.	.	.	.	.	.	.	.	.	.	.	.	.	.	.	.	.	.	Gh_D09G0636 (5.4)	.	.	.
AT4G33050	No	No	-0.98745	-1.35276	-1.66265	-2.5	No	EDA39: Symbols: EDA39 | EDA39 (embryo sac development arrest 39); calmodulin binding | chr4:15944453-15947026 REVERSE	30.3 - signalling.calcium	.	.	.	.	.	.	.	.	.	.	.	.	.	.	.	.	.	.	.	CORTEX: cortex;	.	.	.	.	.	.	Gh_D13G2060 (2.2)	.	.	.
AT4G33580	-2.04669	No	No	No	No	-1.2	No	BCA5: Symbols: ATBCA5, BCA5 | carbonic anhydrase family protein / carbonate dehydratase family protein | chr4:16138360-16141624 FORWARD	8.3 - TCA / org transformation.carbonic anhydrases	.	.	.	.	.	.	.	.	.	.	.	.	.	.	AT4G33580	.	.	.	.	.	.	.	.	.	.	.	Gh_D05G2114 (2.0)	.	.	.
AT4G35770	No	No	No	-0.929372	-0.741521	No	No	SEN1: Senescence-associated gene that is strongly induced by phosphate starvation. Transcripts are differentially regulated at the level of mRNA stability at different times of day. mRNAs are targets of the mRNA degradation pathway mediated by the downstream (DST) instability determinant.	33.99 - development.unspecified	.	.	.	.	.	.	.	.	.	.	.	.	.	.	.	.	.	.	.	COBL9: Hair Cell;	.	.	.	.	.	.	Gh_A12G0538 (2.6)	.	.	.
AT4G37470	No	No	-0.695818	-1.56336	-1.3514	-1.4	No	KAI2: hydrolase, alpha/beta fold family protein | chr4:17616659-17618473 REVERSE	35.1 - not assigned.no ontology	.	.	AT4G37470	.	.	.	.	.	.	.	.	.	.	AT4G37470	.	.	.	.	.	.	.	.	.	.	.	.	Gh_D03G0241 (2.3)	.	.	.
AT4G37790	No	No	No	0.770691	No	-4.2	No	HAT22: Encodes homeobox protein HAT22, member of the HD-Zip II family.	33.99 - development.unspecified	.	.	AT4G37790	.	.	.	AT4G37790	.	.	.	AT4G37790	.	AT4G37790	.	.	.	.	.	HB	S17: phloem pole pericycle;	.	.	.	.	.	.	Gh_D05G2054 (2.5)	.	.	.
AT4G37850	No	No	No	-0.852308	-1.52389	No	2.26303	basic helix-loop-helix (bHLH) family protein | chr4:17796093-17797900 REVERSE	27.3.6 - RNA.regulation of transcription.bHLH,Basic Helix-Loop-Helix family	.	.	.	.	.	.	.	.	.	.	.	.	.	.	.	.	.	.	bHLH	.	.	.	.	.	.	.	Gh_A11G1897 (2.9)	.	.	.
AT4G37850	No	No	No	-0.852308	-1.52389	No	2.26303	basic helix-loop-helix (bHLH) family protein | chr4:17796093-17797900 REVERSE	27.3.6 - RNA.regulation of transcription.bHLH,Basic Helix-Loop-Helix family	.	.	.	.	.	.	.	.	.	.	.	.	.	.	.	.	.	.	bHLH	.	.	.	.	.	.	.	Gh_D11G2073 (2.9)	.	.	.
AT4G38430	No	No	No	1.05929	1.09759	-2.8	No	ROPGEF1: Member of the RopGEF (guanine nucleotide exchange factor) family, containing the novel PRONE domain (plant-specific Rop nucleotide exchanger), which is exclusively active towards members of the Rop subfamily, also known as DUF315). Interacts with ROP1 but the whole protein lacks Rho guanyl-nucleotide exchange factor activity in vitro. The DUF315/PRONE domain is sufficient to confer RopGE…	30.5 - signalling.G-proteins	.	.	.	.	.	.	.	.	.	.	.	.	.	AT4G38430	.	AT4G38430	.	.	.	.	.	.	.	.	.	.	Gh_A05G1559 (-2.3)	.	.	.
AT5G05940	No	1.03562	No	No	No	No	No	ROPGEF5: Encodes a member of KPP-like gene family, homolog of KPP (kinase partner protein) gene in tomato. Also a member of the RopGEF (guanine nucleotide exchange factor) family, containing the novel PRONE domain (plant-specific Rop nucleotide exchanger), which is exclusively active towards members of the Rop subfamily.	30.5 - signalling.G-proteins	.	.	.	.	.	.	.	.	.	.	.	.	.	.	.	.	AT5G05940	.	.	.	.	.	.	.	.	.	Gh_D06G2362 (-2.5)	.	.	.
At5g13900	-2.58417	No	No	No	No	-5.8	No	protease inhibitor/seed storage/lipid transfer protein (LTP) family protein | chr5:4481232-4481889 REVERSE	26.21 - misc.protease inhibitor/seed storage/lipid transfer protein (LTP) family protein	.	.	AT5G13900	.	.	.	.	.	.	.	.	.	.	.	.	.	.	.	.	.	.	.	.	.	.	.	Gh_A05G2906 (3.2)	.	.	.
AT5G15230	1.90149	1	2.46208	2.99138	3.07832	No	No	GASA4: gibberellin-regulated (GASA4)	17.6.3 - hormone metabolism.gibberelin.induced-regulated-responsive-activated	.	.	.	.	.	.	.	.	.	.	.	.	.	.	.	.	.	.	.	.	.	.	.	.	.	.	Gh_D04G0443 (-1.7)	.	.	Gh_D04G0443 (2.2)
AT5G19200	No	No	No	No	-0.797833	No	No	TSC10B: short-chain dehydrogenase/reductase (SDR) family protein | chr5:6458953-6460856 FORWARD	11.8.1 - lipid metabolism.'exotics' (steroids, squalene etc).sphingolipids	.	.	.	.	.	.	.	.	.	.	.	.	.	.	.	.	.	.	.	.	.	.	.	.	.	.	Gh_D05G3815 (4.1)	.	.	.
AT5G19430	No	No	No	No	1.06374	No	No	zinc finger (C3HC4-type RING finger) family protein | chr5:6553825-6555831 FORWARD	29.5.11.4.2 - protein.degradation.ubiquitin.E3.RING	.	.	.	.	.	.	.	.	.	.	.	.	.	.	.	.	.	.	C3H	.	.	.	.	.	.	.	Gh_A09G1025 (-2.5)	.	.	.
AT5G22860	No	-1.29278	No	No	No	No	No	serine carboxypeptidase S28 family protein | chr5:7639318-7642984 REVERSE	29.5 - protein.degradation	.	.	AT5G22860	.	.	.	.	.	.	.	.	.	.	.	.	.	.	.	.	.	.	.	.	.	.	.	Gh_D09G0842 (3.5)	.	Gh_A09G0839 (3.1)	.
AT5G22860	No	-1.29278	No	No	No	No	No	serine carboxypeptidase S28 family protein | chr5:7639318-7642984 REVERSE	29.5 - protein.degradation	.	.	AT5G22860	.	.	.	.	.	.	.	.	.	.	.	.	.	.	.	.	.	.	.	.	.	.	.	.	.	Gh_D05G0852 (-5.5)	.
AT5G24030	-1.57142	No	No	-1.36414	-1.21889	-1.7	No	SLAH3: Encodes a protein with ten predicted transmembrane helices. The SLAH3 protein has similarity to the SLAC1 protein involved in ion homeostasis in guard cells. Although it is not expressed in guard cells, it can complement an slac1-2 mutant suggesting that it performs a similar function. SLAH3:GFP localizes to the plasma membrane.	34.9 - transport.metabolite transporters at the mitochondrial membrane	.	.	.	.	.	.	.	.	.	.	.	.	.	AT5G24030	.	.	.	.	.	J2661: mature pericyle;	.	.	.	.	.	.	Gh_A11G0108 (1.8)	.	Gh_A11G0108 (-2.3)	.
AT5G24030	-1.57142	No	No	-1.36414	-1.21889	-1.7	No	SLAH3: Encodes a protein with ten predicted transmembrane helices. The SLAH3 protein has similarity to the SLAC1 protein involved in ion homeostasis in guard cells. Although it is not expressed in guard cells, it can complement an slac1-2 mutant suggesting that it performs a similar function. SLAH3:GFP localizes to the plasma membrane.	34.9 - transport.metabolite transporters at the mitochondrial membrane	.	.	.	.	.	.	.	.	.	.	.	.	.	AT5G24030	.	.	.	.	.	J2661: mature pericyle;	.	.	.	.	.	.	.	.	Gh_D11G0124 (-2.9)	.
AT5G24120	-0.871955	No	No	No	No	No	No	SIGE: Encodes a specialized sigma factor that functions in regulation of plastid genes and is responsible for the light-dependent transcription at the psbD LRP. Activation of SIG5 is dependent upon blue light and mediated by cryptochromes.	27.3.85 - RNA.regulation of transcription.sigma like plant	.	.	AT5G24120	.	.	.	.	.	.	.	.	.	.	.	.	.	.	.	Sigma70-like	.	.	.	.	.	.	.	Gh_A12G2280 (-2.9)	.	.	.
AT5G25110	No	No	-1.32437	-1.05896	-1.32299	-3.7	No	CIPK25: member of AtCIPKs	29.4 - protein.postranslational modification	.	.	AT5G25110	.	AT5G25110	.	.	.	.	.	.	.	.	.	.	.	.	.	.	.	.	.	.	.	.	.	Gh_A06G0919 (-2.4)	.	.	.
AT5G25190	3.21852	No	No	No	0.680867	No	No	ESE3: encodes a member of the ERF (ethylene response factor) subfamily B-6 of ERF/AP2 transcription factor family. The protein contains one AP2 domain. There are 12 members in this subfamily including RAP2.11.	17.5.2 - hormone metabolism.ACC Regulated.signal transduction	.	.	.	AT5G25190	AT5G25190	.	.	.	.	.	AT5G25190	.	.	.	AT5G25190	.	.	.	AP2-EREBP	.	.	.	.	.	.	.	Gh_D05G0583 (-3.0)	.	.	.
AT5G25190	3.21852	No	No	No	0.680867	No	No	ESE3: encodes a member of the ERF (ethylene response factor) subfamily B-6 of ERF/AP2 transcription factor family. The protein contains one AP2 domain. There are 12 members in this subfamily including RAP2.11.	17.5.2 - hormone metabolism.ACC Regulated.signal transduction	.	.	.	AT5G25190	AT5G25190	.	.	.	.	.	AT5G25190	.	.	.	AT5G25190	.	.	.	AP2-EREBP	.	.	.	.	.	.	.	Gh_A05G0469 (-2.5)	.	.	.
At5g27670	1.80455	No	No	No	No	1.7	No	HTA7: Encodes HTA7, a histone H2A protein.	28.1.3.2.1 - DNA.synthesis/chromatin structure.histone.core.H2A	.	.	AT5G27670	.	.	AT5G27670	.	.	.	.	.	.	.	.	.	.	.	AT5G27670	.	.	.	.	.	.	.	.	Gh_A11G2421 (-3.2)	.	.	.
AT5G47650	No	No	No	No	0.717065	2.3	No	NUDT2: Encodes an ADP-ribose pyrophosphatase that confers enhanced tolerance to oxidative stress.	23.3.3 - nucleotide metabolism.salvage.NUDIX hydrolases	.	.	.	.	.	.	.	.	.	.	.	.	.	.	.	.	.	.	.	SUC2: companion cells;	.	.	.	.	.	.	Gh_A06G1381 (2.9)	.	.	.
AT5G47980	-2.97586	No	No	No	No	-1.1	No	transferase family protein | chr5:19428888-19430476 FORWARD	16.2 - secondary metabolism.phenylpropanoids	.	AT5G47980	.	AT5G47980	.	.	AT5G47980	.	.	.	.	AT5G47980	.	.	.	.	.	.	.	.	.	.	.	.	.	.	Gh_D02G2417 (4.2)	.	.	.
AT5G62680	No	No	-1.57847	-1.26987	-1.63033	-3.3	No	GTR2: proton-dependent oligopeptide transport (POT) family protein | chr5:25165137-25167943 REVERSE	34.13 - transport.peptides and oligopeptides	.	.	.	AT5G62680	.	.	.	.	.	.	.	.	AT5G62680	.	.	.	.	.	.	.	.	.	.	.	.	.	Gh_A03G0570 (2.6)	.	Gh_A03G0570 (2.2)	Gh_A03G0570 (2.3)
AT5G63030	-1.29314	No	No	-0.922805	-0.706924	No	No	GRXC1: glutaredoxin, putative | chr5:25286223-25287694 FORWARD	21.4 - redox.glutaredoxins	.	.	.	.	.	.	.	.	.	.	.	.	.	.	.	.	.	.	.	PET111: columella - tiers 2, 3, 4;	.	.	.	.	.	.	Gh_A07G2134 (3.7)	.	.	.
AT5G63030	-1.29314	No	No	-0.922805	-0.706924	No	No	GRXC1: glutaredoxin, putative | chr5:25286223-25287694 FORWARD	21.4 - redox.glutaredoxins	.	.	.	.	.	.	.	.	.	.	.	.	.	.	.	.	.	.	.	PET111: columella - tiers 2, 3, 4;	.	.	.	.	.	.	Gh_D07G2345 (2.9)	.	.	.
AT5G67300	No	1.58496	No	No	No	No	No	MYBR1: Member of the R2R3 factor MYB gene family involved in mediating plant responses to a variety of abiotic stimiuli.	27.3.25 - RNA.regulation of transcription.MYB domain transcription factor family	.	.	AT5G67300	.	.	.	.	AT5G67300	.	AT5G67300	.	.	AT5G67300	.	.	.	.	.	MYB	.	.	.	.	.	.	.	Gh_A03G1639 (-3.1)	.	.	Gh_A11G2677 (3.6)
AT5G67300	No	1.58496	No	No	No	No	No	MYBR1: Member of the R2R3 factor MYB gene family involved in mediating plant responses to a variety of abiotic stimiuli.	27.3.25 - RNA.regulation of transcription.MYB domain transcription factor family	.	.	AT5G67300	.	.	.	.	AT5G67300	.	AT5G67300	.	.	AT5G67300	.	.	.	.	.	MYB	.	.	.	.	.	.	.	Gh_D02G2055 (-2.8)	.	.	.
AT5G53250	No	No	No	-0.889934	-1.26773	-4	No	AGP22: Symbols: AGP22, ATAGP22 | AGP22 (ARABINOGALACTAN PROTEIN 22) | chr5:21603620-21604231 FORWARD	10.5.1.1 - cell wall.cell wall proteins.AGPs.AGP	.	.	.	.	.	.	.	.	.	.	.	.	.	.	.	.	.	.	.	.	.	.	.	.	.	.	Gh_A08G2141 (-3.6)	.	.	Gh_A12G2113 (-6.0)
AT3G04720	-4.15427	No	No	-1.90753	-1.14665	-5.6	No	PR4: Encodes a protein similar to the antifungal chitin-binding protein hevein from rubber tree latex. mRNA levels increase in response to ethylene and turnip crinkle virus infection.	20.1 - stress.biotic	.	.	.	.	.	.	.	.	.	.	.	.	.	.	.	.	.	.	.	.	.	.	.	.	.	.	Gh_D11G2595 (6.3)	.	Gh_D13G1817 (3.9)	.
AT3G04720	-4.15427	No	No	-1.90753	-1.14665	-5.6	No	PR4: Encodes a protein similar to the antifungal chitin-binding protein hevein from rubber tree latex. mRNA levels increase in response to ethylene and turnip crinkle virus infection.	20.1 - stress.biotic	.	.	.	.	.	.	.	.	.	.	.	.	.	.	.	.	.	.	.	.	.	.	.	.	.	.	.	.	Gh_D13G1816 (4.6)	.
AT3G04720	-4.15427	No	No	-1.90753	-1.14665	-5.6	No	PR4: Encodes a protein similar to the antifungal chitin-binding protein hevein from rubber tree latex. mRNA levels increase in response to ethylene and turnip crinkle virus infection.	20.1 - stress.biotic	.	.	.	.	.	.	.	.	.	.	.	.	.	.	.	.	.	.	.	.	.	.	.	.	.	.	.	.	.	.
AT1G07400	No	No	No	No	-2.10219	No	No	17.8 kDa class I heat shock protein (HSP17.8-CI) | chr1:2274943-2275758 FORWARD	20.2.1 - stress.abiotic.heat	.	.	.	.	.	.	.	.	.	.	.	.	.	.	.	.	.	.	.	.	.	.	.	.	.	.	Gh_D12G1364 (-4.2)	Gh_D08G0057 (-4.9)	.	.
AT1G07400	No	No	No	No	-2.10219	No	No	17.8 kDa class I heat shock protein (HSP17.8-CI) | chr1:2274943-2275758 FORWARD	20.2.1 - stress.abiotic.heat	.	.	.	.	.	.	.	.	.	.	.	.	.	.	.	.	.	.	.	.	.	.	.	.	.	.	.	Gh_A04G0387 (-7.2)	.	.
AT1G07400	No	No	No	No	-2.10219	No	No	17.8 kDa class I heat shock protein (HSP17.8-CI) | chr1:2274943-2275758 FORWARD	20.2.1 - stress.abiotic.heat	.	.	.	.	.	.	.	.	.	.	.	.	.	.	.	.	.	.	.	.	.	.	.	.	.	.	.	Gh_D05G0902 (-5.3)	.	.
AT1G07400	No	No	No	No	-2.10219	No	No	17.8 kDa class I heat shock protein (HSP17.8-CI) | chr1:2274943-2275758 FORWARD	20.2.1 - stress.abiotic.heat	.	.	.	.	.	.	.	.	.	.	.	.	.	.	.	.	.	.	.	.	.	.	.	.	.	.	.	Gh_D12G1364 (-6.6)	.	.
AT1G07400	No	No	No	No	-2.10219	No	No	17.8 kDa class I heat shock protein (HSP17.8-CI) | chr1:2274943-2275758 FORWARD	20.2.1 - stress.abiotic.heat	.	.	.	.	.	.	.	.	.	.	.	.	.	.	.	.	.	.	.	.	.	.	.	.	.	.	.	Gh_A03G0309 (-3.3)	.	.
AT1G07400	No	No	No	No	-2.10219	No	No	17.8 kDa class I heat shock protein (HSP17.8-CI) | chr1:2274943-2275758 FORWARD	20.2.1 - stress.abiotic.heat	.	.	.	.	.	.	.	.	.	.	.	.	.	.	.	.	.	.	.	.	.	.	.	.	.	.	.	Gh_A05G0771 (-5.7)	.	.
AT1G07400	No	No	No	No	-2.10219	No	No	17.8 kDa class I heat shock protein (HSP17.8-CI) | chr1:2274943-2275758 FORWARD	20.2.1 - stress.abiotic.heat	.	.	.	.	.	.	.	.	.	.	.	.	.	.	.	.	.	.	.	.	.	.	.	.	.	.	.	Gh_D03G1268 (-3.1)	.	.
AT4G17030	No	1.31034	No	No	No	-2.2	No	EXLB1: Encodes EXLB1 (expansin-like B1), a member of the expansin family.	10.7 - cell wall.modification	.	.	.	.	.	.	.	.	.	.	.	.	.	.	.	.	.	.	.	.	.	.	.	.	.	.	Gh_D08G1739 (2.8)	.	.	.
AT4G17030	No	1.31034	No	No	No	-2.2	No	EXLB1: Encodes EXLB1 (expansin-like B1), a member of the expansin family.	10.7 - cell wall.modification	.	.	.	.	.	.	.	.	.	.	.	.	.	.	.	.	.	.	.	.	.	.	.	.	.	.	Gh_D12G2103 (4.1)	.	.	.
AT2G03090	No	No	0.804639	2.35634	2.52099	No	No	EXPA15: member of Alpha-Expansin Gene Family. Naming convention from the Expansin Working Group (Kende et al, 2004. Plant Mol Bio). Involved in the formation of nematode-induced syncytia in roots of Arabidopsis thaliana.	10.7 - cell wall.modification	.	AT2G03090	.	AT2G03090	.	.	AT2G03090	.	.	.	.	.	.	AT2G03090	AT2G03090	.	.	.	.	S4: protoxylem and 2/3 metaxylem;	.	.	.	.	.	.	.	.	.	Gh_A13G0672 (2.8)
AT2G03090	No	No	0.804639	2.35634	2.52099	No	No	EXPA15: member of Alpha-Expansin Gene Family. Naming convention from the Expansin Working Group (Kende et al, 2004. Plant Mol Bio). Involved in the formation of nematode-induced syncytia in roots of Arabidopsis thaliana.	10.7 - cell wall.modification	.	AT2G03090	.	AT2G03090	.	.	AT2G03090	.	.	.	.	.	.	AT2G03090	AT2G03090	.	.	.	.	S4: protoxylem and 2/3 metaxylem;	.	.	.	.	.	.	.	.	.	Gh_D13G0786 (3.2)
AT2G03090	No	No	0.804639	2.35634	2.52099	No	No	EXPA15: member of Alpha-Expansin Gene Family. Naming convention from the Expansin Working Group (Kende et al, 2004. Plant Mol Bio). Involved in the formation of nematode-induced syncytia in roots of Arabidopsis thaliana.	10.7 - cell wall.modification	.	AT2G03090	.	AT2G03090	.	.	AT2G03090	.	.	.	.	.	.	AT2G03090	AT2G03090	.	.	.	.	S4: protoxylem and 2/3 metaxylem;	.	.	.	.	.	.	.	.	.	.
AT1G47960	No	No	No	No	0.858619	2.4	No	C/VIF1: Plant cell wall (CWI) and vacuolar invertases (VI) play important roles in carbohydrate metabolism, stress responses and sugar signaling. This protein may inhibit their activity.	26.18 - misc.invertase/pectin methylesterase inhibitor family protein	.	.	AT1G47960	.	.	.	.	.	.	.	.	.	.	.	.	.	.	.	.	.	.	.	.	.	.	.	.	.	Gh_D10G1801 (2.7)	.
AT3G12500	No	1.01436	No	No	No	-2.7	No	HCHIB: encodes a basic chitinase involved in ethylene/jasmonic acid mediated signalling pathway during systemic acquired resistance based on expression analyses.	20.1 - stress.biotic	.	.	AT3G12500	.	.	.	.	.	.	.	.	.	.	.	.	.	.	.	.	.	.	.	.	.	.	.	Gh_D02G2286 (5.8)	.	.	.
AT3G54420	No	No	No	No	-0.9011	-6.3	No	EP3: encodes an EP3 chitinase that is expressed during somatic embryogenesis in 'nursing' cells surrounding the embryos but not in embryos themselves. The gene is also expressed in mature pollen and growing pollen tubes until they enter the receptive synergid, but not in endosperm and integuments as in carrot. Post-embryonically, expression is found in hydathodes, stipules, root epidermis and eme…	20.1 - stress.biotic	.	.	.	.	.	.	.	.	.	.	.	.	.	.	.	.	.	.	.	COBL9: Hair Cell;	.	.	.	.	.	.	.	.	Gh_D10G1214 (2.2)	.
AT3G23240	No	No	No	-0.808446	-0.972988	No	2.60881	ERF1: encodes a member of the ERF (ethylene response factor) subfamily B-3 of ERF/AP2 transcription factor family (ERF1). The protein contains one AP2 domain. There are 18 members in this subfamily including ATERF-1, ATERF-2, AND ATERF-5. EREBP like protein that binds GCC box of ethylene regulated promoters such as basic chitinases. Constitutive expression of ERF1 phenocopies ethylene over produc…	17.5.2 - hormone metabolism.ACC Regulated.signal transduction	.	.	.	.	.	.	.	.	.	.	.	.	.	.	.	.	.	.	Pti	S17: phloem pole pericycle;	.	.	.	.	.	.	.	.	Gh_A07G1936 (3.5)	Gh_D07G2498 (3.3)
AT3G23240	No	No	No	-0.808446	-0.972988	No	2.60881	ERF1: encodes a member of the ERF (ethylene response factor) subfamily B-3 of ERF/AP2 transcription factor family (ERF1). The protein contains one AP2 domain. There are 18 members in this subfamily including ATERF-1, ATERF-2, AND ATERF-5. EREBP like protein that binds GCC box of ethylene regulated promoters such as basic chitinases. Constitutive expression of ERF1 phenocopies ethylene over produc…	17.5.2 - hormone metabolism.ACC Regulated.signal transduction	.	.	.	.	.	.	.	.	.	.	.	.	.	.	.	.	.	.	Pti	S17: phloem pole pericycle;	.	.	.	.	.	.	.	.	Gh_A08G1686 (3.6)	.
AT3G23240	No	No	No	-0.808446	-0.972988	No	2.60881	ERF1: encodes a member of the ERF (ethylene response factor) subfamily B-3 of ERF/AP2 transcription factor family (ERF1). The protein contains one AP2 domain. There are 18 members in this subfamily including ATERF-1, ATERF-2, AND ATERF-5. EREBP like protein that binds GCC box of ethylene regulated promoters such as basic chitinases. Constitutive expression of ERF1 phenocopies ethylene over produc…	17.5.2 - hormone metabolism.ACC Regulated.signal transduction	.	.	.	.	.	.	.	.	.	.	.	.	.	.	.	.	.	.	Pti	S17: phloem pole pericycle;	.	.	.	.	.	.	.	.	Gh_D10G1537 (4.2)	.
AT2G26560	No	No	No	-3.10204	-2.45354	No	No	PLA2A: Encodes a lipid acyl hydrolase with wide substrate specificity that accumulates upon infection by fungal and bacterial pathogens. Protein is localized in the cytoplasm in healthy leaves, and in membranes in infected cells. Plays a role in cell death and differentially affects the accumulation of oxylipins. Contributes to resistance to virus.	33.1 - development.storage proteins	.	.	.	.	.	.	.	.	.	.	.	.	.	.	.	.	.	.	.	.	.	.	.	.	.	.	.	.	Gh_D06G0124 (3.6)	.
AT3G23430	-1.33363	No	No	No	No	No	No	PHO1: mutant is deficient in the transfer of phosphate from root epidermal and cortical cells to the xylem. encodes protein with the mainly hydrophilic N-terminal and the C-terminal containing 6 potential membrane-spanning domains.	34.7 - transport.phosphate	.	.	.	.	.	.	.	.	.	.	.	.	.	.	.	.	.	.	.	S17: phloem pole pericycle;	.	.	.	.	.	.	.	.	Gh_D05G2935 (2.1)	.
AT4G11650	-2.98571	No	No	No	No	-5.2	No	OSM34: osmotin-like protein	20.2 - stress.abiotic	AT4G11650	.	.	.	.	.	.	.	.	.	.	.	.	.	.	.	.	.	.	.	.	.	.	.	.	.	Gh_A12G2070 (5.3)	.	Gh_A12G2070 (5.5)	.
AT4G11650	-2.98571	No	No	No	No	-5.2	No	OSM34: osmotin-like protein	20.2 - stress.abiotic	AT4G11650	.	.	.	.	.	.	.	.	.	.	.	.	.	.	.	.	.	.	.	.	.	.	.	.	.	Gh_D12G2246 (6.4)	.	Gh_D12G2246 (6.2)	.
AT4G14040	No	No	No	0.77225	0.885647	No	No	SBP2: Symbols: EDA38, SBP2 | SBP2 (SELENIUM-BINDING PROTEIN 2); selenium binding | chr4:8100349-8102875 REVERSE	15 - metal handling	.	.	.	.	.	.	.	.	.	.	.	.	.	.	.	.	.	.	.	.	.	.	.	.	.	.	.	.	Gh_D02G0241 (2.3)	.
AT4G14040	No	No	No	0.77225	0.885647	No	No	SBP2: Symbols: EDA38, SBP2 | SBP2 (SELENIUM-BINDING PROTEIN 2); selenium binding | chr4:8100349-8102875 REVERSE	15 - metal handling	.	.	.	.	.	.	.	.	.	.	.	.	.	.	.	.	.	.	.	.	.	.	.	.	.	.	.	.	Gh_D02G0242 (6.3)	.
AT4G38540	No	No	No	-1.35704	-1.17811	-2.4	No	monooxygenase, putative (MO2) | chr4:18023121-18025027 FORWARD	26.7 - misc.oxidases - copper, flavone etc	.	.	.	AT4G38540	.	.	.	.	.	.	AT4G38540	.	AT4G38540	.	.	.	.	.	.	.	.	.	.	.	.	.	.	.	.	.
AT5G13080	No	No	No	No	-1.05581	-2.9	No	WRKY75: WRKY75 is one of several transcription factors induced during Pi deprivation. It is nuclear localized and regulated differentially during Pi starvation. RNAi mediated suppression of WRKY75 made the plants more susceptible to Pi stress as indicated by the higher accumulation of anthocyanin during Pi starvation.	27.3.32 - RNA.regulation of transcription.WRKY domain transcription factor family	.	.	.	.	.	.	.	.	.	.	.	.	.	.	.	.	.	.	WRKY	.	.	.	.	.	.	.	.	.	.	.
AT5G13750	-0.978026	No	No	No	-0.675323	-1.2	No	ZIFL1: Symbols: ZIFL1 | ZIFL1 (ZINC INDUCED FACILITATOR-like 1); tetracycline:hydrogen antiporter | chr5:4438200-4441579 FORWARD	34.99 - transport.misc	.	.	AT5G13750	.	.	.	.	.	.	.	.	.	AT5G13750	.	.	.	.	.	.	.	.	.	.	.	.	.	.	.	.	.
AT5G42650	No	No	-0.81865	No	-1.18394	No	No	AOS: Encodes a member of the cytochrome p450 CYP74 gene family that functions as an allene oxide synthase. This enzyme catalyzes dehydration of the hydroperoxide to an unstable allene oxide in the JA biosynthetic pathway. It shows a dual catalytic activity, the major one being a 13-AOS but also expressing a 9-AOS activity.	17.7.1.3 - hormone metabolism.jasmonate.synthesis-degradation.allene oxidase synthase	.	.	.	.	.	.	.	.	.	.	.	.	AT5G42650	.	.	.	.	.	.	.	.	.	.	.	.	.	Gh_D06G0091 (3.9)	.	Gh_D06G0087 (5.3)	.
AT5G42650	No	No	-0.81865	No	-1.18394	No	No	AOS: Encodes a member of the cytochrome p450 CYP74 gene family that functions as an allene oxide synthase. This enzyme catalyzes dehydration of the hydroperoxide to an unstable allene oxide in the JA biosynthetic pathway. It shows a dual catalytic activity, the major one being a 13-AOS but also expressing a 9-AOS activity.	17.7.1.3 - hormone metabolism.jasmonate.synthesis-degradation.allene oxidase synthase	.	.	.	.	.	.	.	.	.	.	.	.	AT5G42650	.	.	.	.	.	.	.	.	.	.	.	.	.	Gh_D06G0090 (4.6)	.	.	.
AT5G62020	No	No	No	No	-0.868945	No	No	HSFB2A: member of Heat Stress Transcription Factor (Hsf) family	27.3.23 - RNA.regulation of transcription.HSF,Heat-shock transcription factor family	.	.	AT5G62020	.	.	.	.	.	.	.	.	.	AT5G62020	.	.	.	.	.	HSF	.	.	.	.	.	.	.	.	.	.	.
At3g47570	No	1.41143	No	No	No	No	No	leucine-rich repeat transmembrane protein kinase, putative | chr3:17527507-17530929 FORWARD	30.2.12 - signalling.receptor kinases.leucine rich repeat XII	.	.	.	AT3G47570	.	.	.	.	.	.	.	.	.	.	.	.	.	.	.	.	.	.	.	.	.	.	.	.	.	Gh_A01G0355 (5.1)
At3g47570	No	1.41143	No	No	No	No	No	leucine-rich repeat transmembrane protein kinase, putative | chr3:17527507-17530929 FORWARD	30.2.12 - signalling.receptor kinases.leucine rich repeat XII	.	.	.	AT3G47570	.	.	.	.	.	.	.	.	.	.	.	.	.	.	.	.	.	.	.	.	.	.	.	.	.	Gh_D11G1668 (3.1)
AT5G25810	-1.91735	No	No	No	No	-4.2	No	tny: encodes a member of the DREB subfamily A-4 of ERF/AP2 transcription factor family (TINY). The protein contains one AP2 domain. There are 17 members in this subfamily including TINY. Ectopic or overexpression of this gene in a Ds tagged line has reduced cell expansion. The expression of this gene is induced by ethylene and light and appears to stimulate cytokinin biosynthesis.	27.3.3 - RNA.regulation of transcription.AP2/EREBP, APETALA2/ACC Regulated-responsive element binding protein family	.	.	.	AT5G25810	.	.	.	.	.	.	.	.	.	.	.	.	.	.	AP2-EREBP	.	.	.	.	.	.	.	Gh_D10G1003 (-2.3)	.	.	Gh_D10G1003 (-2.8)
AT5G25810	-1.91735	No	No	No	No	-4.2	No	tny: encodes a member of the DREB subfamily A-4 of ERF/AP2 transcription factor family (TINY). The protein contains one AP2 domain. There are 17 members in this subfamily including TINY. Ectopic or overexpression of this gene in a Ds tagged line has reduced cell expansion. The expression of this gene is induced by ethylene and light and appears to stimulate cytokinin biosynthesis.	27.3.3 - RNA.regulation of transcription.AP2/EREBP, APETALA2/ACC Regulated-responsive element binding protein family	.	.	.	AT5G25810	.	.	.	.	.	.	.	.	.	.	.	.	.	.	AP2-EREBP	.	.	.	.	.	.	.	.	.	.	.
AT1G49320	No	No	-1.59856	-1.51934	-1.33484	-2.4	No	USPL1: Encodes USPL1, a BURP domain protein targeted to the protein storage vacuoles. Overexpression of USPL1 affects seed development, protein storage vacuoles and lipid vesicles morphology and function.	35.1 - not assigned.no ontology	.	.	.	.	.	.	AT1G49320	.	.	.	.	.	.	AT1G49320	.	.	.	AT1G49320	.	S17: phloem pole pericycle;	.	.	.	.	.	.	Gh_A08G0606 (3.6)	.	.	.
AT3G51895	No	No	No	-0.837142	No	No	No	SULTR3;1: Encodes a sulfate transporter.	34.6 - transport.sulphate	.	.	AT3G51895	.	.	.	.	.	.	.	.	.	.	.	.	.	.	.	.	.	.	.	.	.	.	.	.	.	Gh_A12G0022 (-2.5)	.
AT5G66390	-1.26387	No	No	-0.853235	-1.05594	-8	No	peroxidase 72 (PER72) (P72) (PRXR8) | chr5:26515916-26517391 REVERSE	26.12 - misc.peroxidases	.	.	.	.	.	.	.	.	.	.	.	.	.	.	.	.	.	.	.	SCR5: endodermis;	.	.	.	.	.	.	.	.	.	.
AT5G11740	No	No	-0.747424	-0.730761	-1.20914	No	No	AGP15: Encodes arabinogalactan protein (AGP15).	17.6.3 - hormone metabolism.gibberelin.induced-regulated-responsive-activated	.	.	.	.	.	.	.	.	.	.	.	.	.	.	.	.	.	.	.	.	.	.	.	.	.	.	Gh_A05G3925 (-2.3)	.	.	.
AT5G11740	No	No	-0.747424	-0.730761	-1.20914	No	No	AGP15: Encodes arabinogalactan protein (AGP15).	17.6.3 - hormone metabolism.gibberelin.induced-regulated-responsive-activated	.	.	.	.	.	.	.	.	.	.	.	.	.	.	.	.	.	.	.	.	.	.	.	.	.	.	.	.	.	.
AT4G03510	No	No	No	-0.770918	-1.30521	-4.6	No	RMA1: RMA1 encodes a novel 28 kDa protein with a RING finger motif and a C-terminal membrane-anchoring domain that is involved in the secretory pathway. Has E3 ubiquitin ligase activity.	29.5.11.4.2 - protein.degradation.ubiquitin.E3.RING	.	.	.	.	.	.	.	.	.	.	.	.	.	.	.	.	.	.	.	.	.	.	.	.	.	.	.	.	.	.
AT1G71695	No	1.08406	No	No	No	-2.9	No	peroxidase 12 (PER12) (P12) (PRXR6) | chr1:26964249-26966688 FORWARD	26.12 - misc.peroxidases	.	.	.	.	.	.	.	.	.	.	.	.	.	.	.	.	.	.	.	S18: maturing xylem cells;	.	.	.	.	.	Gh_D06G1200 (-5.1)	.	.	.	.
AT1G71695	No	1.08406	No	No	No	-2.9	No	peroxidase 12 (PER12) (P12) (PRXR6) | chr1:26964249-26966688 FORWARD	26.12 - misc.peroxidases	.	.	.	.	.	.	.	.	.	.	.	.	.	.	.	.	.	.	.	S18: maturing xylem cells;	.	.	.	.	.	.	.	.	.	.
AT4G33070	No	No	2.59654	3.2608	3.89504	4.4	2.20163	pyruvate decarboxylase, putative | chr4:15952289-15954771 REVERSE	5.2 - fermentation.PDC	.	.	AT4G33070	.	.	.	.	.	.	.	.	.	.	AT4G33070	.	.	.	.	.	AGL42: quiescent centre;	.	.	.	.	.	.	.	.	.	.
AT2G45130	No	No	-0.687459	-1.03917	No	No	No	SPX3: Symbols: ATSPX3, SPX3 | SPX3 (SPX DOMAIN GENE 3) | chr2:18606410-18607853 FORWARD	20.2 - stress.abiotic	.	.	.	.	.	.	.	.	.	.	.	.	.	.	.	.	.	.	.	S18: maturing xylem cells;	.	.	.	.	.	Gh_A12G0857 (17.6)	.	.	.	.
AT3G01680	No	No	No	1.89075	1.7516	-2.5	No	SEOR1: unknown protein | chr3:251981-255513 FORWARD	35.2 - not assigned.unknown	.	.	.	.	.	.	.	.	.	.	.	.	.	.	.	.	.	.	.	APL: developing pSE and mSE and CC between the two;S32: protophloem and metaphloem;	.	.	.	.	.	Gh_D03G1597 (3.2)	Gh_A03G0564 (3.3)	.	.	.
AT3G01680	No	No	No	1.89075	1.7516	-2.5	No	SEOR1: unknown protein | chr3:251981-255513 FORWARD	35.2 - not assigned.unknown	.	.	.	.	.	.	.	.	.	.	.	.	.	.	.	.	.	.	.	APL: developing pSE and mSE and CC between the two;S32: protophloem and metaphloem;	.	.	.	.	.	.	Gh_D03G0967 (3.0)	.	Gh_D03G1605 (7.1)	.
AT3G06490	No	No	No	-1.05102	-1.16105	0.8	No	MYB108: putative transcription factor MYB108 (MYB108) mRNA,	27.3.25 - RNA.regulation of transcription.MYB domain transcription factor family	.	.	.	.	.	.	.	.	.	.	.	.	.	.	.	.	.	.	MYB	.	.	.	.	.	.	.	.	.	Gh_A10G1563 (2.4)	.
AT3G06490	No	No	No	-1.05102	-1.16105	0.8	No	MYB108: putative transcription factor MYB108 (MYB108) mRNA,	27.3.25 - RNA.regulation of transcription.MYB domain transcription factor family	.	.	.	.	.	.	.	.	.	.	.	.	.	.	.	.	.	.	MYB	.	.	.	.	.	.	.	.	.	Gh_D09G0648 (3.8)	.
At4g29190	No	0.941106	No	No	No	-1.3	No	OZF2: zinc finger (CCCH-type) family protein | chr4:14391938-14393373 REVERSE	27.3.12 - RNA.regulation of transcription.C3H zinc finger family	.	.	AT4G29190	.	.	.	.	.	.	.	.	.	.	.	.	.	.	.	C3H	.	.	.	.	.	.	Gh_A13G1728 (2.8)	Gh_A05G0200 (-2.1)	.	.	.
At4g29190	No	0.941106	No	No	No	-1.3	No	OZF2: zinc finger (CCCH-type) family protein | chr4:14391938-14393373 REVERSE	27.3.12 - RNA.regulation of transcription.C3H zinc finger family	.	.	AT4G29190	.	.	.	.	.	.	.	.	.	.	.	.	.	.	.	C3H	.	.	.	.	.	.	.	Gh_A07G2288 (2.3)	.	.	.
At5g55560	No	No	No	-0.769568	No	2.2	No	protein kinase family protein | chr5:22506302-22507879 REVERSE	29.4 - protein.postranslational modification	.	.	.	.	.	.	.	.	.	.	.	.	.	.	.	.	.	.	.	.	.	.	.	.	.	Gh_D11G1538 (5.4)	.	.	.	.
At5g55560	No	No	No	-0.769568	No	2.2	No	protein kinase family protein | chr5:22506302-22507879 REVERSE	29.4 - protein.postranslational modification	.	.	.	.	.	.	.	.	.	.	.	.	.	.	.	.	.	.	.	.	.	.	.	.	.	.	.	.	.	.
At4g25810	1.08137	1.72683	No	No	No	5.1	No	XTR6: xyloglucan endotransglycosylase-related protein (XTR6)	10.7 - cell wall.modification	.	AT4G25810	AT4G25810	.	AT4G25810	.	.	.	.	.	AT4G25810	.	.	AT4G25810	.	.	.	AT4G25810	.	.	.	.	.	.	.	.	Gh_D11G3437 (-5.5)	.	.	.
AT5G54490	No	No	-1.03697	-1.1633	-1.49662	-1.1	No	PBP1: Encodes a PINOID (PID)-binding protein containing putative EF-hand calcium-binding motifs. The interaction is dependent on the presence of calcium. mRNA expression is up-regulated by auxin. Not a phosphorylation target of PID, likely acts upstream of PID to regulate the activity of this protein in response to changes in calcium levels.	30.3 - signalling.calcium	.	.	.	.	.	.	.	.	.	.	AT5G54490	.	.	.	AT5G54490	.	.	.	.	COBL9: Hair Cell;	.	.	.	.	.	.	Gh_D13G0643 (-2.5)	.	.	.
AT5G52640	No	No	-0.994797	No	-1.37862	-1.5	No	HSP90.1: Encodes a cytosolic heat shock protein AtHSP90.1. AtHSP90.1 interacts with disease resistance signaling components SGT1b and RAR1 and is required for RPS2-mediated resistance.	20.2.1 - stress.abiotic.heat	.	.	.	.	.	.	.	.	.	.	.	.	.	.	.	.	.	.	.	.	.	.	.	.	.	.	.	Gh_D03G1421 (-3.7)	.	.
AT5G52640	No	No	-0.994797	No	-1.37862	-1.5	No	HSP90.1: Encodes a cytosolic heat shock protein AtHSP90.1. AtHSP90.1 interacts with disease resistance signaling components SGT1b and RAR1 and is required for RPS2-mediated resistance.	20.2.1 - stress.abiotic.heat	.	.	.	.	.	.	.	.	.	.	.	.	.	.	.	.	.	.	.	.	.	.	.	.	.	.	.	Gh_D08G1269 (-4.5)	.	.
AT5G52640	No	No	-0.994797	No	-1.37862	-1.5	No	HSP90.1: Encodes a cytosolic heat shock protein AtHSP90.1. AtHSP90.1 interacts with disease resistance signaling components SGT1b and RAR1 and is required for RPS2-mediated resistance.	20.2.1 - stress.abiotic.heat	.	.	.	.	.	.	.	.	.	.	.	.	.	.	.	.	.	.	.	.	.	.	.	.	.	.	.	Gh_D12G2436 (-3.5)	.	.
AT2G16060	2.4289	3.55213	No	No	No	1.3	No	HB1: Encodes a class 1 nonsymbiotic hemoglobin induced by low oxygen levels with very high oxygen affinity. It is not likely to be a hemoglobin transporter because of its extremely high affinity for oxygen.	21.3 - redox.heme	AT2G16060	.	.	.	.	.	.	.	.	.	.	.	.	.	.	.	.	.	.	.	.	.	.	.	.	.	.	.	Gh_A04G1100 (4.2)	.
At1g06620	No	No	No	-0.852507	-0.741979	-0.9	No	encodes a protein whose sequence is similar to a 2-oxoglutarate-dependent dioxygenase	21.2 - redox.ascorbate and glutathione	.	.	.	.	.	.	.	.	.	.	.	.	AT1G06620	.	.	.	.	AT1G06620	.	.	.	.	.	.	.	.	.	.	.	Gh_A09G1979 (8.1)
