# Supplementary material for: Time-course RNA-seq analysis of upland cotton (Gossypium hirsutum L.) responses to Southern root-knot nematode (Meloidogyne incognita) during compatible and incompatible interactions
Source: BMC Genomics. 2025 Feb 24;26:183. doi: 10.1186/s12864-025-11339-w (PMC11849305; doi:10.1186/s12864-025-11339-w)
Supplement: Supplementary file 4 — Supplementary Material 4: Supplemental Table S4. Significant DEGs identified during compatible and incompatible G. hirsutum-M. incognita interactions and their putative nematode-responsive orthologous genes in Arabidopsis cataloged in 'stress' category in NEMATIC. [file 12864_2025_11339_MOESM4_ESM.xlsx]

## Sheet: Supplemental Table S4
Supplemental Table S4. Significant DEGs identified during compatible and incompatible G. hirsutum-M. incognita interactions and their putative nematode-responsive homologous genes in Arabidopsis cataloged in 'stress' category in NEMATIC.
Differential expression of Arabidopsis genes (from NEMATIC)																												Differentially expressed genes during compatible and incompatible G. hirsutum-M.incognita interactions
Arabidopsis gene	GC 3dpi	Gall 3dpi	Gall 7dpi	Gall 14dpi	Gall 21dpi	Description	Mapman	ACC		ABA		BL		CK		GL		IAA		MJ		Cell Cycle				Transcription Factor Family	Root Cell Type	G. hirsutum-M. incognita compatible Interaction					G. hirsutum-M. incognita incompatible interaction
								Up	Down	Up	Down	Up	Down	Up	Down	Up	Down	Up	Down	Up	Down	G1 Phase	G2 Phase	M Phase	S Phase			4 DAI	8 DAI	12 DAI	16 DAI	20 DAI	4 DAI	8 DAI	12 DAI	16 DAI	20 DAI
AT4G28240	-1.19452	No	-0.680371	No	No	wound-responsive protein-related | chr4:13997292-13998347 REVERSE	20.2.4 - stress.abiotic.touch/wounding	.	.	AT4G28240	.	.	AT4G28240	.	.	.	.	.	.	.	AT4G28240	.	.	.	.	.	.	Gh_A05G1417 (-3.5)	Gh_A05G1417 (-2.9)	.	.	.	.	.	.	.	.	.
	.	.	.	.	.	.	.	.	.	.	.	.	.	.	.	.	.	.	.	.	.	.	.	.	.	.	.	.	Gh_D05G1582 (-2.6)	.	.	.	.	.	.	.	.	.
AT4G10270	3.45568	3.59216	No	No	No	wound-responsive family protein | chr4:6374734-6375210 FORWARD	20.2.4 - stress.abiotic.touch/wounding	.	.	.	.	.	.	.	.	.	.	.	.	.	.	.	.	.	.	.	.	.	Gh_A01G0524 (-2.4)	.	.	.	.	.	.	.	.	.
	.	.	.	.	.	.	.	.	.	.	.	.	.	.	.	.	.	.	.	.	.	.	.	.	.	.	.	.	Gh_D01G0537 (-2.2)	.	.	.	.	.	.	.	.	.
At2g14610	-4.06555	No	No	No	No	PR1: PR1 gene expression is induced in response to a variety of pathogens. It is a useful molecular marker for the SAR response. Though the Genbank record for the cDNA associated to this gene is called 'PR-1-like', the sequence actually corresponds to PR1. Expression of this gene is salicylic-acid responsive.	20.1 - stress.biotic	.	.	.	.	.	.	.	.	.	.	.	.	.	.	.	.	.	.	.	.	.	.	.	.	.	.	Gh_D09G0971 (5.0)	.	.	.	.
	.	.	.	.	.	.	.	.	.	.	.	.	.	.	.	.	.	.	.	.	.	.	.	.	.	.	.	.	.	.	.	.	.	Gh_A12G0274 (-2.7)	.	.	.	.
AT3G04720	-4.15427	No	No	-1.90753	-1.14665	PR4: Encodes a protein similar to the antifungal chitin-binding protein hevein from rubber tree latex. mRNA levels increase in response to ethylene and turnip crinkle virus infection.	20.1 - stress.biotic	.	.	.	.	.	.	.	.	.	.	.	.	.	.	.	.	.	.	.	.	.	.	.	Gh_D13G1816 (2.6)	.	.	Gh_A11G2286 (5.2)	.	Gh_D11G2595 (6.5)	Gh_A11G2286 (4.5)	.
	.	.	.	.	.	.	.	.	.	.	.	.	.	.	.	.	.	.	.	.	.	.	.	.	.	.	.	.	.	.	.	.	.	Gh_D11G2595 (6.3)	.	Gh_D13G1817 (3.9)	.	.
	.	.	.	.	.	.	.	.	.	.	.	.	.	.	.	.	.	.	.	.	.	.	.	.	.	.	.	.	.	.	.	.	.	.	.	Gh_D13G1816 (4.6)	.	.
AT2G42750	No	No	No	No	0.65223	DNAJ heat shock N-terminal domain-containing protein | chr2:17793307-17795680 FORWARD	20.2.1 - stress.abiotic.heat	.	.	.	.	.	.	.	.	.	.	.	.	.	.	.	.	.	.	.	.	.	.	.	.	.	.	Gh_D12G0877 (-3.1)	.	.	.	.
AT4G36040	No	No	-0.683044	No	No	J11: DNAJ heat shock N-terminal domain-containing protein (J11) | chr4:17049171-17050274 REVERSE	20.2.1 - stress.abiotic.heat	.	.	.	.	.	.	.	.	.	.	.	.	.	.	.	.	.	.	.	.	Gh_D05G3710 (-3.0)	.	.	.	Gh_A11G1611 (-2.5)	.	.	.	.	.	.
AT2G20560	No	No	No	No	-0.976842	DNAJ heat shock family protein | chr2:8848130-8850010 REVERSE	20.2.1 - stress.abiotic.heat	.	.	AT2G20560	.	.	.	.	.	.	.	.	.	.	.	.	.	.	AT2G20560	.	.	.	.	.	.	.	.	.	Gh_A05G1343 (-2.4)	.	.	.
	.	.	.	.	.	.	.	.	.	.	.	.	.	.	.	.	.	.	.	.	.	.	.	.	.	.	.	.	.	.	.	.	.	.	Gh_D05G1512 (-2.1)	.	.	.
AT2G26150	No	No	No	No	-1.37723	HSFA2: member of Heat Stress Transcription Factor (Hsf) family. Involved in response to misfolded protein accumulation in the cytosol. Regulated by alternative splicing and non-sense-mediated decay.	20.2.1 - stress.abiotic.heat	.	.	.	.	.	.	.	.	.	.	.	.	.	.	.	.	.	AT2G26150	HSF	.	.	.	.	.	.	.	.	Gh_A13G1655 (-2.6)	Gh_A07G0115 (3.1)	.	.
	.	.	.	.	.	.	.	.	.	.	.	.	.	.	.	.	.	.	.	.	.	.	.	.	.	.	.	.	.	.	.	.	.	.	Gh_D13G2018 (-2.2)	.	.	.
AT1G74310	No	No	No	No	-0.638057	HSP101: Encodes ClpB1, which belongs to the Casein lytic proteinase/heat shock protein 100 (Clp/Hsp100) family. Involved in refolding of proteins which form aggregates under heat stress. Also known as AtHsp101. AtHsp101 is a cytosolic heat shock protein required for acclimation to high temperature.	20.2.1 - stress.abiotic.heat	.	.	.	.	.	.	.	.	.	.	.	.	.	.	.	.	.	AT1G74310	.	.	.	.	.	.	.	.	Gh_A03G0619 (-2.8)	Gh_A07G0622 (-4.1)	.	.	.
	.	.	.	.	.	.	.	.	.	.	.	.	.	.	.	.	.	.	.	.	.	.	.	.	.	.	.	.	.	.	.	.	.	.	Gh_D07G0689 (-3.8)	.	.	.
AT5G59720	2.36433	No	No	No	No	HSP18.2: encodes a low molecular weight heat shock protein that contains the heat shock element in the promoter region. Expression is induced in response to heat shock.	20.2.1 - stress.abiotic.heat	.	.	.	.	.	.	.	.	.	.	.	.	.	.	.	.	.	.	.	.	.	.	.	.	.	.	.	Gh_A07G0924 (-9.0)	.	.	.
	.	.	.	.	.	.	.	.	.	.	.	.	.	.	.	.	.	.	.	.	.	.	.	.	.	.	.	.	.	.	.	.	.	.	Gh_A05G0818 (-4.1)	.	.	.
	.	.	.	.	.	.	.	.	.	.	.	.	.	.	.	.	.	.	.	.	.	.	.	.	.	.	.	.	.	.	.	.	.	.	Gh_A07G0891 (-3.6)	.	.	.
	.	.	.	.	.	.	.	.	.	.	.	.	.	.	.	.	.	.	.	.	.	.	.	.	.	.	.	.	.	.	.	.	.	.	Gh_A08G1442 (-4.2)	.	.	.
AT5G52640	No	No	-0.994797	No	-1.37862	HSP90.1: Encodes a cytosolic heat shock protein AtHSP90.1. AtHSP90.1 interacts with disease resistance signaling components SGT1b and RAR1 and is required for RPS2-mediated resistance.	20.2.1 - stress.abiotic.heat	.	.	.	.	.	.	.	.	.	.	.	.	.	.	.	.	.	.	.	.	.	Gh_D12G2436 (-2.3)	.	.	Gh_A12G2300 (-2.0)	.	.	Gh_A12G2300 (-4.2)	.	.	.
	.	.	.	.	.	.	.	.	.	.	.	.	.	.	.	.	.	.	.	.	.	.	.	.	.	.	.	.	.	.	.	.	.	.	Gh_D03G1421 (-3.7)	.	.	.
	.	.	.	.	.	.	.	.	.	.	.	.	.	.	.	.	.	.	.	.	.	.	.	.	.	.	.	.	.	.	.	.	.	.	Gh_D08G1269 (-4.5)	.	.	.
	.	.	.	.	.	.	.	.	.	.	.	.	.	.	.	.	.	.	.	.	.	.	.	.	.	.	.	.	.	.	.	.	.	.	Gh_D12G2436 (-3.5)	.	.	.
AT1G07400	No	No	No	No	-2.10219	17.8 kDa class I heat shock protein (HSP17.8-CI) | chr1:2274943-2275758 FORWARD	20.2.1 - stress.abiotic.heat	.	.	.	.	.	.	.	.	.	.	.	.	.	.	.	.	.	.	.	.	.	.	.	.	Gh_D05G0902 (-3.6)	.	Gh_D05G0902 (-4.7)	Gh_A08G0020 (-4.2)	.	.	.
	.	.	.	.	.	.	.	.	.	.	.	.	.	.	.	.	.	.	.	.	.	.	.	.	.	.	.	.	.	.	.	.	.	Gh_D12G1364 (-4.2)	Gh_D08G0057 (-4.9)	.	.	.
	.	.	.	.	.	.	.	.	.	.	.	.	.	.	.	.	.	.	.	.	.	.	.	.	.	.	.	.	.	.	.	.	.	.	Gh_A04G0387 (-7.2)	.	.	.
	.	.	.	.	.	.	.	.	.	.	.	.	.	.	.	.	.	.	.	.	.	.	.	.	.	.	.	.	.	.	.	.	.	.	Gh_D05G0902 (-5.3)	.	.	.
	.	.	.	.	.	.	.	.	.	.	.	.	.	.	.	.	.	.	.	.	.	.	.	.	.	.	.	.	.	.	.	.	.	.	Gh_D12G1364 (-6.6)	.	.	.
	.	.	.	.	.	.	.	.	.	.	.	.	.	.	.	.	.	.	.	.	.	.	.	.	.	.	.	.	.	.	.	.	.	.	Gh_A03G0309 (-3.3)	.	.	.
	.	.	.	.	.	.	.	.	.	.	.	.	.	.	.	.	.	.	.	.	.	.	.	.	.	.	.	.	.	.	.	.	.	.	Gh_A05G0771 (-5.7)	.	.	.
	.	.	.	.	.	.	.	.	.	.	.	.	.	.	.	.	.	.	.	.	.	.	.	.	.	.	.	.	.	.	.	.	.	.	Gh_D03G1268 (-3.1)	.	.	.
AT3G54420	No	No	No	No	-0.9011	EP3: encodes an EP3 chitinase that is expressed during somatic embryogenesis in 'nursing' cells surrounding the embryos but not in embryos themselves. The gene is also expressed in mature pollen and growing pollen tubes until they enter the receptive synergid, but not in endosperm and integuments as in carrot. Post-embryonically, expression is found in hydathodes, stipules, root epidermis and eme…	20.1 - stress.biotic	.	.	.	.	.	.	.	.	.	.	.	.	.	.	.	.	.	.	.	COBL9: Hair Cell;	.	.	.	Gh_D09G2019 (4.0)	.	.	.	.	Gh_A10G1271 (2.9)	.	.
	.	.	.	.	.	.	.	.	.	.	.	.	.	.	.	.	.	.	.	.	.	.	.	.	.	.	.	.	.	.	.	.	.	.	.	Gh_D10G1214 (2.2)	.	.
AT3G12500	No	1.01436	No	No	No	HCHIB: encodes a basic chitinase involved in ethylene/jasmonic acid mediated signalling pathway during systemic acquired resistance based on expression analyses.	20.1 - stress.biotic	.	.	AT3G12500	.	.	.	.	.	.	.	.	.	.	.	.	.	.	.	.	.	.	.	.	Gh_D06G0479 (4.3)	.	.	Gh_A03G1844 (-2.5)	.	Gh_D06G0479 (3.6)	.	.
	.	.	.	.	.	.	.	.	.	.	.	.	.	.	.	.	.	.	.	.	.	.	.	.	.	.	.	.	.	.	.	.	.	Gh_D02G2286 (5.8)	.	.	.	.
AT5G39100	No	-1.40054	No	No	No	GLP6: germin-like protein (GLP6)	20.2.99 - stress.abiotic.unspecified	.	.	.	.	.	.	.	.	.	.	.	.	.	.	.	.	.	.	.	.	.	.	Gh_A11G2199 (2.4)	.	.	.	.	.	.	.	.
At3g05950	-1.22814	No	1.22376	-1.60029	-1.69515	germin-like protein, putative | chr3:1781067-1782007 REVERSE	20.2.99 - stress.abiotic.unspecified	.	.	.	.	.	.	.	.	.	.	.	.	.	.	.	.	.	.	.	.	.	.	.	.	.	.	.	.	Gh_A11G2189 (7.0)	.	.
AT2G33790	No	-2.26003	No	No	No	AGP30: pollen Ole e 1 allergen protein containing 14.6% proline residues, similar to arabinogalactan protein (Daucus carota) GI:11322245, SP:Q03211 Pistil-specific extensin-like protein precursor (PELP) {Nicotiana tabacum}; contains Pfam profile PF01190: Pollen proteins Ole e I family	20.2.99 - stress.abiotic.unspecified	.	.	.	.	.	.	.	.	.	.	.	.	.	.	.	.	.	.	.	LRC: lateral root cap;GL2: non-hair cell;	.	Gh_A10G2149 (-5.5)	.	.	.	.	.	.	Gh_D05G1532 (-2.3)	.
AT2G45130	No	No	-0.687459	-1.03917	No	SPX3: Symbols: ATSPX3, SPX3 | SPX3 (SPX DOMAIN GENE 3) | chr2:18606410-18607853 FORWARD	20.2 - stress.abiotic	.	.	.	.	.	.	.	.	.	.	.	.	.	.	.	.	.	.	.	S18: maturing xylem cells;	.	.	.	.	.	Gh_A12G0857 (17.6)	.	.	.	.	.
AT1G64160	No	No	No	No	-1.02265	DIR5: disease resistance-responsive family protein / dirigent family protein | chr1:23814010-23814839 FORWARD	20.1.7 - stress.biotic.PR-proteins	AT1G64160	.	.	.	.	.	.	.	.	.	.	.	AT1G64160	.	.	.	.	.	.	.	.	.	.	.	.	.	.	.	Gh_A12G2689 (-2.9)	.	.
AT4G11650	-2.98571	No	No	No	No	OSM34: osmotin-like protein	20.2 - stress.abiotic	AT4G11650	.	.	.	.	.	.	.	.	.	.	.	.	.	.	.	.	.	.	.	.	.	.	Gh_A03G2044 (4.6)	.	.	Gh_A12G2071 (4.0)	.	Gh_A12G2071 (4.8)	.	.
	.	.	.	.	.	.	.	.	.	.	.	.	.	.	.	.	.	.	.	.	.	.	.	.	.	.	.	.	.	.	.	.	.	Gh_A12G2070 (5.3)	.	Gh_A12G2070 (5.5)	.	.
	.	.	.	.	.	.	.	.	.	.	.	.	.	.	.	.	.	.	.	.	.	.	.	.	.	.	.	.	.	.	.	.	.	Gh_D12G2246 (6.4)	.	Gh_D12G2246 (6.2)	.	.
AT2G40330	No	No	No	-0.846984	-0.735913	PYL6: Encodes a member of the PYR (pyrabactin resistance )/PYL(PYR1-like)/RCAR (regulatory components of ABA receptor) family proteins with 14 members. PYR/PYL/RCAR family proteins function as abscisic acid sensors. Mediate ABA-dependent regulation of protein phosphatase 2Cs ABI1 and ABI2.	20.2.99 - stress.abiotic.unspecified	.	.	.	AT2G40330	.	.	.	.	.	.	.	AT2G40330	.	AT2G40330	.	.	.	.	.	.	.	.	.	.	Gh_D06G1764 (-3.7)	.	.	.	.	.	.
At1g18250	No	No	1.12844	1.35751	1.83308	ATLP-1: encodes a thaumatin-like protein	20.1 - stress.biotic	.	.	.	AT1G18250	.	.	.	.	.	.	.	.	.	.	.	.	AT1G18250	.	.	.	.	.	.	.	.	.	Gh_A12G2428 (-2.6)	.	.	.	.
AT2G39200	No	No	-0.882962	-0.730204	-1.35571	MLO12: A member of a large family of seven-transmembrane domain proteins specific to plants, homologs of the barley mildew resistance locus o (MLO) protein. The Arabidopsis genome contains 15 genes encoding MLO proteins, with localization in plasma membrane. Phylogenetic analysis revealed four clades of closely-related AtMLO genes. ATMLO6 belongs to the clade IV, with AtMLO2, AtMLO3 and AtMLO12. …	20.1.3.1 - stress.biotic.signalling.MLO-like	.	.	.	.	.	.	.	.	.	.	.	.	.	.	.	.	.	.	.	.	.	Gh_D10G2113 (-2.3)	.	.	.	.	.	.	.	.	.
AT2G41010	No	No	No	-1.1779	-0.886005	CAMBP25: Encodes a novel calmodulin binding protein whose gene expression is induced by dehydration and ionic (salt) and non-ionic (mannitol) osmotic stress. Lines over-expressing this gene are more sensitive and anti-sense lines are more tolerant to osmotic stress, suggesting this gene may be a negative regulator of response to osmotic stress.	20.2.3 - stress.abiotic.drought/salt	.	.	.	.	.	.	.	.	.	.	.	.	.	.	.	.	.	.	.	.	.	.	.	.	.	.	Gh_D11G3351 (-2.1)	.	.	.	.
AT3G10985	-1.82003	-1.1375	-1.58638	No	-0.989658	SAG20: A senescence-associated gene whose expression is induced in response to treatment with Nep1, a fungal protein that causes necrosis.	20.2.4 - stress.abiotic.touch/wounding	.	.	.	.	.	.	.	.	.	.	.	.	.	.	.	.	.	.	.	.	.	.	.	.	.	.	Gh_D13G0139 (-3.5)	Gh_D13G0139 (-4.0)	.	.	.
	.	.	.	.	.	.	.	.	.	.	.	.	.	.	.	.	.	.	.	.	.	.	.	.	.	.	.	.	.	.	.	.	.	.	Gh_A13G0123 (-2.2)	.	.	.
