# Supplementary material for: Time-course RNA-seq analysis of upland cotton (Gossypium hirsutum L.) responses to Southern root-knot nematode (Meloidogyne incognita) during compatible and incompatible interactions
Source: BMC Genomics. 2025 Feb 24;26:183. doi: 10.1186/s12864-025-11339-w (PMC11849305; doi:10.1186/s12864-025-11339-w)
Supplement: Supplementary file 5 — Supplementary Material 5: Supplemental Table S5. Cell wall biogenesis and remodeling related DEGs. [file 12864_2025_11339_MOESM5_ESM.xlsx]

## Sheet: Supplemental Table S5
Supplemental Table S5. Cell wall biogenesis and remodeling related DEGs
Idb	gene_nameb	Compatiblea						Incompatible					descriptionb	search_termb
		4 DAIc	8 DAI	12 DAI	16 DAI	20 DAI		4 DAI	8 DAI	12 DAI	16 DAI	20 DAI
Gh_A01G0477	EXPA12		-3.398										Expansin-A12	plant-type cell wall organization
Gh_A01G1443	na				3.899						4.777		Endochitinase 1	cell wall macromolecule catabolic process
Gh_A01G1594	LYM1								-1.63				LysM domain-containing GPI-anchored protein 1	cell wall macromolecule catabolic process
Gh_A02G0866	XTH23								-3.566				Probable xyloglucan endotransglucosylase/hydrolase protein 23	cell wall biogenesis
Gh_A02G0927	PER61								-1.27				Probable peroxidase 61	phenylpropanoid biosynthesis
Gh_A02G1729	na					-1.61						-2.002	Xyloglucan endotransglucosylase/hydrolase 2	cell wall biogenesis
Gh_A03G0243	XTH31											2.844	Xyloglucan endotransglucosylase/hydrolase protein 31	cell wall
Gh_A03G0639	UGT89B2								-2.044				UDP-glycosyltransferase 89B2	phenylpropanoid biosynthesis
Gh_A03G0885	EXPA15					2.213						2.598	Expansin-A15	plant-type cell wall organization
Gh_A03G0960	PER3										-1.66		Peroxidase 3	phenylpropanoid biosynthesis
Gh_A03G1432	XTH9					-1.07							Xyloglucan endotransglucosylase/hydrolase protein 9	cell wall biogenesis
Gh_A03G1588	SALAT								2.499				Salutaridinol 7-O-acetyltransferase	phenylpropanoid biosynthesis
Gh_A03G1844	CHIA1								-2.483				Endochitinase 1	cell wall macromolecule catabolic process
Gh_A03G2152	poxN1											-1.37	Peroxidase N1	phenylpropanoid biosynthesis
Gh_A04G0620	PAL				1.15								Phenylalanine ammonia-lyase	phenylpropanoid biosynthesis
Gh_A04G1453	PER10								1.43				Peroxidase 10	phenylpropanoid biosynthesis
Gh_A05G0093	PER25								-1.7				Peroxidase 25	phenylpropanoid biosynthesis
Gh_A05G0756	BACOVA_02659								1.18				Beta-glucosidase BoGH3B	phenylpropanoid biosynthesis
Gh_A05G0808	EXPA4										-1.76		Expansin-A4	plant-type cell wall organization
Gh_A05G1005	HST								0.88				Shikimate O-hydroxycinnamoyltransferase	phenylpropanoid biosynthesis
Gh_A05G1180	na								1.24				Pectinesterase 3	cell wall modification
Gh_A05G1577	PER64										-2.75		Peroxidase 64	phenylpropanoid biosynthesis
Gh_A05G2516	na											3.12	Cytochrome P450 CYP736A12	phenylpropanoid biosynthesis
Gh_A05G2724	XTH22								-4.596				Xyloglucan endotransglucosylase/hydrolase protein 22	cell wall biogenesis
Gh_A05G3119	TKPR1											3.694	Tetraketide alpha-pyrone reductase 1	phenylpropanoid biosynthesis
Gh_A05G3239	PER47											-2.144	Peroxidase 47	phenylpropanoid biosynthesis
Gh_A05G3489	PER52				2.3								Peroxidase 52	phenylpropanoid biosynthesis
Gh_A05G3678	BACOVA_02659									1.17			Beta-glucosidase BoGH3B	phenylpropanoid biosynthesis
Gh_A05G3992	XTH22								-4.108				Xyloglucan endotransglucosylase/hydrolase protein 22	cell wall biogenesis
Gh_A05G3993	XTH23		-3.044										Probable xyloglucan endotransglucosylase/hydrolase protein 23	cell wall biogenesis
Gh_A06G0526	ALDH2C4								1.87				Aldehyde dehydrogenase family 2 member C4	phenylpropanoid biosynthesis
Gh_A06G0667	PAL				2.382								Phenylalanine ammonia-lyase	phenylpropanoid biosynthesis
Gh_A06G1006	PER12											1.29	Peroxidase 12	phenylpropanoid biosynthesis
Gh_A06G1277	XTH8								-2.142				Probable xyloglucan endotransglucosylase/hydrolase protein 8	cell wall biogenesis
Gh_A06G1550	PME24		-3.994										Putative pectinesterase/pectinesterase inhibitor 24	cell wall modification
Gh_A07G0152	na											-2.273	Pectinesterase/pectinesterase inhibitor PPE8B	cell wall modification
Gh_A08G0711	HRPN			-1.14					1.8	-1.42			Peroxidase N	phenylpropanoid biosynthesis
Gh_A08G1387	XTH30								1.35				Probable xyloglucan endotransglucosylase/hydrolase protein 30	cell wall biogenesis
Gh_A08G1784	XTH32								-3.096				Probable xyloglucan endotransglucosylase/hydrolase protein 32	cell wall
Gh_A09G0125	PME31		-0.68										Pectinesterase 31	cell wall modification
Gh_A09G1202	PER53								-1.58				Peroxidase 53	phenylpropanoid biosynthesis
Gh_A09G1397	PAL								1.19				Phenylalanine ammonia-lyase	phenylpropanoid biosynthesis
Gh_A09G2334	PNC1				5.612								Cationic peroxidase 1	phenylpropanoid biosynthesis
Gh_A10G0146	XTH8										-2.004		Probable xyloglucan endotransglucosylase/hydrolase protein 8	cell wall biogenesis
Gh_A10G0565	PER7		-6.72										Peroxidase 7	phenylpropanoid biosynthesis
Gh_A10G1271	EP3										2.94		Endochitinase EP3	cell wall macromolecule catabolic process
Gh_A10G1518	CTL2										-2.188		Chitinase-like protein 2	cell wall macromolecule catabolic process
Gh_A10G1567	na				2.37								1-Cys peroxiredoxin	phenylpropanoid biosynthesis
Gh_A10G1977	EXPA4										-3.657		Expansin-A4	plant-type cell wall organization
Gh_A11G0556	XTHB								-1.24		-1.09	-1.45	Probable xyloglucan endotransglucosylase/hydrolase protein B	cell wall biogenesis
Gh_A11G0727	PECS-2.1								2.145				Pectinesterase 2	cell wall modification
Gh_A11G1031	PME40								-2				Probable pectinesterase/pectinesterase inhibitor 40	cell wall modification
Gh_A11G1669	PER72			2.682									Peroxidase 72	phenylpropanoid biosynthesis
Gh_A11G1873	CAD								-1.63				Probable mannitol dehydrogenase	phenylpropanoid biosynthesis
Gh_A11G2451	PME41		-8.125										Probable pectinesterase/pectinesterase inhibitor 41	cell wall modification
Gh_A12G0055	PER3										-2.5		Peroxidase 3	phenylpropanoid biosynthesis
Gh_A12G2188	COMT1				3.122						3.106		Caffeic acid 3-O-methyltransferase	phenylpropanoid biosynthesis
Gh_A12G2190	COMT1				0.96								Caffeic acid 3-O-methyltransferase	phenylpropanoid biosynthesis
Gh_A12G2227	OMT							1.44					Caffeic acid 3-O-methyltransferase	phenylpropanoid biosynthesis
Gh_A12G2708	LCT								1.38				Lactase-phlorizin hydrolase	phenylpropanoid biosynthesis
Gh_A13G0050	EXPA8											2.275	Expansin-A8	plant-type cell wall organization
Gh_A13G0172	UGT91C1										5.078		UDP-glycosyltransferase 91C1	phenylpropanoid biosynthesis
Gh_A13G0185	EXPA4				1.36								Expansin-A4	plant-type cell wall organization
Gh_A13G0271	XTH28								-1.51				Probable xyloglucan endotransglucosylase/hydrolase protein 28	cell wall biogenesis
Gh_A13G0672	EXPA15											2.826	Expansin-A15	plant-type cell wall organization
Gh_A13G1705	na								0.83				na	cell wall macromolecule catabolic process
Gh_A13G1958	bglX										-1.05		Periplasmic beta-glucosidase	phenylpropanoid biosynthesis
Gh_D01G1359	na				3.255								Lignin-forming anionic peroxidase	phenylpropanoid biosynthesis
Gh_D01G1683	na				3.841								Endochitinase 1	cell wall macromolecule catabolic process
Gh_D01G1930	CYP98A2		-1.74										Cytochrome P450 98A2	phenylpropanoid biosynthesis
Gh_D02G0169	na									1.09			na	structural constituent of cell wall_plant-type cell wall organization
Gh_D02G0220	na					-1.61						-2.259	Xyloglucan endotransglucosylase/hydrolase 2	cell wall biogenesis
Gh_D02G0992	XTH22								-4.468				Xyloglucan endotransglucosylase/hydrolase protein 22	cell wall biogenesis
Gh_D02G1269	EXPA15								-2.938				Expansin-A15	plant-type cell wall organization
Gh_D02G1346	PER3								1.38		-1.14		Peroxidase 3	phenylpropanoid biosynthesis
Gh_D02G1435	PME6										-4.127		Probable pectinesterase/pectinesterase inhibitor 6	cell wall modification
Gh_D02G1891	XTH9			-0.95								-1.52	Xyloglucan endotransglucosylase/hydrolase protein 9	cell wall biogenesis
Gh_D02G1998	PNC2											-2.385	Cationic peroxidase 2	phenylpropanoid biosynthesis
Gh_D02G2286	CHIA1								5.775				Endochitinase 1	cell wall macromolecule catabolic process
Gh_D03G0059	PER64			-2.422									Peroxidase 64	phenylpropanoid biosynthesis
Gh_D03G0483	XTH22								-3.777				Xyloglucan endotransglucosylase/hydrolase protein 22	cell wall biogenesis
Gh_D03G0508	CCR2										-2.185		Cinnamoyl-CoA reductase 2	phenylpropanoid biosynthesis
Gh_D03G0928	UGT89B2								-1.7				UDP-glycosyltransferase 89B2	phenylpropanoid biosynthesis
Gh_D03G1194	EXPA4		3.677										Expansin-A4	plant-type cell wall organization
Gh_D03G1327	XTH32					2.331						2.102	Probable xyloglucan endotransglucosylase/hydrolase protein 32	cell wall biogenesis
Gh_D03G1840	4CLL6				2.469				4.079		3.555		4-coumarate--CoA ligase-like 6	phenylpropanoid biosynthesis
Gh_D04G0130	PER52				3.431								Peroxidase 52	phenylpropanoid biosynthesis
Gh_D04G1078	PAL		0.66		0.95								Phenylalanine ammonia-lyase	phenylpropanoid biosynthesis
Gh_D05G0318	UGT91C1				2.305	1.29					2.077	1.9	UDP-glycosyltransferase 91C1	phenylpropanoid biosynthesis
Gh_D05G0807	PER60		-7.019										Peroxidase 60	phenylpropanoid biosynthesis
Gh_D05G0886	BACOVA_02659								0.86				Beta-glucosidase BoGH3B	phenylpropanoid biosynthesis
Gh_D05G1355	MPE3								-0.85				Pectinesterase 3	cell wall modification
Gh_D05G1754	EXPA1										-1.94		Expansin-A1	plant-type cell wall organization
Gh_D05G2464	PME11										-3.133		Putative pectinesterase 11	cell wall modification
Gh_D05G3030	XTH22								-4.972				Xyloglucan endotransglucosylase/hydrolase protein 22	cell wall biogenesis
Gh_D05G3929	XTH22								-4.5				Xyloglucan endotransglucosylase/hydrolase protein 22	cell wall biogenesis
Gh_D06G0479	CHIT1B				4.34						3.639		Basic endochitinase	cell wall macromolecule catabolic process
Gh_D06G0580	ALDH2C4								2.867				Aldehyde dehydrogenase family 2 member C4	phenylpropanoid biosynthesis
Gh_D06G0758	PAL										3.49		Phenylalanine ammonia-lyase	phenylpropanoid biosynthesis
Gh_D06G1200	PER12							-5.072					Peroxidase 12	phenylpropanoid biosynthesis
Gh_D06G1920	PME24		-3.314										Putative pectinesterase/pectinesterase inhibitor 24	cell wall modification
Gh_D07G0045	ALDH2C4								1.74				Aldehyde dehydrogenase family 2 member C4	phenylpropanoid biosynthesis
Gh_D07G0046	ALDH2C4								1.84				Aldehyde dehydrogenase family 2 member C4	phenylpropanoid biosynthesis
Gh_D07G0091	PME53								-2.027				Probable pectinesterase 53	cell wall modification
Gh_D07G0643	FT1											-1.83	Galactoside 2-alpha-L-fucosyltransferase	cell wall biogenesis
Gh_D07G0819	PME8				2.278								Probable pectinesterase 8	cell wall modification
Gh_D07G1002	UGT76A2								1.66				UDP-glucose iridoid glucosyltransferase	phenylpropanoid biosynthesis
Gh_D08G0272	XTH22					-1.76							Xyloglucan endotransglucosylase/hydrolase protein 22	cell wall biogenesis
Gh_D08G0829	HRPN					-1.61			2.374				Peroxidase N	phenylpropanoid biosynthesis
Gh_D08G0891	PER45										-1.79		Peroxidase 45	phenylpropanoid biosynthesis
Gh_D08G1135	OMT					-1.04							Caffeic acid 3-O-methyltransferase	phenylpropanoid biosynthesis
Gh_D08G1682	XTH30								0.94				Probable xyloglucan endotransglucosylase/hydrolase protein 30	cell wall biogenesis
Gh_D08G2167	PNC1				5.068								Cationic peroxidase 1	phenylpropanoid biosynthesis
Gh_D09G0990	BACOVA_02659								-1.05				Beta-glucosidase BoGH3B	phenylpropanoid biosynthesis
Gh_D09G1401	PAL								1.08				Phenylalanine ammonia-lyase	phenylpropanoid biosynthesis
Gh_D09G1420	PER21				1.97								Peroxidase 21	phenylpropanoid biosynthesis
Gh_D09G2019	EP3				4.001								Endochitinase EP3	cell wall macromolecule catabolic process
Gh_D09G2046	PNC1				5.888								Cationic peroxidase 1	phenylpropanoid biosynthesis
Gh_D09G2150	At5g43745								1.28				Putative ion channel POLLUX-like 2	cell wall macromolecule catabolic process
Gh_D10G1157	PNC1										3.251		Cationic peroxidase 1	phenylpropanoid biosynthesis
Gh_D10G1214	EP3										2.226		Endochitinase EP3	cell wall macromolecule catabolic process
Gh_D10G1462	LYK4				-2.295				3.324		-3.453		LysM domain receptor-like kinase 4	cell wall macromolecule catabolic process
Gh_D10G1769	CTL2										-2.117		Chitinase-like protein 2	cell wall macromolecule catabolic process
Gh_D10G1845	CYP73A11		-0.69										Trans-cinnamate 4-monooxygenase	phenylpropanoid biosynthesis
Gh_D10G1980	na				2.986								Caffeic acid 3-O-methyltransferase	phenylpropanoid biosynthesis
Gh_D10G2283	EXPA4								-3.218		-2.462		Expansin-A4	plant-type cell wall organization
Gh_D10G2335	UGT709C2										-1.09		7-deoxyloganetic acid glucosyltransferase	phenylpropanoid biosynthesis
Gh_D11G0198	EXPA7		-5.33										Expansin-A7	plant-type cell wall organization
Gh_D11G0639	XTHB		-1.21						-1.59		-1.63	-1.87	Probable xyloglucan endotransglucosylase/hydrolase protein B	cell wall biogenesis
Gh_D11G1187	PME40								-2.157				Probable pectinesterase/pectinesterase inhibitor 40	cell wall modification
Gh_D11G1980	CAD7								2.183		1.73	1.9	Probable cinnamyl alcohol dehydrogenase 7/8	phenylpropanoid biosynthesis
Gh_D11G2098	CAD										1.13		Probable mannitol dehydrogenase	phenylpropanoid biosynthesis
Gh_D11G2151	PER17					-1.36							Peroxidase 17	phenylpropanoid biosynthesis
Gh_D11G2183	PER53		-2.238										Peroxidase 53	phenylpropanoid biosynthesis
Gh_D11G2286	na		-2.105										Cytochrome P450 CYP73A100	phenylpropanoid biosynthesis
Gh_D11G2307	LYK5								0.88				Protein LYK5	cell wall macromolecule catabolic process
Gh_D11G2400	BACOVA_02659								0.83				Beta-glucosidase BoGH3B	phenylpropanoid biosynthesis
Gh_D11G3277	PAL								1.57				Phenylalanine ammonia-lyase	phenylpropanoid biosynthesis
Gh_D11G3437	XTH23								-5.531				Probable xyloglucan endotransglucosylase/hydrolase protein 23	cell wall biogenesis
Gh_D12G0069	PER3										-2.502		Peroxidase 3	phenylpropanoid biosynthesis
Gh_D12G0853	PER10				2.19						2.186		Peroxidase 10	phenylpropanoid biosynthesis
Gh_D12G2369	OMT1								2.929				Caffeic acid 3-O-methyltransferase 1	phenylpropanoid biosynthesis
Gh_D12G2370	COMT1								1.15				Caffeic acid 3-O-methyltransferase	phenylpropanoid biosynthesis
Gh_D13G0190	UGT91C1										2.798		UDP-glycosyltransferase 91C1	phenylpropanoid biosynthesis
Gh_D13G0290	XTH28								-1.4				Probable xyloglucan endotransglucosylase/hydrolase protein 28	cell wall biogenesis
Gh_D13G0786	EXPA15											3.192	Expansin-A15	plant-type cell wall organization
Gh_D13G2054	na								0.79				na	cell wall macromolecule catabolic process
Gh_D13G2431	4CLL7										-1.06		4-coumarate--CoA ligase-like 7	phenylpropanoid biosynthesis
Gh_Sca004990G01	CYP84A1										-2.302		Cytochrome P450 84A1	phenylpropanoid biosynthesis
Gh_Sca007747G01	PNC1								6.685				Cationic peroxidase 1	phenylpropanoid biosynthesis
Gh_Sca013695G01	na											-3.724	na	structural constituent of cell wall_plant-type cell wall organization
Gh_Sca014485G01	PNC1				5.199								Cationic peroxidase 1	phenylpropanoid biosynthesis
aCompatible interaction involves 'Cocker 201' while incompatible interaction involve 'M-120 RNR'.
bid, gene name and description correspond to G. hirsutum NAU genome accessed from CottonFGD (https://cottonfgd.org/about/download.html); search_term corresponds to the term used to search genes in respective categories
na refers to 'not available'
cDAI refers to 'days after infection'.
Significance are set by log2FC and adjusted p-value (≤0.05); positive values are up-regulation in incompatible and negative values are down-regulation
