# Supplementary material for: Time-course RNA-seq analysis of upland cotton (Gossypium hirsutum L.) responses to Southern root-knot nematode (Meloidogyne incognita) during compatible and incompatible interactions
Source: BMC Genomics. 2025 Feb 24;26:183. doi: 10.1186/s12864-025-11339-w (PMC11849305; doi:10.1186/s12864-025-11339-w)
Supplement: Supplementary file 6 — Supplementary Material 6: Supplemental Table S6. Cell growth and development-related DEGs. [file 12864_2025_11339_MOESM6_ESM.xlsx]

## Sheet: Supplemental Table S6
Supplemental Table S6. Cell growth and development -related DEGs
Idb	gene_nameb	compatible					incompatible				descriptionb	affiliationb
		8 DAIc	12 DAI	16 DAI	20 DAI		8 DAI	12 DAI	16 DAI	20 DAI
Gh_A01G0824	MLO-H1						-4.165			-3.066	MLO protein homolog 1	cell death
Gh_A01G1788	PSK6		-1.11	-1.15				-1.87	-1.33	-1.71	Putative phytosulfokines 6	cell proliferation
Gh_A02G0513	COBL7						-1.44				cobra-like protein 7	cell growth
Gh_A02G1442	PSK3						1.94				Phytosulfokines 3	cell proliferation
Gh_A03G0136	murE							1.83			UDP-N-acetylmuramoyl-L-alanyl-D-glutamate--2,6-diaminopimelate ligase	regulation of cell shape/cell division
Gh_A03G0631	COBL4								-2.17		cobra-like protein 4	cell growth
Gh_A03G0969	grx2						1.53				glutaredoxin-2	cell redox homeostasis
Gh_A03G1211	At1g60420			1.18							Probable nucleoredoxin 1	cell redox homeostasis
Gh_A03G1365	GRXC9									-1.66	glutaredoxin-C9	cell redox homeostasis
Gh_A05G1984	grx						0.76				glutaredoxin	cell redox homeostasis
Gh_A06G0209	PSK3								2.482		Phytosulfokines 3	cell proliferation
Gh_A07G0234	na						0.91				na	cell communication
Gh_A07G1625	COBL1									-2.057	cobra-like protein 1	cell growth
Gh_A07G2134	GRXC1						3.721				glutaredoxin-C1	cell redox homeostasis
Gh_A09G0883	PSK6				-1.66						Putative phytosulfokines 6	cell proliferation
Gh_A09G1320	SNX1							-0.8			Sorting nexin 1	cell communication
Gh_A10G1090	na						1.3				Glutathione reductase, cytosolic	cell redox homeostasis
Gh_A10G2319	SHR			-1.17			2.484				Protein SHORT-ROOT	asymmetric cell division
Gh_A11G0230	At5g39865			-1.44			-2.179		-2.246		Uncharacterized protein At5g39865	cell redox homeostasis
Gh_A11G2639	ALY3						0.97				Protein ALWAYS EARLY 3	cell cycle
Gh_A13G0396	CYCD1-1									-3.226	cyclin-D1-1	regulation of cell cycle
Gh_D01G0574	CXXS1			1.88					1.99		Thioredoxin-like protein CXXS1	cell redox homeostasis
Gh_D01G2029	PSK6		-1.11					-1.79			Putative phytosulfokines 6	cell proliferation
Gh_D02G0577	COBL7						-1.67				cobra-like protein 7	cell growth
Gh_D02G0670	MLO1						-1.33				MLO-like protein 1	cell death
Gh_D03G0261	SHR							1.61			Protein SHORT-ROOT	asymmetric cell division
Gh_D03G0278	PSK3						2.723				Phytosulfokines 3	cell proliferation
Gh_D03G0776	At5g39865						-2.033				Uncharacterized protein At5g39865	cell redox homeostasis
Gh_D05G0753	MLO6						1.43				MLO-like protein 6	cell death
Gh_D05G2257	CYCA1-1						-1.21				cyclin-A1-1	regulation of cell cycle
Gh_D05G2416	CYCB2-4						-1.02				cyclin-B2-4	regulation of cell cycle
Gh_D05G2695	RBR						-1				Retinoblastoma-related protein	cell cycle/regulation of cell cycle
Gh_D05G3910	CKS1						-1.22				cyclin-dependent kinases regulatory subunit 1	cell cycle
Gh_D06G0202	PSK3								2.825		Phytosulfokines 3	cell proliferation
Gh_D06G1798	OVA2						1.23				Isoleucine--tRNA ligase, chloroplastic/mitochondrial	cell death
Gh_D07G1738	MLO8									-1.53	MLO-like protein 8	cell death
Gh_D07G1823	COBL1									-1.26	cobra-like protein 1	cell growth
Gh_D07G2345	GRXC1						2.867				glutaredoxin-C1	cell redox homeostasis
Gh_D08G1426	AUR3						-2.356				Serine/threonine-protein kinase aurora-3	mitotic cell cycle/cell cycle
Gh_D08G2311	APRL5						1.07				5'-adenylylsulfate reductase-like 5	cell redox homeostasis
Gh_D09G0272	GRXC2				-1.09						glutaredoxin-C2	cell redox homeostasis
Gh_D09G0813	CYCA2-4						-1.39				cyclin-A2-4	regulation of cell cycle
Gh_D09G0905	PSK6				-2.132						Putative phytosulfokines 6	cell proliferation
Gh_D09G1039	na						-1.01				G2/mitotic-specific cyclin S13-6	regulation of cell cycle
Gh_D10G2113	MLO12	-2.253									MLO-like protein 12	cell death
Gh_D11G0417	BON1									-0.91	Protein BONZAI 1	negative regulation of cell death
Gh_D11G3346	na						-1.31				G2/mitotic-specific cyclin S13-6	regulation of cell cycle
Gh_D13G0152	At5g39865	-1.68									Uncharacterized protein At5g39865	cell redox homeostasis
Gh_D13G1054	BON3								3.148		Protein BONZAI 3	negative regulation of cell death
Gh_D13G2534	CYCD1-1									-3.044	cyclin-D1-1	regulation of cell cycle
aCompatible interaction involves 'Cocker 201' while incompatible interaction involve 'M-120 RNR'.
bid, gene name and description correspond to G. hirsutum NAU genome accessed from CottonFGD (https://cottonfgd.org/about/download.html); affiliation corresponds to the putative roles in respective categories
na refers to 'not available'
cDAI refers to 'days after infection'.
Significance are set by log2FC and adjusted p-value (≤0.05); positive values are up-regulation in incompatible and negative values are down-regulation
