# Supplementary material for: Time-course RNA-seq analysis of upland cotton (Gossypium hirsutum L.) responses to Southern root-knot nematode (Meloidogyne incognita) during compatible and incompatible interactions
Source: BMC Genomics. 2025 Feb 24;26:183. doi: 10.1186/s12864-025-11339-w (PMC11849305; doi:10.1186/s12864-025-11339-w)
Supplement: Supplementary file 7 — Supplementary Material 7: Supplemental Table S7. Differentially expressed transcription factors (TFs). [file 12864_2025_11339_MOESM7_ESM.xlsx]

## Sheet: Supplemental Table S7
Supplemental Table S7. Differentially expressed transcription factors (TFs)
Idb	gene_nameb	Compatiblea						Incompatible					descriptionb	familyb
		4 DAIc	8 DAI	12 DAI	16 DAI	20 DAI		4 DAI	8 DAI	12 DAI	16 DAI	20 DAI
Gh_A01G0419	BZIP61										-1.61 (0.33)		Basic leucine zipper 61	bZIP
Gh_A01G0998	WOX4								-2.946 (0.13)				WUSCHEL-related homeobox 4	WOX
Gh_A01G1273	WRKY75										3.644 (12.503)		Probable WRKY transcription factor 75	WRKY
Gh_A01G1537	NGA4								-6.586 (0.01)		10.212 (1185.94)		B3 domain-containing transcription factor NGA4	B3
Gh_A01G1800	na		-3.669 (0.079)										na	Trihelix
Gh_A01G1828	RAX2								1.32 (2.49)				Transcription factor RAX2	MYB
Gh_A01G1901	TAC1								1.47 (2.77)				Transcriptional regulator TAC1	C2H2
Gh_A02G0182	HSFA5								1.07 (2.09)				Heat stress transcription factor A-5	HSF
Gh_A02G0549	MYB108					-2.301 (0.203)							Transcription factor MYB108	MYB
Gh_A02G0941	NAC014								0.95 (1.93)				NAC domain-containing protein 14	NAC
Gh_A02G1149	GATA12								-2.164 (0.223)				GATA transcription factor 12	GATA
Gh_A02G1237	ATHB-6											1.54 (2.92)	Homeobox-leucine zipper protein ATHB-6	HD-ZIP
Gh_A02G1312	ABR1		-2.952 (0.129)		-2.448 (0.183)	-2.282 (0.206)			-2.606 (0.164)				Ethylene-responsive transcription factor ABR1	ERF
Gh_A02G1546	BLH4								1.68 (3.2)				BEL1-like homeodomain protein 4	TALE
Gh_A02G1563	ATHB-21					-2.745 (0.149)							Homeobox-leucine zipper protein ATHB-21	HD-ZIP
Gh_A02G1564	SCL15											1.52 (2.87)	Scarecrow-like protein 15	GRAS
Gh_A02G1568	IDD1								1.15 (2.22)				Protein indeterminate-domain 1	C2H2
Gh_A03G0024	NAC045				3.248 (9.499)						3.065 (8.371)	3.159 (8.934)	NAC domain-containing protein 45	NAC
Gh_A03G0273	GATA11								-0.89 (0.54)				GATA transcription factor 11	GATA
Gh_A03G0327	MYB48									-2.227 (0.214)			Transcription factor MYB48	MYB
Gh_A03G0941	BZIP43										-3.188 (0.11)		Basic leucine zipper 43	bZIP
Gh_A03G1021	IDD4								1.33 (2.51)				Protein indeterminate-domain 4, chloroplastic	C2H2
Gh_A03G1332	NAC083										1.04 (2.06)		NAC domain-containing protein 83	NAC
Gh_A03G1349	ERF113										1.95 (3.87)		Ethylene-responsive transcription factor ERF113	ERF
Gh_A03G1613	LBD38			-1.55 (0.34)									LOB domain-containing protein 38	LBD
Gh_A03G1639	MYB44								-3.146 (0.113)				Transcription factor MYB44	MYB
Gh_A03G1738	BLH6								1.07 (2.1)				BEL1-like homeodomain protein 6	TALE
Gh_A03G1753	GATA5								1.31 (2.47)				GATA transcription factor 5	GATA
Gh_A03G2052	LBD12								-1.2 (0.44)				LOB domain-containing protein 12	LBD
Gh_A04G0869	ERF113										1.46 (2.75)		Ethylene-responsive transcription factor ERF113	ERF
Gh_A04G0887	BHLH36										6.612 (97.796)		Transcription factor bHLH36	bHLH
Gh_A05G0024	At1g16060								-4.697 (0.039)				AP2-like ethylene-responsive transcription factor At1g16060	AP2
Gh_A05G0200	At4g29190								-2.135 (0.228)				Zinc finger CCCH domain-containing protein 49	C3H
Gh_A05G0374	DREB3					-1.66 (0.32)					-2.446 (0.184)		Dehydration-responsive element-binding protein 3	ERF
Gh_A05G0469	ERF003								-2.475 (0.18)				Ethylene-responsive transcription factor ERF003	ERF
Gh_A05G0570	ORG2								5.142 (35.307)				Transcription factor ORG2	bHLH
Gh_A05G0668	POLE3					-1.15 (0.45)							DNA polymerase epsilon subunit 3	NF-YB
Gh_A05G0730	At5g58620								0.98 (1.97)				Zinc finger CCCH domain-containing protein 66	C3H
Gh_A05G0861	RAP2-7								1.14 (2.2)				Ethylene-responsive transcription factor RAP2-7	AP2
Gh_A05G1175	RAP2-12					-1.1 (0.47)							Ethylene-responsive transcription factor RAP2-12	ERF
Gh_A05G1538	NLP4		-1.98 (0.25)										Protein NLP4	Nin-like
Gh_A05G1607	ARF5										2.066 (4.187)	2.16 (4.469)	Auxin response factor 5	ARF
Gh_A05G1641	BZIP53								0.84 (1.78)				bZIP transcription factor 53	bZIP
Gh_A05G1712	DOF3.4								-1.41 (0.38)				Dof zinc finger protein DOF3.4	Dof
Gh_A05G1768	WOX4								-1.82 (0.28)				WUSCHEL-related homeobox 4	WOX
Gh_A05G1797	AGL104								2.003 (4.007)				Agamous-like MADS-box protein AGL104	M-type_MADS
Gh_A05G1820	BHLH85		-3.092 (0.117)										Transcription factor bHLH85	bHLH
Gh_A05G2095	NAC017								0.75 (1.68)				NAC domain-containing protein 17	NAC
Gh_A05G2120	MYB330								1.37 (2.58)				Myb-related protein 330	MYB
Gh_A05G2151	ERF021											-2.717 (0.152)	Ethylene-responsive transcription factor ERF021	ERF
Gh_A05G2273	BHLH145			1.03 (2.04)									Transcription factor bHLH145	bHLH
Gh_A05G2342	MYB6								1.67 (3.19)				Transcription repressor MYB6	MYB
Gh_A05G2553	GATA8								-1.92 (0.27)			-1.91 (0.27)	GATA transcription factor 8	GATA
Gh_A05G3011	DIVARICATA								1.82 (3.53)				Transcription factor DIVARICATA	MYB
Gh_A05G3186	WRKY3								1.3 (2.46)				Probable WRKY transcription factor 3	WRKY
Gh_A05G3499	WRKY70				3.28 (9.713)								Probable WRKY transcription factor 70	WRKY
Gh_A05G3541	ARF5								0.74 (1.67)				Auxin response factor 5	ARF
Gh_A05G3751	ERF012								-5.652 (0.02)				Ethylene-responsive transcription factor ERF012	ERF
Gh_A05G3769	RF2b										-1.15 (0.45)		Transcription factor RF2b	bZIP
Gh_A06G0097	NAC053								1.24 (2.36)				NAC domain-containing protein 53	NAC
Gh_A06G0241	BHLH93					-1.35 (0.39)							Transcription factor bHLH93	bHLH
Gh_A06G0244	AGL16					-1.33 (0.4)				-1.2 (0.44)			Agamous-like MADS-box protein AGL16	MIKC_MADS
Gh_A06G0553	BHLH68										-3.143 (0.113)		Transcription factor bHLH68	bHLH
Gh_A06G0628	na					-2.42 (0.187)							Transcription factor MYB1R1	MYB_related
Gh_A06G0709	ERF017								-5.586 (0.021)				Ethylene-responsive transcription factor ERF017	ERF
Gh_A06G0834	GATA12										-2.713 (0.153)		GATA transcription factor 12	GATA
Gh_A06G1167	WRKY65				-0.85 (0.56)								Probable WRKY transcription factor 65	WRKY
Gh_A06G1468	SCL14								1.2 (2.3)				Scarecrow-like protein 14	GRAS
Gh_A06G1585	WRKY70				4.654 (25.171)								Probable WRKY transcription factor 70	WRKY
Gh_A06G1847	BZIP53	1.27 (2.42)											bZIP transcription factor 53	bZIP
Gh_A06G1875	SVP				-1.68 (0.31)								MADS-box protein SVP	MIKC_MADS
Gh_A07G0115	HSFA2										3.061 (8.345)		Heat stress transcription factor A-2	HSF
Gh_A07G0261	WRKY18				5.031 (32.7)						6.02 (64.88)		WRKY transcription factor 18	WRKY
Gh_A07G0379	ERF2					-2.248 (0.21)							Ethylene-responsive transcription factor 2	ERF
Gh_A07G0441	WRKY75										5.865 (58.285)		Probable WRKY transcription factor 75	WRKY
Gh_A07G0502	RAP2-11										2.926 (7.598)		Ethylene-responsive transcription factor RAP2-11	ERF
Gh_A07G0723	MYB59									-2.844 (0.139)		-2.881 (0.136)	Transcription factor MYB59	MYB
Gh_A07G1071	DPB3							-1.11 (0.46)					DNA polymerase epsilon subunit C	NF-YC
Gh_A07G1091	LRP1										1.24 (2.36)		Protein LATERAL ROOT PRIMORDIUM 1	SRS
Gh_A07G1204	MYB86										-2.102 (0.233)		Transcription factor MYB86	MYB
Gh_A07G1477	At4g13040											-1.19 (0.44)	Ethylene-responsive transcription factor-like protein At4g13040	ERF
Gh_A07G1601	BZIP43					-1.77 (0.29)							Basic leucine zipper 43	bZIP
Gh_A07G1618	SCL3					-3.587 (0.083)							Scarecrow-like protein 3	GRAS
Gh_A07G1935	ERF1B				3.428 (10.764)						5.017 (32.37)	3.648 (12.537)	Ethylene-responsive transcription factor 1B	ERF
Gh_A07G1936	ERF1B										3.534 (11.585)		Ethylene-responsive transcription factor 1B	ERF
Gh_A07G2119	WRKY75				2.356 (5.119)								Probable WRKY transcription factor 75	WRKY
Gh_A07G2274	WRKY42										2.34 (5.062)		Probable WRKY transcription factor 42	WRKY
Gh_A07G2288	At4g29190								2.33 (5.028)				Zinc finger CCCH domain-containing protein 49	C3H
Gh_A07G2338	RAX3								1.41 (2.66)				Transcription factor RAX3	MYB
Gh_A07G2353	ARF19					1.17 (2.24)							Auxin response factor 19	ARF
Gh_A08G0230	BHLH130	-2.271 (0.207)											Transcription factor bHLH130	bHLH
Gh_A08G0371	ERF071	-2.525 (0.174)	-2.832 (0.14)										Ethylene-responsive transcription factor ERF071	ERF
Gh_A08G0775	COL5								-1.55 (0.34)				Zinc finger protein CONSTANS-LIKE 5	CO-like
Gh_A08G0857	E2FE								-1.82 (0.28)				E2F transcription factor-like E2FE	E2F/DP
Gh_A08G1032	RAP2-3	-1.6 (0.33)	-2.211 (0.216)										Ethylene-responsive transcription factor RAP2-3	ERF
Gh_A08G1402	MYB39								1.85 (3.6)				Transcription factor MYB39	MYB
Gh_A08G1428	NAC045				2.541 (5.819)						2.553 (5.867)	2.81 (7.011)	NAC domain-containing protein 45	NAC
Gh_A08G1540	WRKY21											2.364 (5.147)	Probable WRKY transcription factor 21	WRKY
Gh_A08G1686	ERF1B					-3.976 (0.064)					3.6 (12.126)		Ethylene-responsive transcription factor 1B	ERF
Gh_A08G1750	EIN3								0.62 (1.54)				Protein ETHYLENE INSENSITIVE 3	EIL
Gh_A08G2230	At4g29190								1.68 (3.2)				Zinc finger CCCH domain-containing protein 49	C3H
Gh_A08G2422	ERF061								-3.307 (0.101)				Ethylene-responsive transcription factor ERF061	ERF
Gh_A09G0074	ARF6									1.11 (2.16)			Auxin response factor 6	ARF
Gh_A09G0414	SCL8								-1.97 (0.26)				Scarecrow-like protein 8	GRAS
Gh_A09G0469	LBD42		-2.156 (0.224)										LOB domain-containing protein 42	LBD
Gh_A09G0477	BEE3					-4.399 (0.047)							Transcription factor BEE 3	bHLH
Gh_A09G0637	BZIP1				2.852 (7.222)								Basic leucine zipper 1	bZIP
Gh_A09G0645	MYB108										3.41 (10.628)		Transcription factor MYB108	MYB
Gh_A09G0692	HSFB2A				2.854 (7.231)				2.462 (5.509)				Heat stress transcription factor B-2a	HSF
Gh_A09G1024	LRP1		1.37 (2.58)										Protein LATERAL ROOT PRIMORDIUM 1	SRS
Gh_A09G1047	Os03g0328900					1.36 (2.57)							Zinc finger CCCH domain-containing protein 22	C3H
Gh_A09G1336	na	-2.385 (0.192)	-2.511 (0.175)										na	Trihelix
Gh_A09G1709	CRF2								-2.173 (0.222)				Ethylene-responsive transcription factor CRF2	ERF
Gh_A09G2227	HSFA6b								1.09 (2.13)				Heat stress transcription factor A-6b	HSF
Gh_A09G2267	SCR									1.79 (3.46)			Protein SCARECROW	GRAS
Gh_A09G2312	POSF21								-1.08 (0.47)				Probable transcription factor PosF21	bZIP
Gh_A09G2314	BBX24								-1.2 (0.44)				B-box zinc finger protein 24	DBB
Gh_A10G0255	ERF4	-1.69 (0.31)											Ethylene-responsive transcription factor 4	ERF
Gh_A10G0271	ERF091		-2.144 (0.226)										Ethylene-responsive transcription factor ERF091	ERF
Gh_A10G0313	HSFA4A								1.04 (2.05)				Heat stress transcription factor A-4a	HSF
Gh_A10G0359	WRKY28										1.28 (2.43)		Probable WRKY transcription factor 28	WRKY
Gh_A10G0382	MYB98									-1.72 (0.3)			Transcription factor MYB98	MYB
Gh_A10G0638	WRKY75				3.652 (12.571)								Probable WRKY transcription factor 75	WRKY
Gh_A10G0760	TINY				-1.83 (0.28)	-1.84 (0.28)			-3.712 (0.076)			-2.915 (0.133)	Ethylene-responsive transcription factor TINY	ERF
Gh_A10G1280	BHLH113											-1.79 (0.29)	Transcription factor bHLH113	bHLH
Gh_A10G1563	MYB108										2.367 (5.16)		Transcription factor MYB108	MYB
Gh_A10G2216	DOF1.4					1.7 (3.25)						1.54 (2.91)	Dof zinc finger protein DOF1.4	Dof
Gh_A10G2246	GLO4								1.71 (3.27)				Peroxisomal (S)-2-hydroxy-acid oxidase GLO4	C3H
Gh_A10G2319	SHR				-1.17 (0.45)				2.484 (5.594)				Protein SHORT-ROOT	GRAS
Gh_A11G0080	DREB1D								-4.718 (0.038)				Dehydration-responsive element-binding protein 1D	ERF
Gh_A11G0082	ERF026								-5.122 (0.029)				Ethylene-responsive transcription factor ERF026	ERF
Gh_A11G0202	GL3				0.86 (1.82)							1.4 (2.64)	Transcription factor GLABRA 3	bHLH
Gh_A11G0231	ARF9										-1.24 (0.42)		Auxin response factor 9	ARF
Gh_A11G0318	BIM1					1.38 (2.6)							Transcription factor BIM1	bHLH
Gh_A11G0359	ERF114										2.432 (5.398)	2.296 (4.909)	Ethylene-responsive transcription factor ERF114	ERF
Gh_A11G0440	MYB44											-1.49 (0.36)	Transcription factor MYB44	MYB
Gh_A11G0447	LBD39				-2.441 (0.184)								LOB domain-containing protein 39	LBD
Gh_A11G0759	TCP9	-1.5 (0.35)											Transcription factor TCP9	TCP
Gh_A11G0909	MYC4										3.761 (13.558)		Transcription factor MYC4	bHLH
Gh_A11G0931	NAC014					-1.92 (0.26)							NAC domain-containing protein 14	NAC
Gh_A11G1675	BZIP53					-1.09 (0.47)							bZIP transcription factor 53	bZIP
Gh_A11G1897	BHLH25								2.901 (7.467)				Transcription factor bHLH25	bHLH
Gh_A11G1963	LBD38				-1.17 (0.45)	-1.23 (0.43)							LOB domain-containing protein 38	LBD
Gh_A11G1965	SCL32										2.038 (4.106)		Scarecrow-like protein 32	GRAS
Gh_A11G2007	MYB44											-1.72 (0.3)	Transcription factor MYB44	MYB
Gh_A11G2417	IDD2								1 (2)				Protein indeterminate-domain 2	C2H2
Gh_A11G2677	MYB44											3.554 (11.742)	Transcription factor MYB44	MYB
Gh_A11G2746	BHLH106									2.671 (6.368)			Transcription factor bHLH106	bHLH
Gh_A11G2828	NFYA10					-2.75 (0.149)							Nuclear transcription factor Y subunit A-10	NF-YA
Gh_A11G2875	na									-1.51 (0.35)			Transcription factor MYB1R1	MYB_related
Gh_A11G3156	HAT22							0.79 (1.73)	0.81 (1.75)	-1.33 (0.4)			Homeobox-leucine zipper protein HAT22	HD-ZIP
Gh_A12G0173	ZAT10								-2.08 (0.237)				Zinc finger protein ZAT10	C2H2
Gh_A12G0216	ERF109								-7.329 (0.006)				Ethylene-responsive transcription factor ERF109	ERF
Gh_A12G0349	MYB308								1.35 (2.55)				Myb-related protein 308	MYB
Gh_A12G0495	LBD41	-1.86 (0.28)	-1.63 (0.32)										LOB domain-containing protein 41	LBD
Gh_A12G0726	HAT22					-1.68 (0.31)			1.24 (2.37)	-1.42 (0.37)			Homeobox-leucine zipper protein HAT22	HD-ZIP
Gh_A12G0771	ATHB-16								1.55 (2.92)				Homeobox-leucine zipper protein ATHB-16	HD-ZIP
Gh_A12G0855	SCL6											1.22 (2.33)	Scarecrow-like protein 6	GRAS
Gh_A12G1214	TCP7								-2.586 (0.167)				Transcription factor TCP7	TCP
Gh_A12G1267	ERF054		-3.046 (0.121)										Ethylene-responsive transcription factor ERF054	ERF
Gh_A12G1276	BHLH36				6.316 (79.679)								Transcription factor bHLH36	bHLH
Gh_A12G1311	GIS2								1.79 (3.46)				Zinc finger protein GIS2	C2H2
Gh_A12G1505	NAC029				2.078 (4.222)								NAC transcription factor 29	NAC
Gh_A12G1594	WRKY61								1.24 (2.36)				Probable WRKY transcription factor 61	WRKY
Gh_A12G1761	ERF114								3.536 (11.596)				Ethylene-responsive transcription factor ERF114	ERF
Gh_A12G1954	ERF5								1.51 (2.85)				Ethylene-responsive transcription factor 5	ERF
Gh_A12G2057	DREB1F								-6.475 (0.011)				Dehydration-responsive element-binding protein 1F	ERF
Gh_A12G2060	SCL28								-1.21 (0.43)				Scarecrow-like protein 28	GRAS
Gh_A12G2154	DOF3.7								0.76 (1.69)				Dof zinc finger protein DOF3.7	Dof
Gh_A12G2299	RVE6								1.19 (2.28)				Protein REVEILLE 6	MYB_related
Gh_A12G2357	DREB1D								-4.69 (0.039)				Dehydration-responsive element-binding protein 1D	ERF
Gh_A12G2541	ERF114								-2.583 (0.167)				Ethylene-responsive transcription factor ERF114	ERF
Gh_A13G0059	WRKY70				3.695 (12.954)								Probable WRKY transcription factor 70	WRKY
Gh_A13G0177	At4g25210								-1.8 (0.29)				Mediator-associated protein 1	GeBP
Gh_A13G0575	NAM-B2								-2.786 (0.145)				NAC transcription factor NAM-B2	NAC
Gh_A13G0630	WRKY72								1.47 (2.78)				Probable WRKY transcription factor 72	WRKY
Gh_A13G0917	GATA15								-3.388 (0.096)				GATA transcription factor 15	GATA
Gh_A13G1009	MYB330					-1.92 (0.26)							Myb-related protein 330	MYB
Gh_A13G1020	NAC030				4.04 (16.452)								NAC domain-containing protein 30	NAC
Gh_A13G1655	HSF30									-2.591 (0.166)			Heat shock factor protein HSF30	HSF
Gh_A13G1728	At4g29190							2.802 (6.976)					Zinc finger CCCH domain-containing protein 49	C3H
Gh_A13G1818	BHLH35								-2.387 (0.191)				Transcription factor bHLH35	bHLH
Gh_A13G1864	EIL3								0.86 (1.81)				ETHYLENE INSENSITIVE 3-like 3 protein	EIL
Gh_A13G1994	MYB48				-1.09 (0.47)								Transcription factor MYB48	MYB
Gh_A13G2005	EIN3								0.87 (1.83)				Protein ETHYLENE INSENSITIVE 3	EIL
Gh_A13G2011	REV									1.35 (2.55)			Homeobox-leucine zipper protein REVOLUTA	HD-ZIP
Gh_A13G2284	APL										-1.07 (0.48)		Myb family transcription factor APL	G2-like
Gh_D01G0152	ILR3								2.218 (4.652)				Transcription factor ILR3	bHLH
Gh_D01G0423	BZIP61										-1.99 (0.25)		Basic leucine zipper 61	bZIP
Gh_D01G1022	At5g42700								-1.64 (0.32)				B3 domain-containing protein At5g42700	B3
Gh_D01G1055	WOX4								-1.89 (0.27)				WUSCHEL-related homeobox 4	WOX
Gh_D01G1493	WRKY75								2.408 (5.306)				Probable WRKY transcription factor 75	WRKY
Gh_D01G1903	na								1.68 (3.2)			-1.66 (0.32)	Transcription factor HBP-1b(c1) (Fragment)	bZIP
Gh_D01G1961	NFYA10					-1.55 (0.34)							Nuclear transcription factor Y subunit A-10	NF-YA
Gh_D01G2011	ABI5				2.074 (4.211)							2.224 (4.672)	Protein ABSCISIC ACID-INSENSITIVE 5	bZIP
Gh_D01G2041	na	-3.237 (0.106)											na	Trihelix
Gh_D01G2066	RAX1					-1.47 (0.36)			1.74 (3.33)				Transcription factor RAX1	MYB
Gh_D01G2242	At1g14600								1.6 (3.02)				Putative Myb family transcription factor At1g14600	G2-like
Gh_D02G0017	SCR										-1.92 (0.26)		Protein SCARECROW	GRAS
Gh_D02G0043	WRKY70				2.914 (7.538)								Probable WRKY transcription factor 70	WRKY
Gh_D02G0205	BHLH62					-1.18 (0.44)							Transcription factor bHLH62	bHLH
Gh_D02G0291	APL								1.34 (2.54)				Myb family transcription factor APL	G2-like
Gh_D02G1153	RAV1					-2.735 (0.15)							AP2/ERF and B3 domain-containing transcription factor RAV1	RAV
Gh_D02G1788	ERF113										2.083 (4.238)	1.98 (3.94)	Ethylene-responsive transcription factor ERF113	ERF
Gh_D02G2027	LBD38			-1.94 (0.26)					-1.48 (0.36)				LOB domain-containing protein 38	LBD
Gh_D02G2055	MYB44								-2.752 (0.148)				Transcription factor MYB44	MYB
Gh_D02G2164	BZIP53										1.79 (3.45)		bZIP transcription factor 53	bZIP
Gh_D02G2171	BLH6								1.25 (2.37)				BEL1-like homeodomain protein 6	TALE
Gh_D02G2186	GATA5								0.92 (1.9)				GATA transcription factor 5	GATA
Gh_D03G0218	AP2		0.79 (1.73)						1.19 (2.28)				Floral homeotic protein APETALA 2	AP2
Gh_D03G0261	SHR									1.61 (3.04)			Protein SHORT-ROOT	GRAS
Gh_D03G0374	ATHB-6											1.38 (2.6)	Homeobox-leucine zipper protein ATHB-6	HD-ZIP
Gh_D03G1250	MYB48			-1.91 (0.27)									Transcription factor MYB48	MYB
Gh_D03G1294	GATA11								-0.99 (0.5)			-1.03 (0.49)	GATA transcription factor 11	GATA
Gh_D03G1627	NAC086				3.902 (14.946)						4.102 (17.176)	3.383 (10.429)	NAC domain-containing protein 86	NAC
Gh_D03G1810	EIN3								0.89 (1.85)				Protein ETHYLENE INSENSITIVE 3	EIL
Gh_D04G0112	WRKY70				3.937 (15.312)								Probable WRKY transcription factor 70	WRKY
Gh_D04G0418	WRKY3								0.99 (1.99)				Probable WRKY transcription factor 3	WRKY
Gh_D04G0641	DIVARICATA								1.7 (3.26)				Transcription factor DIVARICATA	MYB
Gh_D04G1096	JKD								1.57 (2.96)				Zinc finger protein JACKDAW	C2H2
Gh_D04G1301	At1g14600										-2.184 (0.22)		Putative Myb family transcription factor At1g14600	G2-like
Gh_D04G1389	BHLH36				3.47 (11.078)								Transcription factor bHLH36	bHLH
Gh_D04G1594	ARR18					1.27 (2.41)							Two-component response regulator ARR18	G2-like
Gh_D04G1642	BZIP53										1.56 (2.95)		bZIP transcription factor 53	bZIP
Gh_D05G0583	ERF003								-2.969 (0.128)				Ethylene-responsive transcription factor ERF003	ERF
Gh_D05G0587	ARR12								1.12 (2.17)				Two-component response regulator ARR12	ARR-B
Gh_D05G0699	ORG2								5.237 (37.711)				Transcription factor ORG2	bHLH
Gh_D05G0867	At5g58620								0.78 (1.71)				Zinc finger CCCH domain-containing protein 66	C3H
Gh_D05G1143	ZFP1										-1.69 (0.31)		Zinc finger protein 1	C2H2
Gh_D05G2044	GRF1									1.59 (3.02)			Growth-regulating factor 1	GRF
Gh_D05G2054	HAT22								2.505 (5.676)				Homeobox-leucine zipper protein HAT22	HD-ZIP
Gh_D05G2222	ERF012								-3.763 (0.074)				Ethylene-responsive transcription factor ERF012	ERF
Gh_D05G2348	NAC017								0.88 (1.84)				NAC domain-containing protein 17	NAC
Gh_D05G2532	BHLH145			1.09 (2.13)									Transcription factor bHLH145	bHLH
Gh_D05G2829	GATA8								-2.145 (0.226)				GATA transcription factor 8	GATA
Gh_D05G3827	WRKY65				-0.98 (0.51)								Probable WRKY transcription factor 65	WRKY
Gh_D05G3873	RAP2-7							1.31 (2.48)	1.16 (2.24)				Ethylene-responsive transcription factor RAP2-7	AP2
Gh_D05G3883	EIN3											1.01 (2.01)	Protein ETHYLENE INSENSITIVE 3	EIL
Gh_D06G1178	EIL3								1.25 (2.38)				ETHYLENE INSENSITIVE 3-like 3 protein	EIL
Gh_D06G1347	na		-2.059 (0.24)										na	MYB_related
Gh_D06G1395	DOF1.4		-1.57 (0.34)										Dof zinc finger protein DOF1.4	Dof
Gh_D06G1801	SCL14								0.87 (1.83)				Scarecrow-like protein 14	GRAS
Gh_D06G1939	WRKY70				4.094 (17.072)						4.068 (16.775)		Probable WRKY transcription factor 70	WRKY
Gh_D06G2316	BHLH93		-1.69 (0.31)										Transcription factor bHLH93	bHLH
Gh_D07G0033	At2g26730									2.094 (4.268)			Probable inactive receptor kinase At2g26730	S1Fa-like
Gh_D07G0169	TT2								3.112 (8.645)				Transcription factor TT2	MYB
Gh_D07G0317	WRKY18				3.777 (13.71)						5.684 (51.406)		WRKY transcription factor 18	WRKY
Gh_D07G0440	ERF106		-1.25 (0.42)	-1.23 (0.43)	-1.33 (0.4)					-2.556 (0.17)			Ethylene-responsive transcription factor ERF106	ERF
Gh_D07G0505	WRKY75								4.705 (26.087)		7.514 (182.775)		Probable WRKY transcription factor 75	WRKY
Gh_D07G0572	RAP2-11					-2.889 (0.135)							Ethylene-responsive transcription factor RAP2-11	ERF
Gh_D07G0781	MYB59									-2.728 (0.151)			Transcription factor MYB59	MYB
Gh_D07G0824	WRKY6										1.73 (3.31)		WRKY transcription factor 6	WRKY
Gh_D07G1024	At5g58620								1.33 (2.51)				Zinc finger CCCH domain-containing protein 66	C3H
Gh_D07G1151	LBD1											-2.438 (0.185)	LOB domain-containing protein 1	LBD
Gh_D07G2153	ERF1B								4.555 (23.506)				Ethylene-responsive transcription factor 1B	ERF
Gh_D07G2458	ZAT9								-1.8 (0.29)				Zinc finger protein ZAT9	C2H2
Gh_D07G2493	ERF15				2.875 (7.338)								Ethylene-responsive transcription factor 15	ERF
Gh_D07G2495	ERF094										7.776 (219.188)		Ethylene-responsive transcription factor ERF094	ERF
Gh_D07G2497	ERF098								6.233 (75.238)				Ethylene-responsive transcription factor ERF098	ERF
Gh_D07G2498	ERF1B								3.251 (9.519)			3.276 (9.686)	Ethylene-responsive transcription factor 1B	ERF
Gh_D08G0044	SCL33								2.015 (4.041)				Scarecrow-like protein 33	GRAS
Gh_D08G0138	LRP1										1.51 (2.85)	1.62 (3.06)	Protein LATERAL ROOT PRIMORDIUM 1	SRS
Gh_D08G0461	RAP2-3	-3.459 (0.091)	-3.707 (0.077)										Ethylene-responsive transcription factor RAP2-3	ERF
Gh_D08G0680	HSFA6b								-2.433 (0.185)	-3.385 (0.096)			Heat stress transcription factor A-6b	HSF
Gh_D08G1069	na								1.07 (2.1)				na	C2H2
Gh_D08G1106	DOF3.7											2.147 (4.429)	Dof zinc finger protein DOF3.7	Dof
Gh_D08G1297	NFYB5									-6.542 (0.011)			Nuclear transcription factor Y subunit B-5	NF-YB
Gh_D08G1310	RAP2-3		-1.78 (0.29)									-1.79 (0.29)	Ethylene-responsive transcription factor RAP2-3	ERF
Gh_D08G1807	HAT2				-1.79 (0.29)								Homeobox-leucine zipper protein HAT2	HD-ZIP
Gh_D09G0427	SCL8								-2.334 (0.198)				Scarecrow-like protein 8	GRAS
Gh_D09G0648	MYB108										3.812 (14.044)		Transcription factor MYB108	MYB
Gh_D09G0991	DIVARICATA											-1.62 (0.33)	Transcription factor DIVARICATA	MYB
Gh_D09G1045	LRP1									2.023 (4.065)			Protein LATERAL ROOT PRIMORDIUM 1	SRS
Gh_D09G1370	RAX3								1.17 (2.25)				Transcription factor RAX3	MYB
Gh_D09G1895	MYC2								1.25 (2.39)				Transcription factor MYC2	bHLH
Gh_D09G2285	RAP2-3								1.93 (3.8)				Ethylene-responsive transcription factor RAP2-3	ERF
Gh_D09G2443	na	-2.381 (0.192)	-2.518 (0.175)										na	Trihelix
Gh_D09G2453	Os03g0328900					1.05 (2.08)						1.04 (2.06)	Zinc finger CCCH domain-containing protein 22	C3H
Gh_D10G0250	DOF1.4		1.44 (2.72)									1.37 (2.58)	Dof zinc finger protein DOF1.4	Dof
Gh_D10G0255	ERF4	-2.14 (0.227)											Ethylene-responsive transcription factor 4	ERF
Gh_D10G0272	ERF091		-2.886 (0.135)						-2.833 (0.14)				Ethylene-responsive transcription factor ERF091	ERF
Gh_D10G0319	HSFA4A								0.81 (1.76)				Heat stress transcription factor A-4a	HSF
Gh_D10G0426	ARF6									1.07 (2.09)			Auxin response factor 6	ARF
Gh_D10G0757	WRKY75								4.244 (18.948)				Probable WRKY transcription factor 75	WRKY
Gh_D10G0992	ATHB-16											1.76 (3.39)	Homeobox-leucine zipper protein ATHB-16	HD-ZIP
Gh_D10G1003	TINY								-2.322 (0.2)			-2.805 (0.143)	Ethylene-responsive transcription factor TINY	ERF
Gh_D10G1206	BHLH113											-1.46 (0.36)	Transcription factor bHLH113	bHLH
Gh_D10G1331	BHLH62								-1.29 (0.41)				Transcription factor bHLH62	bHLH
Gh_D10G1537	ERF1B										4.214 (18.554)		Ethylene-responsive transcription factor 1B	ERF
Gh_D10G1559	MYB4										2.452 (5.473)		Myb-related protein Myb4	MYB
Gh_D10G1818	MYB108					-1.65 (0.32)							Transcription factor MYB108	MYB
Gh_D10G2123	RAP2-7				-1.36 (0.39)								Ethylene-responsive transcription factor RAP2-7	AP2
Gh_D10G2357	WOX5										4.546 (23.354)		WUSCHEL-related homeobox 5	WOX
Gh_D10G2397	At1g14600										-1.96 (0.26)		Putative Myb family transcription factor At1g14600	G2-like
Gh_D11G0085	DREB1D								-5.916 (0.017)				Dehydration-responsive element-binding protein 1D	ERF
Gh_D11G0213	GL3				0.81 (1.76)							1.71 (3.26)	Transcription factor GLABRA 3	bHLH
Gh_D11G0245	ARF9										-0.73 (0.6)		Auxin response factor 9	ARF
Gh_D11G0418	ERF114				4.328 (20.079)						3.178 (9.048)		Ethylene-responsive transcription factor ERF114	ERF
Gh_D11G0511	MYB44											-1.32 (0.4)	Transcription factor MYB44	MYB
Gh_D11G0701	na					1.39 (2.63)							Protein kinase PVPK-1	NAC
Gh_D11G0809	HAT3								-2.122 (0.23)				Homeobox-leucine zipper protein HAT3	HD-ZIP
Gh_D11G1074	NAC045				-1.54 (0.35)							-3.146 (0.113)	NAC domain-containing protein 45	NAC
Gh_D11G1963	WRKY15				1.08 (2.12)				1.37 (2.59)				Probable WRKY transcription factor 15	WRKY
Gh_D11G1978	MYB44											-1.44 (0.37)	Transcription factor MYB44	MYB
Gh_D11G2012	LBD38					-1.39 (0.38)							LOB domain-containing protein 38	LBD
Gh_D11G2073	BHLH25								2.915 (7.54)				Transcription factor bHLH25	bHLH
Gh_D11G2082	BHLH93		-2.852 (0.138)										Transcription factor bHLH93	bHLH
Gh_D11G2533	PHL1								1.04 (2.06)				Protein PHR1-LIKE 1	G2-like
Gh_D11G2734	IDD2											1.01 (2.02)	Protein indeterminate-domain 2	C2H2
Gh_D11G3260	na					-1.49 (0.36)							Transcription factor MYB1R1	MYB_related
Gh_D12G0132	NAM-B1					-2.265 (0.208)							NAC transcription factor NAM-B1	NAC
Gh_D12G0503	LBD41	-1.94 (0.26)	-1.43 (0.37)										LOB domain-containing protein 41	LBD
Gh_D12G0676	ERF008		-1.49 (0.36)										Ethylene-responsive transcription factor ERF008	ERF
Gh_D12G0780	ATHB-16								1.42 (2.68)				Homeobox-leucine zipper protein ATHB-16	HD-ZIP
Gh_D12G1529	IDD4				-1.38 (0.38)								Protein indeterminate-domain 4, chloroplastic	C2H2
Gh_D12G1734	WRKY61								1.11 (2.16)				Probable WRKY transcription factor 61	WRKY
Gh_D12G1758	AGL65								1.09 (2.13)				Agamous-like MADS-box protein AGL65	M-type_MADS
Gh_D12G1915	ERF114				3.205 (9.219)				3.692 (12.923)				Ethylene-responsive transcription factor ERF114	ERF
Gh_D12G2074	MYC2								1.12 (2.17)				Transcription factor MYC2	bHLH
Gh_D12G2088	NAC086										1.87 (3.65)		NAC domain-containing protein 86	NAC
Gh_D12G2139	HAT4				-1.15 (0.45)	-0.99 (0.51)							Homeobox-leucine zipper protein HAT4	HD-ZIP
Gh_D12G2226	AGL19				-1.76 (0.3)								Agamous-like MADS-box protein AGL19	MIKC_MADS
Gh_D12G2229	TCP9								-1.74 (0.3)				Transcription factor TCP9	TCP
Gh_D12G2235	DREB1B								-8.083 (0.004)				Dehydration-responsive element-binding protein 1B	ERF
Gh_D12G2494	DREB1D								-4.029 (0.061)				Dehydration-responsive element-binding protein 1D	ERF
Gh_D12G2638	MYB108							3.053 (8.299)					Transcription factor MYB108	MYB
Gh_D13G0071	WRKY54				2.996 (7.977)								Probable WRKY transcription factor 54	WRKY
Gh_D13G0314	BLH6								1.14 (2.2)				BEL1-like homeodomain protein 6	TALE
Gh_D13G0393	LAG2								-2.19 (0.219)				LAG1 longevity assurance homolog 2	ERF
Gh_D13G0744	WRKY72								1.59 (3.01)				Probable WRKY transcription factor 72	WRKY
Gh_D13G0902	BHLH49					1.1 (2.14)							Transcription factor bHLH49	bHLH
Gh_D13G1271	NAC030											3.359 (10.262)	NAC domain-containing protein 30	NAC
Gh_D13G2018	HSF30									-2.182 (0.22)			Heat shock factor protein HSF30	HSF
Gh_D13G2393	MYB48				-1.77 (0.29)						-2.225 (0.214)	-1.52 (0.35)	Transcription factor MYB48	MYB
Gh_D13G2404	EIN3								0.91 (1.88)				Protein ETHYLENE INSENSITIVE 3	EIL
Gh_D13G2509	RF2a								-1.37 (0.39)				Transcription factor RF2a	bZIP
Gh_Sca004734G04	MYB39								-2.966 (0.128)				Transcription factor MYB39	MYB
Gh_Sca004768G07	AGL16		-1.23 (0.43)										Agamous-like MADS-box protein AGL16	MIKC_MADS
Gh_Sca004925G02	PHL1										-1.51 (0.35)		Protein PHR1-LIKE 1	G2-like
aCompatible interaction involves 'Cocker 201' while incompatible interaction involve 'M-120 RNR'.
bid, gene name and description correspond to G. hirsutum NAU genome accessed from CottonFGD (https://cottonfgd.org/about/download.html); family refers to TF family group.
na refers to 'not available'
cDAI refers to 'days after infection'.
Significance are set by log2FC and adjusted p-value (≤0.05); values within parenthesis correspond to fold change; positive values are up-regulation in incompatible and negative values are down-regulation
