# Supplementary material for: Time-course RNA-seq analysis of upland cotton (Gossypium hirsutum L.) responses to Southern root-knot nematode (Meloidogyne incognita) during compatible and incompatible interactions
Source: BMC Genomics. 2025 Feb 24;26:183. doi: 10.1186/s12864-025-11339-w (PMC11849305; doi:10.1186/s12864-025-11339-w)
Supplement: Supplementary file 8 — Supplementary Material 8: Supplemental Table S8. DEGs related to carbon and energy metabolism. [file 12864_2025_11339_MOESM8_ESM.xlsx]

## Sheet: Supplemental Table S8
Supplemental Table S8. DEGs related to carbon and energy metabolism
Idb	gene_nameb	Compatiblea						Incompatible					descriptionb	pathwayb
		4 DAIc	8 DAI	12 DAI	16 DAI	20 DAI		4 DAI	8 DAI	12 DAI	16 DAI	20 DAI
Gh_A01G1443	na				3.899 (14.916)						4.777 (27.418)		Endochitinase 1	amino sugar nucleosugar metabolism
Gh_A01G1605	ADH1								-2.747 (0.149)		3.814 (14.061)	2.367 (5.158)	Alcohol dehydrogenase class-P	Glycolysis/gluconeogenesis
Gh_A01G1785	FBA								-2.118 (0.23)				Fructose-bisphosphate aldolase cytoplasmic isozyme	Glycolysis/gluconeogenesis
Gh_A02G0527	ALDH22A1									1.09 (2.13)			Aldehyde dehydrogenase 22A1	Glycolysis/gluconeogenesis
Gh_A02G0669	na										7.578 (191.069)		Fructose-1,6-bisphosphatase, cytosolic	Glycolysis/gluconeogenesis
Gh_A02G0682	ADH1	-3.006 (0.124)	-2.941 (0.13)										Alcohol dehydrogenase class-P	Glycolysis/gluconeogenesis
Gh_A02G0686	ADH1		-3.841 (0.07)										Alcohol dehydrogenase 1	Glycolysis/gluconeogenesis
Gh_A02G0689	ADH1		-1.75 (0.3)										Alcohol dehydrogenase class-P	Glycolysis/gluconeogenesis
Gh_A02G1000	At1g64390								-0.86 (0.55)				Endoglucanase 6	starch and sucrose metabolism
Gh_A02G1119	CWINV1								1.64 (3.12)		1.69 (3.23)		Beta-fructofuranosidase, insoluble isoenzyme CWINV1	starch and sucrose metabolism
Gh_A02G1739	SBE1										1.26 (2.4)		1,4-alpha-glucan-branching enzyme	starch and sucrose metabolism
Gh_A03G0437	CYB5								1.59 (3.01)				Cytochrome b5	amino sugar nucleotide sugar metabolism
Gh_A03G0962	AKR4C10								2.003 (4.009)				Aldo-keto reductase family 4 member C10	Glycolysis/gluconeogenesis
Gh_A03G1207	At1g80170				2.455 (5.483)								Probable polygalacturonase At1g80170	starch and sucrose metabolism
Gh_A03G1449	At1g48930		-5.557 (0.021)										Endoglucanase 5	starch and sucrose metabolism
Gh_A03G1844	CHIA1								-2.483 (0.179)				Endochitinase 1	amino sugar nucleotide sugar metabolism
Gh_A04G1076	na								1.18 (2.26)				Fructose-1,6-bisphosphatase, cytosolic	Glycolysis/gluconeogenesis
Gh_A04G1398	AKR4C9								-1.38 (0.38)				Aldo-keto reductase family 4 member C9	Glycolysis/gluconeogenesis
Gh_A05G0198	PFK3								1.85 (3.6)				ATP-dependent 6-phosphofructokinase 3	Glycolysis/gluconeogenesis
Gh_A05G0568	ALDH3F1										2.261 (4.794)		Aldehyde dehydrogenase family 3 member F1	Glycolysis/gluconeogenesis
Gh_A05G0756	BACOVA_02659								1.18 (2.27)				Beta-glucosidase BoGH3B	starch and sucrose metabolism
Gh_A05G1180	na								1.24 (2.36)				Pectinesterase 3	starch and sucrose metabolism
Gh_A05G1317	PDC1		-1.72 (0.31)										Pyruvate decarboxylase 1	Glycolysis/gluconeogenesis
Gh_A05G1645	AGPS1										1.16 (2.24)		Glucose-1-phosphate adenylyltransferase large subunit, chloroplastic/amyloplastic	amino sugar nucleotide sugar metabolism
Gh_A05G1959	TPPD									-1.61 (0.33)		-1.81 (0.29)	Probable trehalose-phosphate phosphatase D	starch and sucrose metabolism
Gh_A05G1967	exgA								1.53 (2.88)				Glucan 1,3-beta-glucosidase A	starch and sucrose metabolism
Gh_A05G2129	EMB3003								-1.03 (0.49)				Dihydrolipoyllysine-residue acetyltransferase component 5 of pyruvate dehydrogenase complex, chloroplastic	Glycolysis/gluconeogenesis
Gh_A05G3399	GFPT2								1.36 (2.57)				Glutamine--fructose-6-phosphate aminotransferase [isomerizing] 2	amino sugar nucleotide sugar metabolism
Gh_A05G3413	UGE2										2.327 (5.016)		UDP-glucose 4-epimerase 2	amino sugar nucleotide sugar metabolism
Gh_A05G3678	BACOVA_02659									1.17 (2.26)			Beta-glucosidase BoGH3B	starch and sucrose metabolism
Gh_A06G0604	PFK3		-0.85 (0.55)										ATP-dependent 6-phosphofructokinase 3	Glycolysis/gluconeogenesis
Gh_A06G0716	SS										1.38 (2.61)		Sucrose synthase	starch and sucrose metabolism
Gh_A06G0779	CWINV1								1.03 (2.04)				Beta-fructofuranosidase, insoluble isoenzyme CWINV1	starch and sucrose metabolism
Gh_A06G0820	PFK3								-0.99 (0.5)				ATP-dependent 6-phosphofructokinase 3	Glycolysis/gluconeogenesis
Gh_A06G0975	ARA1								0.81 (1.75)				L-arabinokinase	amino sugar nucleotide sugar metabolism
Gh_A06G1550	PME24		-3.994 (0.063)										Putative pectinesterase/pectinesterase inhibitor 24	starch and sucrose metabolism
Gh_A07G0152	na											-2.273 (0.207)	Pectinesterase/pectinesterase inhibitor PPE8B	starch and sucrose metabolism
Gh_A07G0209	GAPN				2.529 (5.773)								NADP-dependent glyceraldehyde-3-phosphate dehydrogenase	Glycolysis/gluconeogenesis
Gh_A07G1357	GAE3		-1.42 (0.37)										UDP-glucuronate 4-epimerase 3	amino sugar nucleosugar metabolism
Gh_A07G1684	At2g01630								-0.99 (0.5)				Glucan endo-1,3-beta-glucosidase 3	starch and sucrose metabolism
Gh_A07G1802	A6								-0.8 (0.57)				Probable glucan endo-1,3-beta-glucosidase A6	starch and sucrose metabolism
Gh_A07G1803	At4g13010								1.04 (2.06)				Putative quinone-oxidoreductase homolog, chloroplastic	alpha-linolenic acid metabolism
Gh_A07G1804	At4g13010								1.65 (3.13)				Putative quinone-oxidoreductase homolog, chloroplastic	alpha-linolenic acid metabolism
Gh_A08G0738	At5g58090											1.08 (2.11)	Glucan endo-1,3-beta-glucosidase 6	starch and sucrose metabolism
Gh_A08G0957	WAXY								-1.61 (0.33)		2.021 (4.058)		Granule-bound starch synthase 1, chloroplastic/amyloplastic	starch and sucrose metabolism
Gh_A08G0960	At1g64710								1.58 (3)				Alcohol dehydrogenase-like 4	Glycolysis/gluconeogenesis
Gh_A08G2169	At5g56590					1.28 (2.42)			-1.85 (0.28)				Glucan endo-1,3-beta-glucosidase 13	starch and sucrose metabolism
Gh_A09G0100	PHO1										1.26 (2.4)		Alpha-1,4 glucan phosphorylase L isozyme, chloroplastic/amyloplastic	starch and sucrose metabolism
Gh_A09G0125	PME31		-0.68 (0.63)										Pectinesterase 31	starch and sucrose metabolism
Gh_A09G0635	HGN1								4.599 (24.228)		4.717 (26.297)		Glucan endo-1,3-beta-glucosidase, basic vacuolar isoform	starch and sucrose metabolism
Gh_A09G0725	At4g34480		3.901 (14.943)										Glucan endo-1,3-beta-glucosidase 7	starch and sucrose metabolism
Gh_A09G1126	GNS1				5.197 (36.682)						4.601 (24.274)		Glucan endo-1,3-beta-glucosidase, basic isoform	starch and sucrose metabolism
Gh_A09G1728	NUDT14									-1.18 (0.44)			Nudix hydrolase 14, chloroplastic	starch and sucrose metabolism
Gh_A09G2428	PDC1	-2.153 (0.225)	-1.95 (0.26)										Pyruvate decarboxylase 1	Glycolysis/gluconeogenesis
Gh_A10G1271	EP3										2.94 (7.675)		Endochitinase EP3	amino sugar nucleotide sugar metabolism
Gh_A10G1377	Msed_1424								1.31 (2.48)				Succinate-semialdehyde dehydrogenase (acetylating)	Glycolysis/gluconeogenesis
Gh_A10G1518	CTL2										-2.188 (0.219)		Chitinase-like protein 2	amino sugar nucleotide sugar metabolism
Gh_A11G0157	At1g32860								-1.07 (0.48)				Glucan endo-1,3-beta-glucosidase 11	starch and sucrose metabolism
Gh_A11G0308	UPTG2								-1.51 (0.35)				Alpha-1,4-glucan-protein synthase [UDP-forming] 2	amino sugar nucleotide sugar metabolism
Gh_A11G0558	CSY2								0.62 (1.54)				Citrate synthase 2, peroxisomal	citrate cycle
Gh_A11G0727	PECS-2.1								2.145 (4.423)				Pectinesterase 2	starch and sucrose metabolism
Gh_A11G1031	PME40								-2 (0.25)				Probable pectinesterase/pectinesterase inhibitor 40	starch and sucrose metabolism
Gh_A11G2286	HEV1								5.219 (37.243)			4.494 (22.526)	Pro-hevein	amino sugar nucleotide sugar metabolism
Gh_A11G2336	At1g64760					1.19 (2.28)							Glucan endo-1,3-beta-glucosidase 8	starch and sucrose metabolism
Gh_A11G2451	PME41		-8.125 (0.004)										Probable pectinesterase/pectinesterase inhibitor 41	starch and sucrose metabolism
Gh_A11G2856	XYL1								-1.17 (0.45)				Alpha-xylosidase 1	starch and sucrose metabolism
Gh_A11G3117	TPPJ				-1.79 (0.29)								Probable trehalose-phosphate phosphatase J	starch and sucrose metabolism
Gh_A12G1054	PDH-E1								-1 (0.5)				Pyruvate dehydrogenase E1 component subunit alpha-3, chloroplastic	Glycolysis/gluconeogenesis
Gh_A12G1530	AMY3								0.77 (1.7)				Alpha-amylase 3, chloroplastic	starch and sucrose metabolism
Gh_A12G2130	At1g64390					1.58 (2.98)							Endoglucanase 6	starch and sucrose metabolism
Gh_A12G2277	TPP7											-2.252 (0.21)	Probable trehalose-phosphate phosphatase 7	starch and sucrose metabolism
Gh_A12G2708	LCT								1.38 (2.6)				Lactase-phlorizin hydrolase	starch and sucrose metabolism
Gh_A13G0851	GME-1								-0.96 (0.51)				GDP-mannose 3,5-epimerase 1	amino sugar nucleotide sugar metabolism
Gh_A13G1277	murA								-1.71 (0.31)				UDP-N-acetylglucosamine 1-carboxyvinyltransferase	amino sugar nucleotide sugar metabolism
Gh_A13G1958	bglX										-1.05 (0.48)		Periplasmic beta-glucosidase	starch and sucrose metabolism
Gh_D01G0668	At4g34480				2.916 (7.55)						3.349 (10.193)		Glucan endo-1,3-beta-glucosidase 7	starch and sucrose metabolism
Gh_D01G0799	na		-0.73 (0.6)										Phosphoglycerate kinase, cytosolic	Glycolysis/gluconeogenesis
Gh_D01G1428	CEL1								-2.503 (0.176)		-1.3 (0.41)		Endoglucanase 8	starch and sucrose metabolism
Gh_D01G1683	na				3.841 (14.328)								Endochitinase 1	amino sugar nucleosugar metabolism
Gh_D02G0730	ADH1	-2.368 (0.194)	-2.613 (0.163)										Alcohol dehydrogenase class-P	Glycolysis/gluconeogenesis
Gh_D02G0732	ADH1		-2.531 (0.173)										Alcohol dehydrogenase 1	Glycolysis/gluconeogenesis
Gh_D02G0733	ADH1		-2.066 (0.239)										Alcohol dehydrogenase class-P	Glycolysis/gluconeogenesis
Gh_D02G0995	SBEII										1.83 (3.56)		1,4-alpha-glucan-branching enzyme 1, chloroplastic/amyloplastic (Fragment)	starch and sucrose metabolism
Gh_D02G1435	PME6										-4.127 (0.057)		Probable pectinesterase/pectinesterase inhibitor 6	starch and sucrose metabolism
Gh_D02G1437	na										-3.173 (0.111)		21 kDa protein	starch and sucrose metabolism
Gh_D02G1641	At1g80170				2.763 (6.789)								Probable polygalacturonase At1g80170	starch and sucrose metabolism
Gh_D02G1909	At1g48930		-6.033 (0.015)										Endoglucanase 5	starch and sucrose metabolism
Gh_D02G2286	CHIA1								5.775 (54.769)				Endochitinase 1	amino sugar nucleotide sugar metabolism
Gh_D03G0389	PFK5		-1.57 (0.34)										ATP-dependent 6-phosphofructokinase 5, chloroplastic	Glycolysis/gluconeogenesis
Gh_D03G0541	CWINV1								1.74 (3.34)				Beta-fructofuranosidase, insoluble isoenzyme CWINV1	starch and sucrose metabolism
Gh_D03G0959	na		-3.163 (0.112)										21 kDa protein	starch and sucrose metabolism
Gh_D03G1107	CYB5								1.4 (2.64)				Cytochrome b5	amino sugar nucleotide sugar metabolism
Gh_D04G0053	na									-1.97 (0.26)			Malate dehydrogenase [NADP], chloroplastic	citrate cycle
Gh_D04G0065	ISA1								-1.14 (0.45)				Isoamylase 1, chloroplastic	starch and sucrose metabolism
Gh_D04G0098	ACS								0.92 (1.89)				Acetyl-coenzyme A synthetase, chloroplastic/glyoxysomal	Glycolysis/gluconeogenesis
Gh_D04G0177	na										5.285 (38.978)		UDP-glucose 4-epimerase GEPI48	amino sugar nucleotide sugar metabolism
Gh_D04G0999	SBEI										1.93 (3.82)		1,4-alpha-glucan-branching enzyme 1, chloroplastic/amyloplastic	starch and sucrose metabolism
Gh_D04G1683	CFBP								1.25 (2.37)				Fructose-1,6-bisphosphatase, cytosolic	Glycolysis/gluconeogenesis
Gh_D05G0274	PFK3								1.57 (2.96)				ATP-dependent 6-phosphofructokinase 3	Glycolysis/gluconeogenesis
Gh_D05G0356	na								-2.422 (0.187)				21 kDa protein	starch and sucrose metabolism
Gh_D05G0886	BACOVA_02659								0.86 (1.82)				Beta-glucosidase BoGH3B	starch and sucrose metabolism
Gh_D05G0930	CTIMC		-0.91 (0.53)										Triosephosphate isomerase, cytosolic	Glycolysis/gluconeogenesis
Gh_D05G1355	MPE3								-0.85 (0.55)				Pectinesterase 3	starch and sucrose metabolism
Gh_D05G1834	AGPS1								-1.56 (0.34)		1.38 (2.6)		Glucose-1-phosphate adenylyltransferase large subunit, chloroplastic/amyloplastic	amino sugar nucleotide sugar metabolism
Gh_D05G2423	AMY2								-2.735 (0.15)				Probable alpha-amylase 2	starch and sucrose metabolism
Gh_D05G2464	PME11										-3.133 (0.114)		Putative pectinesterase 11	starch and sucrose metabolism
Gh_D06G0479	CHIT1B				4.34 (20.25)						3.639 (12.455)		Basic endochitinase	amino sugar nucleosugar metabolism
Gh_D06G0684	PFK3		-1.11 (0.46)										ATP-dependent 6-phosphofructokinase 3	Glycolysis/gluconeogenesis
Gh_D06G1920	PME24		-3.314 (0.101)										Putative pectinesterase/pectinesterase inhibitor 24	starch and sucrose metabolism
Gh_D07G0091	PME53								-2.027 (0.245)				Probable pectinesterase 53	starch and sucrose metabolism
Gh_D07G0246	CHIA								2.31 (4.959)				Acidic mammalian chitinase	amino sugar nucleotide sugar metabolism
Gh_D07G0819	PME8				2.278 (4.851)								Probable pectinesterase 8	starch and sucrose metabolism
Gh_D07G0913	GAUT8								-0.85 (0.56)				Galacturonosyltransferase 8	amino sugar nucleotide sugar metabolism
Gh_D07G1467	GAE3		-1.17 (0.44)										UDP-glucuronate 4-epimerase 3	amino sugar nucleosugar metabolism
Gh_D07G1895	At2g01630								-1.26 (0.42)				Glucan endo-1,3-beta-glucosidase 3	starch and sucrose metabolism
Gh_D07G2008	At4g13010								1.21 (2.32)				Putative quinone-oxidoreductase homolog, chloroplastic	alpha-linolenic acid metabolism
Gh_D07G2010	QOR								0.95 (1.93)				Quinone-oxidoreductase homolog, chloroplastic	alpha-linolenic acid metabolism
Gh_D07G2232	ALDH2B4				1.52 (2.86)								Aldehyde dehydrogenase family 2 member B4, mitochondrial	Glycolysis/gluconeogenesis
Gh_D07G2424	At1g66430								-1.64 (0.32)				Probable fructokinase-6, chloroplastic	amino sugar nucleotide sugar metabolism
Gh_D08G0434	na								-1.24 (0.42)				UTP--glucose-1-phosphate uridylyltransferase	amino sugar nucleotide sugar metabolism
Gh_D08G0563	At1g66250								-1.55 (0.34)				Glucan endo-1,3-beta-glucosidase 2	starch and sucrose metabolism
Gh_D08G1167	WAXY								-2.384 (0.192)		2.343 (5.072)		Granule-bound starch synthase 1, chloroplastic/amyloplastic	starch and sucrose metabolism
Gh_D08G1224	At1g64390											1.54 (2.91)	Endoglucanase 6	starch and sucrose metabolism
Gh_D08G1695	TPS5								-1.2 (0.44)				Alpha,alpha-trehalose-phosphate synthase [UDP-forming] 5	starch and sucrose metabolism
Gh_D08G2275	GME-1								2.295 (4.907)				GDP-mannose 3,5-epimerase 1	amino sugar nucleotide sugar metabolism
Gh_D08G2535	At5g56590								-1.33 (0.4)				Glucan endo-1,3-beta-glucosidase 13	starch and sucrose metabolism
Gh_D09G0097	PHO1								-1.43 (0.37)				Alpha-1,4 glucan phosphorylase L isozyme, chloroplastic/amyloplastic	starch and sucrose metabolism
Gh_D09G0636	HGN1								5.369 (41.332)				Glucan endo-1,3-beta-glucosidase, basic vacuolar isoform	starch and sucrose metabolism
Gh_D09G0637	HGN1								4.155 (17.81)				Glucan endo-1,3-beta-glucosidase, basic vacuolar isoform	starch and sucrose metabolism
Gh_D09G0889	AXS2								-0.78 (0.58)				UDP-D-apiose/UDP-D-xylose synthase 2	amino sugar nucleotide sugar metabolism
Gh_D09G0990	BACOVA_02659								-1.05 (0.48)				Beta-glucosidase BoGH3B	starch and sucrose metabolism
Gh_D09G1130	GNS1				3.155 (8.906)						2.799 (6.958)		Glucan endo-1,3-beta-glucosidase, basic isoform	starch and sucrose metabolism
Gh_D09G1400	IDH5		-0.64 (0.64)										Isocitrate dehydrogenase [NAD] catalytic subunit 5, mitochondrial	citrate cycle
Gh_D09G1575	PDC1	-2.417 (0.187)	-2.299 (0.203)										Pyruvate decarboxylase 1	Glycolysis/gluconeogenesis
Gh_D09G1946	CYTB5-B		-1.48 (0.36)										Cytochrome b5 isoform B	amino sugar nucleosugar metabolism
Gh_D09G2019	EP3				4.001 (16.01)								Endochitinase EP3	amino sugar nucleosugar metabolism
Gh_D09G2341	At1g48100											2.08 (4.228)	Polygalacturonase At1g48100	starch and sucrose metabolism
Gh_D10G0126	SS3										1.32 (2.5)		Soluble starch synthase 3, chloroplastic/amyloplastic	starch and sucrose metabolism
Gh_D10G1086	Msed_1424								1.58 (2.99)				Succinate-semialdehyde dehydrogenase (acetylating)	Glycolysis/gluconeogenesis
Gh_D10G1214	EP3										2.226 (4.677)		Endochitinase EP3	amino sugar nucleotide sugar metabolism
Gh_D10G1364	GAE6										-1.61 (0.33)		UDP-glucuronate 4-epimerase 6	amino sugar nucleotide sugar metabolism
Gh_D10G1605	BAM1								-3.06 (0.12)				Beta-amylase 1, chloroplastic	starch and sucrose metabolism
Gh_D10G1769	CTL2										-2.117 (0.231)		Chitinase-like protein 2	amino sugar nucleotide sugar metabolism
Gh_D11G0171	At1g32860								-1.06 (0.48)				Glucan endo-1,3-beta-glucosidase 11	starch and sucrose metabolism
Gh_D11G0279	BAM3								3.101 (8.577)				Beta-amylase 3, chloroplastic	starch and sucrose metabolism
Gh_D11G0301	TPS5								-1.17 (0.44)	1.56 (2.94)			Alpha,alpha-trehalose-phosphate synthase [UDP-forming] 5	starch and sucrose metabolism
Gh_D11G0345	At3g47520								-1.31 (0.4)				Malate dehydrogenase, chloroplastic	citrate cycle
Gh_D11G0363	UPTG2								-1.58 (0.33)				Alpha-1,4-glucan-protein synthase [UDP-forming] 2	amino sugar nucleotide sugar metabolism
Gh_D11G0963	GSVIVT00026920001								-1.5 (0.35)				Probable polygalacturonase	starch and sucrose metabolism
Gh_D11G1123	At1g48100										1.51 (2.86)	1.67 (3.18)	Polygalacturonase At1g48100	starch and sucrose metabolism
Gh_D11G1187	PME40								-2.157 (0.224)				Probable pectinesterase/pectinesterase inhibitor 40	starch and sucrose metabolism
Gh_D11G2201	TPPJ										-2.642 (0.16)		Probable trehalose-phosphate phosphatase J	starch and sucrose metabolism
Gh_D11G2400	BACOVA_02659								0.83 (1.78)				Beta-glucosidase BoGH3B	starch and sucrose metabolism
Gh_D11G2595	HEV1								6.298 (78.711)		6.502 (90.613)		Pro-hevein	amino sugar nucleotide sugar metabolism
Gh_D11G3231	XYL1								-1.68 (0.31)				Alpha-xylosidase 1	starch and sucrose metabolism
Gh_D12G1209	GSVIVT00026920001								-1.7 (0.31)				Probable polygalacturonase	starch and sucrose metabolism
Gh_D12G1438	ALDH2B4								-1.01 (0.5)				Aldehyde dehydrogenase family 2 member B4, mitochondrial	Glycolysis/gluconeogenesis
Gh_D12G2188	na								2.231 (4.695)				21 kDa protein	starch and sucrose metabolism
Gh_D12G2309	At1g64390					2.051 (4.145)					-2.545 (0.171)		Endoglucanase 6	starch and sucrose metabolism
Gh_D12G2669	CHIT3				1.38 (2.61)				1.05 (2.07)			1.3 (2.46)	Acidic endochitinase	amino sugar nucleosugar metabolism
Gh_D12G2670	CHIT3										3.128 (8.742)		Acidic endochitinase	amino sugar nucleotide sugar metabolism
Gh_D13G2378	GLC1								-1.13 (0.46)				Glucan endo-1,3-beta-glucosidase	starch and sucrose metabolism
Gh_Sca004867G05	na										2.17 (4.5)		Alpha-glucosidase	starch and sucrose metabolism
Gh_Sca005596G01	BAM1								-1.65 (0.32)				Beta-amylase 1, chloroplastic	starch and sucrose metabolism
Gh_Sca007330G01	na								-4.173 (0.055)				21 kDa protein	starch and sucrose metabolism
aCompatible interaction involves 'Cocker 201' while incompatible interaction involve 'M-120 RNR'.
bid, gene name and description correspond to G. hirsutum NAU genome accessed from CottonFGD (https://cottonfgd.org/about/download.html); pathway corresponds to respective KEGG pathway category
na refers to 'not available'
cDAI refers to 'days after infection'.
Significance are set by log2FC and adjusted p-value (≤0.05); values within parenthesis correspond to fold change; positive values are up-regulation in incompatible and negative values are down-regulation
