# Supplementary material for: Time-course RNA-seq analysis of upland cotton (Gossypium hirsutum L.) responses to Southern root-knot nematode (Meloidogyne incognita) during compatible and incompatible interactions
Source: BMC Genomics. 2025 Feb 24;26:183. doi: 10.1186/s12864-025-11339-w (PMC11849305; doi:10.1186/s12864-025-11339-w)
Supplement: Supplementary file 9 — Supplementary Material 9: Supplemental Table S9. Detailed information of annotated M. incognita genes identified in RNA-seq libraries and includes RNAi pathway proteins, carbohydrate active enzymes (CAZymes) and nematode effectors. [file 12864_2025_11339_MOESM9_ESM.xlsx]

## Sheet: Supplemental Table S9
Supplemental Table S9. Detailed information of annotated M. incognita genes identified in RNA-seq libraries and includes RNAi pathway proteins, carbohydrate active enzymes (CAZymes) and nematode effectors. Paired-end sequences that were not mapped to G. hirsutum reference were mapped against M. incognita genome (Blanc-Mathieu et al. 2017) retrieved from WormBase ParaSite V. WBPS14 (WS271) (https:…
seq	INRA- V2	C04DAIRKN	M04DAIRKN	C08DAIRKN	M08DAIRKN	C12DAIRKN	M12DAIRKN	C16DAIRKN	M16DAIRKN	C20DAIRKN	M20DAIRKN	RefSeqAccn	RefSeqName	Source	GI_ID	RefSeq-GO-ID	RefSeq-GO-Pathway	Kegg--ID	Kegg-Pathway	InterPro IDs	InterPro GO IDs	InterPro GO Names	Category	Function	Genes	Genes
FXSY01000001.1	Minc3s00001g00002	1	2	0	0	2	0	2	1	1	0	-	-	-	-	-	-	-	-	-	-	-	-	-	-	-
FXSY01000001.1	Minc3s00001g00004	0	0	0	0	0	0	1	0	0	0	-	-	-	-	-	-	-	-	-	-	-	-	-	-	-
FXSY01000001.1	Minc3s00001g00005	0	2	2	0	2	0	0	2	1	4	XP_003100703.1	hypothetical protein CRE_15475	Nematode	308476977	-	-	-	-	IPR001734 (TIGRFAM); IPR001734 (PFAM); PTHR42985 (PANTHER); IPR001734 (PROSITE_PROFILES)	P:GO:0055085; F:GO:0022857; C:GO:0016020	P:transmembrane transport; F:transmembrane transporter activity; C:membrane	-	-	-	-
FXSY01000001.1	Minc3s00001g00006	2	1	0	0	1	0	2	0	0	0	NP_504458.1	Uncharacterized protein CELE_C24G6.2 [Caenorhabditis elegans]	C-Ele	17558176	GO:0000166 ; GO:0001882 ; GO:0001883 ; GO:0003674 ; GO:0003824 ; GO:0004672 ; GO:0004713 ; GO:0005488 ; GO:0005575 ; GO:0006464 ; GO:0006468 ; GO:0006793 ; GO:0006796 ; GO:0008150 ; GO:0008152 ; GO:0009987 ; GO:0016020 ; GO:0016021 ; GO:0016301 ; GO:0016310 ; GO:0016740 ; GO:0016772 ; GO:0016773 ; GO:0017076 ; GO:0018108 ; GO:0018193 ; GO:0018212 ; GO:0019538 ; GO:0023052 ; GO:0030554 ; GO:003122…	-	-	-	IPR001245 (PRINTS); IPR020635 (SMART); IPR001245 (PFAM); G3DSA:3.30.200.20 (GENE3D); G3DSA:1.10.510.10 (GENE3D); mobidb-lite (MOBIDB_LITE); PTHR24416:SF334 (PANTHER); PTHR24416 (PANTHER); IPR000719 (PROSITE_PROFILES); cd00192 (CDD); IPR011009 (SUPERFAMILY)	F:GO:0005524; F:GO:0004713; F:GO:0004672; P:GO:0006468	F:ATP binding; F:protein tyrosine kinase activity; F:protein kinase activity; P:protein phosphorylation	-	-	-	-
FXSY01000001.1	Minc3s00001g00007	1	0	0	0	0	0	0	2	0	0	NP_505664.2	CKA And Striatin Homolog [Caenorhabditis elegans]	C-Ele	71999874	GO:0000003 ; GO:0002119 ; GO:0002164 ; GO:0003006 ; GO:0007275 ; GO:0007548 ; GO:0008150 ; GO:0008406 ; GO:0009791 ; GO:0022414 ; GO:0032501 ; GO:0032502 ; GO:0040011 ; GO:0040035 ; GO:0044699 ; GO:0044702 ; GO:0044707 ; GO:0044767 ; GO:0045137 ; GO:0048513 ; GO:0048608 ; GO:0048731 ; GO:0048806 ; GO:0048856 ; GO:0061458	-	-	-	IPR020472 (PRINTS); IPR001680 (SMART); IPR001680 (PFAM); IPR015943 (G3DSA:2.130.10.GENE3D); G3DSA:1.10.10.670 (GENE3D); IPR015943 (G3DSA:2.130.10.GENE3D); G3DSA:2.40.50.140 (GENE3D); mobidb-lite (MOBIDB_LITE); PTHR15653 (PANTHER); IPR001680 (PROSITE_PROFILES); IPR001680 (PROSITE_PROFILES); IPR001680 (PROSITE_PROFILES); IPR017986 (PROSITE_PROFILES); IPR001680 (PROSITE_PROFILES); cd00200 (CDD); IPR…	F:GO:0005515	F:protein binding	-	-	-	-
FXSY01000001.1	Minc3s00001g00008	0	0	0	0	0	0	0	0	1	0	XP_001901877.1	Striatin 3	Nematode	170594251	-	-	-	-	-	-	-	-	-	-	-
FXSY01000001.1	Minc3s00001g00009	2	4	2	0	3	0	3	5	4	0	NP_740869.1	Heterogeneous nuclear RibonucleoProtein (HnRNP) K homolog [Caenorhabditis elegans]	C-Ele	25144314	GO:0000003 ; GO:0000280 ; GO:0003674 ; GO:0003676 ; GO:0003723 ; GO:0005488 ; GO:0005515 ; GO:0005575 ; GO:0005622 ; GO:0005623 ; GO:0006950 ; GO:0006974 ; GO:0006996 ; GO:0007049 ; GO:0007059 ; GO:0007275 ; GO:0008150 ; GO:0009790 ; GO:0009792 ; GO:0009987 ; GO:0016043 ; GO:0019012 ; GO:0019013 ; GO:0019028 ; GO:0022402 ; GO:0022414 ; GO:0030529 ; GO:0032501 ; GO:0032502 ; GO:0032991 ; GO:003355…	-	ko03040	Spliceosome	IPR004087 (SMART); IPR036612 (G3DSA:3.30.1370.GENE3D); IPR036612 (G3DSA:3.30.1370.GENE3D); IPR036612 (G3DSA:3.30.1370.GENE3D); IPR004088 (PFAM); mobidb-lite (MOBIDB_LITE); mobidb-lite (MOBIDB_LITE); PTHR10288 (PANTHER); PTHR10288:SF179 (PANTHER); PS50084 (PROSITE_PROFILES); PS50084 (PROSITE_PROFILES); PS50084 (PROSITE_PROFILES); cd02396 (CDD); cd02396 (CDD); cd00105 (CDD); IPR036612 (SUPERFAMILY)…	F:GO:0003676; F:GO:0003723	F:nucleic acid binding; F:RNA binding	-	-	-	-
FXSY01000001.1	Minc3s00001g00010	0	2	2	0	1	0	1	0	0	0	NP_499890.2	PQBP1 (polyglutamine tract-binding neurodegeneration protein) homolog [Caenorhabditis elegans]	C-Ele	25148159	GO:0005575 ; GO:0005622 ; GO:0005623 ; GO:0005634 ; GO:0005654 ; GO:0006629 ; GO:0006638 ; GO:0006639 ; GO:0006641 ; GO:0008150 ; GO:0008152 ; GO:0009987 ; GO:0010876 ; GO:0016604 ; GO:0019915 ; GO:0031974 ; GO:0031981 ; GO:0033036 ; GO:0043226 ; GO:0043227 ; GO:0043229 ; GO:0043231 ; GO:0043233 ; GO:0044237 ; GO:0044238 ; GO:0044255 ; GO:0044422 ; GO:0044424 ; GO:0044428 ; GO:0044446 ; GO:004445…	-	ko03040	Spliceosome	IPR001202 (SMART); IPR001202 (PFAM); G3DSA:2.20.70.10 (GENE3D); mobidb-lite (MOBIDB_LITE); mobidb-lite (MOBIDB_LITE); PTHR21737:SF3 (PANTHER); PTHR21737 (PANTHER); IPR001202 (PROSITE_PROFILES); IPR001202 (CDD); IPR036020 (SUPERFAMILY)	F:GO:0005515	F:protein binding	-	-	-	-
FXSY01000001.1	Minc3s00001g00011	1	1	0	2	0	0	0	0	1	0	XP_001897453.1	Nematode astacin protease 4 [Brugia malayi]	Nematode	170585362	-	-	-	-	IPR001506 (PFAM); IPR024079 (G3DSA:3.40.390.GENE3D); mobidb-lite (MOBIDB_LITE); PTHR10127:SF780 (PANTHER); PTHR10127 (PANTHER); SSF55486 (SUPERFAMILY)	P:GO:0006508; F:GO:0004222; F:GO:0008237	P:proteolysis; F:metalloendopeptidase activity; F:metallopeptidase activity	-	-	-	-
FXSY01000001.1	Minc3s00001g00012	0	1	0	0	0	2	2	0	0	0	NP_001254939.1	Zinc metalloproteinase nas-4 [Caenorhabditis elegans]	Nematode	392895294	GO:0003674 ; GO:0003824 ; GO:0004175 ; GO:0004222 ; GO:0005488 ; GO:0005575 ; GO:0005576 ; GO:0006508 ; GO:0008150 ; GO:0008152 ; GO:0008233 ; GO:0008237 ; GO:0008270 ; GO:0016787 ; GO:0019538 ; GO:0043167 ; GO:0043169 ; GO:0043170 ; GO:0044238 ; GO:0046872 ; GO:0046914 ; GO:0070011 ; GO:0071704	-	-	-	IPR001506 (PRINTS); IPR006026 (SMART); IPR024079 (G3DSA:3.40.390.GENE3D); IPR001506 (PFAM); PTHR10127 (PANTHER); SSF55486 (SUPERFAMILY)	F:GO:0008270; P:GO:0006508; F:GO:0004222; F:GO:0008237	F:zinc ion binding; P:proteolysis; F:metalloendopeptidase activity; F:metallopeptidase activity	-	-	-	-
FXSY01000001.1	Minc3s00001g00013	4	0	0	0	0	0	0	2	0	0	NP_001254438.1	Uncharacterized protein CELE_ZC101.2	Nematode	392892547	GO:0000003 ; GO:0002119 ; GO:0002164 ; GO:0003008 ; GO:0003012 ; GO:0003674 ; GO:0005198 ; GO:0005488 ; GO:0005509 ; GO:0005575 ; GO:0005576 ; GO:0005578 ; GO:0005604 ; GO:0006461 ; GO:0006810 ; GO:0006897 ; GO:0006898 ; GO:0006928 ; GO:0006936 ; GO:0006941 ; GO:0006996 ; GO:0007010 ; GO:0007044 ; GO:0007154 ; GO:0007165 ; GO:0007166 ; GO:0007167 ; GO:0007169 ; GO:0007275 ; GO:0007399 ; GO:000751…	-	-	-	IPR000742 (SMART); IPR001881 (SMART); IPR001791 (SMART); G3DSA:2.60.120.200 (GENE3D); IPR000742 (PFAM); G3DSA:2.10.25.10 (GENE3D); G3DSA:2.10.25.10 (GENE3D); G3DSA:2.10.25.10 (GENE3D); G3DSA:2.60.120.200 (GENE3D); IPR001791 (PFAM); IPR001791 (PFAM); mobidb-lite (MOBIDB_LITE); mobidb-lite (MOBIDB_LITE); PTHR10574:SF202 (PANTHER); PTHR10574:SF202 (PANTHER); PTHR10574 (PANTHER); PTHR10574 (PANTHER);…	F:GO:0005509	F:calcium ion binding	-	-	-	-
FXSY01000001.1	Minc3s00001g00015	4	9	6	2	4	2	2	2	5	4	NP_001022488.1	Basement membrane proteoglycan [Caenorhabditis elegans]	C-Ele	71998539	GO:0000003 ; GO:0002119 ; GO:0002164 ; GO:0003008 ; GO:0003012 ; GO:0003674 ; GO:0005198 ; GO:0005488 ; GO:0005509 ; GO:0005575 ; GO:0005576 ; GO:0005578 ; GO:0005604 ; GO:0006461 ; GO:0006810 ; GO:0006897 ; GO:0006898 ; GO:0006928 ; GO:0006936 ; GO:0006941 ; GO:0006996 ; GO:0007010 ; GO:0007044 ; GO:0007154 ; GO:0007165 ; GO:0007166 ; GO:0007167 ; GO:0007169 ; GO:0007275 ; GO:0007399 ; GO:000751…	-	-	-	IPR002172 (PRINTS); IPR003598 (SMART); IPR000742 (SMART); IPR002172 (SMART); IPR000034 (SMART); IPR002049 (SMART); IPR003599 (SMART); IPR013783 (G3DSA:2.60.40.GENE3D); IPR013783 (G3DSA:2.60.40.GENE3D); IPR013151 (PFAM); G3DSA:4.10.400.10 (GENE3D); IPR000082 (PFAM); G3DSA:2.10.25.10 (GENE3D); IPR002172 (PFAM); IPR013783 (G3DSA:2.60.40.GENE3D); IPR013783 (G3DSA:2.60.40.GENE3D); IPR036364 (G3DSA:3.3…	F:GO:0005515	F:protein binding	-	-	-	-
FXSY01000001.1	Minc3s00001g00021	1	0	2	0	1	0	1	0	0	0	XP_003104259.1	CRE-HHAT-1 protein	Nematode	308484117	-	-	-	-	IPR015943 (G3DSA:2.130.10.GENE3D); IPR004299 (PFAM); mobidb-lite (MOBIDB_LITE); PTHR13285:SF22 (PANTHER); PTHR13285 (PANTHER)	F:GO:0005515	F:protein binding	-	-	-	-
FXSY01000001.1	Minc3s00001g00023	0	1	0	0	0	0	0	0	0	0	NP_001023936.1	Uncharacterized protein CELE_F46B6.6 [Caenorhabditis elegans]	C-Ele	71994658	GO:0000166 ; GO:0001882 ; GO:0001883 ; GO:0003674 ; GO:0003924 ; GO:0005488 ; GO:0005525 ; GO:0005575 ; GO:0005622 ; GO:0005623 ; GO:0005737 ; GO:0005739 ; GO:0006139 ; GO:0006152 ; GO:0006412 ; GO:0006413 ; GO:0006518 ; GO:0006725 ; GO:0006753 ; GO:0006793 ; GO:0006796 ; GO:0006807 ; GO:0006810 ; GO:0006897 ; GO:0006898 ; GO:0008150 ; GO:0008152 ; GO:0009056 ; GO:0009058 ; GO:0009059 ; GO:000911…	-	-	-	G3DSA:3.40.50.300 (GENE3D); IPR006073 (PFAM); IPR005225 (TIGRFAM); G3DSA:3.40.50.300 (GENE3D); PTHR43381:SF1 (PANTHER); IPR015760 (PANTHER); IPR027417 (SUPERFAMILY)	F:GO:0005525	F:GTP binding	-	-	-	-
FXSY01000001.1	Minc3s00001g00024	0	0	0	0	1	0	1	0	0	0	NP_497051.1	Uncharacterized protein CELE_K02B7.3 [Caenorhabditis elegans]	C-Ele	17534841	-	-	-	-	-	-	-	-	-	-	-
FXSY01000001.1	Minc3s00001g00025	0	1	2	2	1	0	1	2	0	0	-	-	-	-	-	-	-	-	-	-	-	-	-	-	-
FXSY01000001.1	Minc3s00001g00027	0	4	0	4	2	2	0	2	0	0	NP_001254939.1	Zinc metalloproteinase nas-4 [Caenorhabditis elegans]	Nematode	392895294	GO:0003674 ; GO:0003824 ; GO:0004175 ; GO:0004222 ; GO:0005488 ; GO:0005575 ; GO:0005576 ; GO:0006508 ; GO:0008150 ; GO:0008152 ; GO:0008233 ; GO:0008237 ; GO:0008270 ; GO:0016787 ; GO:0019538 ; GO:0043167 ; GO:0043169 ; GO:0043170 ; GO:0044238 ; GO:0046872 ; GO:0046914 ; GO:0070011 ; GO:0071704	peptidase activity, acting on L-amino acid peptides ; organic substance metabolic process	-	-	IPR001506 (PRINTS); IPR006026 (SMART); IPR024079 (G3DSA:3.40.390.GENE3D); IPR001506 (PFAM); PTHR10127:SF780 (PANTHER); PTHR10127 (PANTHER); SSF55486 (SUPERFAMILY)	F:GO:0008270; P:GO:0006508; F:GO:0004222; F:GO:0008237	F:zinc ion binding; P:proteolysis; F:metalloendopeptidase activity; F:metallopeptidase activity	Effector	-	-	-
FXSY01000001.1	Minc3s00001g00028	0	0	0	2	2	0	0	0	0	0	NP_001254939.1	Zinc metalloproteinase nas-4 [Caenorhabditis elegans]	Nematode	392895294	GO:0003674 ; GO:0003824 ; GO:0004175 ; GO:0004222 ; GO:0005488 ; GO:0005575 ; GO:0005576 ; GO:0006508 ; GO:0008150 ; GO:0008152 ; GO:0008233 ; GO:0008237 ; GO:0008270 ; GO:0016787 ; GO:0019538 ; GO:0043167 ; GO:0043169 ; GO:0043170 ; GO:0044238 ; GO:0046872 ; GO:0046914 ; GO:0070011 ; GO:0071704	-	-	-	IPR001506 (PRINTS); IPR006026 (SMART); IPR001506 (PFAM); IPR024079 (G3DSA:3.40.390.GENE3D); PTHR10127 (PANTHER); IPR034035 (CDD); SSF55486 (SUPERFAMILY)	F:GO:0008270; P:GO:0006508; F:GO:0004222; F:GO:0008237	F:zinc ion binding; P:proteolysis; F:metalloendopeptidase activity; F:metallopeptidase activity	-	-	-	-
FXSY01000001.1	Minc3s00001g00030	0	0	2	0	0	2	2	2	1	0	-	-	-	-	-	-	-	-	-	-	-	-	-	-	-
FXSY01000001.1	Minc3s00001g00031	0	0	0	0	0	2	0	0	0	0	-	-	-	-	-	-	-	-	-	-	-	-	-	-	-
FXSY01000001.1	Minc3s00001g00032	2	3	0	2	0	0	3	0	2	0	XP_020305716.1	hypothetical protein, variant	Nematode	1158598896	-	-	-	-	-	-	-	-	-	-	-
FXSY01000001.1	Minc3s00001g00033	0	2	0	0	1	0	2	0	0	2	-	-	-	-	-	-	-	-	IPR000467 (SMART); IPR000061 (SMART); IPR006903 (PFAM); IPR000467 (PFAM); IPR008942 (G3DSA:1.25.40.GENE3D); IPR000061 (PFAM); mobidb-lite (MOBIDB_LITE); mobidb-lite (MOBIDB_LITE); mobidb-lite (MOBIDB_LITE); PTHR12323 (PANTHER); IPR006569 (PROSITE_PROFILES); IPR000061 (PROSITE_PROFILES); IPR000467 (PROSITE_PROFILES); IPR035967 (SUPERFAMILY)	F:GO:0003676; F:GO:0003723; P:GO:0006396	F:nucleic acid binding; F:RNA binding; P:RNA processing	-	-	-	-
FXSY01000001.1	Minc3s00001g00035	1	2	0	0	3	0	2	2	2	0	NP_495593.2	Serine/threonine-protein phosphatase Pgam5, mitochondrial [Caenorhabditis elegans]	Nematode	32564174	GO:0003674 ; GO:0003824 ; GO:0004721 ; GO:0005575 ; GO:0005622 ; GO:0005623 ; GO:0005737 ; GO:0005739 ; GO:0005740 ; GO:0005741 ; GO:0006464 ; GO:0006470 ; GO:0006793 ; GO:0006796 ; GO:0008150 ; GO:0008152 ; GO:0009987 ; GO:0016020 ; GO:0016021 ; GO:0016311 ; GO:0016787 ; GO:0016788 ; GO:0016791 ; GO:0019538 ; GO:0019867 ; GO:0031090 ; GO:0031224 ; GO:0031966 ; GO:0031967 ; GO:0031968 ; GO:003197…	-	ko04137	Mitophagy - animal	-	-	-	-	-	-	-
FXSY01000001.1	Minc3s00001g00036	2	1	0	0	2	0	0	0	0	0	NP_501549.1	Ras-related protein Rap-1 [Caenorhabditis elegans]	C-Ele	17542026	GO:0000003 ; GO:0000166 ; GO:0001882 ; GO:0001883 ; GO:0003006 ; GO:0003674 ; GO:0003924 ; GO:0005488 ; GO:0005525 ; GO:0005575 ; GO:0005622 ; GO:0005623 ; GO:0006139 ; GO:0006152 ; GO:0006725 ; GO:0006753 ; GO:0006793 ; GO:0006796 ; GO:0006807 ; GO:0007154 ; GO:0007165 ; GO:0007264 ; GO:0007275 ; GO:0007548 ; GO:0008150 ; GO:0008152 ; GO:0008406 ; GO:0008544 ; GO:0009056 ; GO:0009116 ; GO:000911…	-	ko04010	MAPK signaling pathway	PR00449 (PRINTS); SM00176 (SMART); SM00173 (SMART); SM00174 (SMART); SM00175 (SMART); G3DSA:3.40.50.300 (GENE3D); IPR001806 (PFAM); G3DSA:3.30.70.1390 (GENE3D); IPR005225 (TIGRFAM); PTHR24070:SF284 (PANTHER); IPR020849 (PANTHER); IPR020849 (PROSITE_PROFILES); cd04175 (CDD); IPR027417 (SUPERFAMILY)	F:GO:0005525; P:GO:0007165; F:GO:0003924; C:GO:0016020	F:GTP binding; P:signal transduction; F:GTPase activity; C:membrane	-	-	-	-
FXSY01000001.1	Minc3s00001g00037	1	0	0	0	0	0	0	0	0	2	NP_496070.1	Helix-loop-helix protein 6 [Caenorhabditis elegans]	C-Ele	17536291	GO:0000975 ; GO:0000976 ; GO:0000977 ; GO:0000981 ; GO:0001012 ; GO:0001067 ; GO:0001071 ; GO:0002119 ; GO:0002164 ; GO:0003674 ; GO:0003676 ; GO:0003677 ; GO:0003690 ; GO:0003700 ; GO:0003705 ; GO:0005488 ; GO:0005515 ; GO:0005575 ; GO:0005622 ; GO:0005623 ; GO:0005634 ; GO:0005667 ; GO:0006139 ; GO:0006351 ; GO:0006355 ; GO:0006357 ; GO:0006366 ; GO:0006725 ; GO:0006807 ; GO:0007275 ; GO:000756…	-	-	-	IPR011598 (SMART); IPR036638 (G3DSA:4.10.280.GENE3D); IPR011598 (PFAM); PTHR13935:SF56 (PANTHER); IPR015660 (PANTHER); IPR011598 (PROSITE_PROFILES); IPR011598 (CDD); IPR036638 (SUPERFAMILY)	F:GO:0003677; F:GO:0046983; P:GO:0006357	F:DNA binding; F:protein dimerization activity; P:regulation of transcription from RNA polymerase II promoter	-	-	-	-
FXSY01000001.1	Minc3s00001g00038	0	0	0	0	0	0	0	2	0	0	NP_001022373.1	Chloride channel protein [Caenorhabditis elegans]	C-Ele	71996452	GO:0003674 ; GO:0005215 ; GO:0005216 ; GO:0005244 ; GO:0005247 ; GO:0005253 ; GO:0005254 ; GO:0005488 ; GO:0005575 ; GO:0006810 ; GO:0006811 ; GO:0006820 ; GO:0006821 ; GO:0008150 ; GO:0008308 ; GO:0008509 ; GO:0009987 ; GO:0015075 ; GO:0015103 ; GO:0015108 ; GO:0015267 ; GO:0015698 ; GO:0016020 ; GO:0016021 ; GO:0022803 ; GO:0022832 ; GO:0022836 ; GO:0022838 ; GO:0022857 ; GO:0022891 ; GO:002289…	-	-	-	IPR001807 (PRINTS); G3DSA:3.10.580.10 (GENE3D); IPR014743 (G3DSA:1.10.3080.GENE3D); IPR001807 (PFAM); IPR000644 (PFAM); mobidb-lite (MOBIDB_LITE); mobidb-lite (MOBIDB_LITE); mobidb-lite (MOBIDB_LITE); PTHR11689 (PANTHER); PTHR11689:SF73 (PANTHER); IPR000644 (PROSITE_PROFILES); IPR000644 (PROSITE_PROFILES); cd04591 (CDD); cd03683 (CDD); IPR014743 (SUPERFAMILY); SSF54631 (SUPERFAMILY)	F:GO:0005216; P:GO:0055085; C:GO:0016020; P:GO:0006821; F:GO:0005247	F:ion channel activity; P:transmembrane transport; C:membrane; P:chloride transport; F:voltage-gated chloride channel activity	-	-	-	-
FXSY01000001.1	Minc3s00001g00042	1	0	0	0	1	0	0	0	1	0	NP_001021553.1	DeoxyUTPase [Caenorhabditis elegans]	C-Ele	71988561	GO:0000003 ; GO:0000287 ; GO:0002119 ; GO:0002164 ; GO:0003006 ; GO:0003674 ; GO:0003824 ; GO:0004170 ; GO:0005488 ; GO:0005575 ; GO:0005622 ; GO:0005623 ; GO:0005737 ; GO:0006139 ; GO:0006220 ; GO:0006221 ; GO:0006226 ; GO:0006244 ; GO:0006725 ; GO:0006753 ; GO:0006793 ; GO:0006796 ; GO:0006807 ; GO:0006914 ; GO:0006915 ; GO:0007275 ; GO:0007548 ; GO:0008150 ; GO:0008152 ; GO:0008219 ; GO:000840…	-	ko00240	Pyrimidine metabolism	IPR008181 (TIGRFAM); IPR029054 (PFAM); G3DSA:2.70.40.10 (GENE3D); G3DSA:2.70.40.10 (GENE3D); mobidb-lite (MOBIDB_LITE); PTHR11241 (PANTHER); IPR033704 (CDD); IPR036157 (SUPERFAMILY)	F:GO:0004170; P:GO:0046080	F:dUTP diphosphatase activity; P:dUTP metabolic process	-	-	-	-
FXSY01000001.1	Minc3s00001g00043	0	0	0	0	1	0	1	0	0	0	XP_003143631.1	prenyltransferase and squalene oxidase repeat family protein [Loa loa]	Nematode	312082888	-	-	-	-	PR00830 (PRINTS); IPR008269 (PFAM); IPR014721 (G3DSA:3.30.230.GENE3D); IPR020568 (SUPERFAMILY)	P:GO:0006508; F:GO:0004252; F:GO:0004176	P:proteolysis; F:serine-type endopeptidase activity; F:ATP-dependent peptidase activity	-	-	-	-
FXSY01000001.1	Minc3s00001g00044	0	0	2	0	0	0	2	1	1	0	XP_013299840.1	hypothetical protein NECAME_10917	Nematode	915262294	-	-	-	-	-	-	-	-	-	-	-
FXSY01000001.1	Minc3s00001g00047	7	10	6	2	8	2	2	8	7	6	NP_499367.1	Tubulin beta chain [Caenorhabditis elegans]	C-Ele	17553980	GO:0000003 ; GO:0000166 ; GO:0000226 ; GO:0000278 ; GO:0000902 ; GO:0000904 ; GO:0001882 ; GO:0001883 ; GO:0002119 ; GO:0002164 ; GO:0003674 ; GO:0003924 ; GO:0005198 ; GO:0005200 ; GO:0005488 ; GO:0005525 ; GO:0005575 ; GO:0005622 ; GO:0005623 ; GO:0005737 ; GO:0005819 ; GO:0005856 ; GO:0005874 ; GO:0005876 ; GO:0006139 ; GO:0006152 ; GO:0006725 ; GO:0006753 ; GO:0006793 ; GO:0006796 ; GO:000680…	-	ko04145	Phagosome	IPR000217 (PRINTS); IPR002453 (PRINTS); IPR003008 (SMART); IPR018316 (SMART); G3DSA:1.10.287.600 (GENE3D); IPR037103 (G3DSA:3.30.1330.GENE3D); IPR036525 (G3DSA:3.40.50.GENE3D); IPR018316 (PFAM); IPR003008 (PFAM); mobidb-lite (MOBIDB_LITE); PTHR11588:SF256 (PANTHER); IPR000217 (PANTHER); cd02187 (CDD); IPR008280 (SUPERFAMILY); IPR036525 (SUPERFAMILY)	F:GO:0005525; F:GO:0003924; F:GO:0005200; P:GO:0007017; C:GO:0005874	F:GTP binding; F:GTPase activity; F:structural constituent of cytoskeleton; P:microtubule-based process; C:microtubule	-	-	-	-
FXSY01000001.1	Minc3s00001g00050	0	0	0	0	2	2	0	0	0	0	-	-	-	-	-	-	-	-	-	-	-	-	-	-	-
FXSY01000001.1	Minc3s00001g00051	4	3	0	2	2	2	4	1	4	2	NP_495655.1	Dolichyl-diphosphooligosaccharide--protein glycosyltransferase 48 kDa subunit [Caenorhabditis elegans]	C-Ele	17536165	GO:0000003 ; GO:0002119 ; GO:0002164 ; GO:0003674 ; GO:0003824 ; GO:0005575 ; GO:0005622 ; GO:0005623 ; GO:0005737 ; GO:0005783 ; GO:0005789 ; GO:0005975 ; GO:0006464 ; GO:0006486 ; GO:0006487 ; GO:0006915 ; GO:0007275 ; GO:0008150 ; GO:0008152 ; GO:0008219 ; GO:0009058 ; GO:0009059 ; GO:0009100 ; GO:0009101 ; GO:0009790 ; GO:0009791 ; GO:0009792 ; GO:0009987 ; GO:0012501 ; GO:0012505 ; GO:001602…	-	ko00510 ; ko04141	N-Glycan biosynthesis ; Protein processing in endoplasmic reticulum	IPR005013 (PFAM); IPR005013 (PANTHER)	C:GO:0005789; P:GO:0018279	C:endoplasmic reticulum membrane; P:protein N-linked glycosylation via asparagine	-	-	-	-
FXSY01000001.1	Minc3s00001g00052	4	5	0	0	2	0	0	1	2	0	NP_497806.1	Tubulin beta-2 chain [Caenorhabditis elegans]	C-Ele	17552540	GO:0000003 ; GO:0000166 ; GO:0000212 ; GO:0000226 ; GO:0000278 ; GO:0000902 ; GO:0000904 ; GO:0001882 ; GO:0001883 ; GO:0002119 ; GO:0002164 ; GO:0003006 ; GO:0003674 ; GO:0003924 ; GO:0005198 ; GO:0005200 ; GO:0005488 ; GO:0005525 ; GO:0005575 ; GO:0005622 ; GO:0005623 ; GO:0005737 ; GO:0005819 ; GO:0005856 ; GO:0005874 ; GO:0005876 ; GO:0006139 ; GO:0006152 ; GO:0006725 ; GO:0006753 ; GO:000679…	-	ko04145	Phagosome	IPR002453 (PRINTS); IPR000217 (PRINTS); IPR018316 (SMART); IPR003008 (SMART); G3DSA:1.10.287.600 (GENE3D); IPR036525 (G3DSA:3.40.50.GENE3D); IPR018316 (PFAM); IPR037103 (G3DSA:3.30.1330.GENE3D); IPR003008 (PFAM); PTHR11588:SF256 (PANTHER); IPR000217 (PANTHER); cd02187 (CDD); IPR008280 (SUPERFAMILY); IPR036525 (SUPERFAMILY)	F:GO:0005525; F:GO:0003924; F:GO:0005200; C:GO:0005874; P:GO:0007017	F:GTP binding; F:GTPase activity; F:structural constituent of cytoskeleton; C:microtubule; P:microtubule-based process	-	-	-	-
FXSY01000001.1	Minc3s00001g00055	0	0	0	0	0	2	1	0	0	0	-	-	-	-	-	-	-	-	-	-	-	-	-	-	-
FXSY01000001.1	Minc3s00001g00056	1	0	2	0	0	0	1	2	2	2	NP_496800.1	Enoyl-[acyl-carrier-protein] reductase, mitochondrial [Caenorhabditis elegans]	C-Ele	17536829	GO:0003674 ; GO:0003824 ; GO:0005488 ; GO:0005575 ; GO:0005622 ; GO:0005623 ; GO:0005737 ; GO:0005739 ; GO:0006082 ; GO:0006629 ; GO:0006631 ; GO:0006633 ; GO:0007275 ; GO:0007568 ; GO:0008150 ; GO:0008152 ; GO:0008270 ; GO:0008340 ; GO:0008610 ; GO:0009058 ; GO:0009987 ; GO:0010259 ; GO:0016053 ; GO:0016491 ; GO:0016627 ; GO:0016628 ; GO:0019166 ; GO:0019752 ; GO:0032501 ; GO:0032502 ; GO:003278…	-	ko00062 ; ko01212	Fatty acid elongation ; Fatty acid metabolism	G3DSA:3.90.180.10 (GENE3D); IPR013154 (PFAM); G3DSA:3.40.50.720 (GENE3D); IPR013149 (PFAM); PTHR43981 (PANTHER); cd08290 (CDD); IPR036291 (SUPERFAMILY); IPR011032 (SUPERFAMILY)	P:GO:0055114	P:oxidation-reduction process	-	-	-	-
FXSY01000001.1	Minc3s00001g00058	1	2	0	0	2	0	0	0	2	0	NP_497053.1	Uncharacterized protein CELE_C09F9.2	Nematode	17531707	GO:0005575 ; GO:0016020 ; GO:0016021 ; GO:0031224 ; GO:0044425	-	-	-	-	-	-	-	-	-	-
FXSY01000001.1	Minc3s00001g00059	2	4	0	0	1	2	2	0	3	2	NP_001254312.1	Guanine nucleotide-binding protein subunit beta-1 [Caenorhabditis elegans]	C-Ele	392891893	GO:0000003 ; GO:0000132 ; GO:0000226 ; GO:0000278 ; GO:0002119 ; GO:0002164 ; GO:0003674 ; GO:0004871 ; GO:0005575 ; GO:0005622 ; GO:0005623 ; GO:0005834 ; GO:0005886 ; GO:0006996 ; GO:0007010 ; GO:0007017 ; GO:0007049 ; GO:0007097 ; GO:0007154 ; GO:0007163 ; GO:0007165 ; GO:0007275 ; GO:0007338 ; GO:0007610 ; GO:0008150 ; GO:0009566 ; GO:0009790 ; GO:0009791 ; GO:0009792 ; GO:0009898 ; GO:000998…	-	-	-	IPR020472 (PRINTS); IPR001632 (PRINTS); IPR001680 (SMART); PIRSF002394 (PIRSF); G3DSA:2.40.50.140 (GENE3D); IPR015943 (G3DSA:2.130.10.GENE3D); IPR001680 (PFAM); IPR015943 (G3DSA:2.130.10.GENE3D); IPR015943 (G3DSA:2.130.10.GENE3D); IPR016346 (PANTHER); PTHR19850:SF47 (PANTHER); IPR017986 (PROSITE_PROFILES); IPR001680 (PROSITE_PROFILES); cd00200 (CDD); IPR036322 (SUPERFAMILY)	F:GO:0005515; P:GO:0007165	F:protein binding; P:signal transduction	-	-	-	-
FXSY01000001.1	Minc3s00001g00060	0	0	0	0	2	1	0	0	1	0	NP_505736.2	Double-strand break repair protein mre-11 [Caenorhabditis elegans]	C-Ele	72001542	GO:0000003 ; GO:0000075 ; GO:0000077 ; GO:0000278 ; GO:0000280 ; GO:0003674 ; GO:0003824 ; GO:0004518 ; GO:0004519 ; GO:0004527 ; GO:0005488 ; GO:0005575 ; GO:0005622 ; GO:0005623 ; GO:0005634 ; GO:0005694 ; GO:0006139 ; GO:0006259 ; GO:0006281 ; GO:0006302 ; GO:0006725 ; GO:0006807 ; GO:0006950 ; GO:0006974 ; GO:0006996 ; GO:0007049 ; GO:0007059 ; GO:0007093 ; GO:0007275 ; GO:0007346 ; GO:000815…	-	ko03440 ; ko03450	Homologous recombination ; Non-homologous end-joining	IPR007281 (SMART); IPR029052 (G3DSA:3.60.21.GENE3D); IPR003701 (PIRSF); IPR003701 (TIGRFAM); IPR007281 (PFAM); IPR004843 (PFAM); mobidb-lite (MOBIDB_LITE); mobidb-lite (MOBIDB_LITE); PTHR10139 (PANTHER); cd00840 (CDD); IPR029052 (SUPERFAMILY)	C:GO:0005634; F:GO:0008408; F:GO:0004519; F:GO:0030145; C:GO:0030870; P:GO:0006302; F:GO:0016787	C:nucleus; F:3'-5' exonuclease activity; F:endonuclease activity; F:manganese ion binding; C:Mre11 complex; P:double-strand break repair; F:hydrolase activity	-	-	-	-
FXSY01000002.1	Minc3s00002g00062	1	4	0	0	2	0	1	0	0	3	NP_507242.1	tRNA pseudouridine synthase [Caenorhabditis elegans]	C-Ele	17565126	GO:0001522 ; GO:0003674 ; GO:0003676 ; GO:0003723 ; GO:0003824 ; GO:0005488 ; GO:0005575 ; GO:0005622 ; GO:0005623 ; GO:0005634 ; GO:0006139 ; GO:0006396 ; GO:0006399 ; GO:0006400 ; GO:0006725 ; GO:0006807 ; GO:0008033 ; GO:0008150 ; GO:0008152 ; GO:0009451 ; GO:0009982 ; GO:0009987 ; GO:0010467 ; GO:0016070 ; GO:0016071 ; GO:0016556 ; GO:0016853 ; GO:0016866 ; GO:0031119 ; GO:0034470 ; GO:003464…	-	-	-	IPR001406 (TIGRFAM); IPR020095 (G3DSA:3.30.70.GENE3D); IPR020097 (PFAM); G3DSA:3.30.70.580 (GENE3D); mobidb-lite (MOBIDB_LITE); IPR001406 (PANTHER); PTHR11142:SF4 (PANTHER); cd02568 (CDD); IPR020103 (SUPERFAMILY)	P:GO:0001522; F:GO:0003723; P:GO:0009451; F:GO:0009982	P:pseudouridine synthesis; F:RNA binding; P:RNA modification; F:pseudouridine synthase activity	-	-	-	-
FXSY01000002.1	Minc3s00002g00064	0	3	0	4	0	4	2	2	1	0	NP_510568.1	Uncharacterized protein CELE_K09A9.6 [Caenorhabditis elegans]	C-Ele	17568771	GO:0005575 ; GO:0006464 ; GO:0008150 ; GO:0008152 ; GO:0009987 ; GO:0016020 ; GO:0016021 ; GO:0018193 ; GO:0019538 ; GO:0031224 ; GO:0036211 ; GO:0043170 ; GO:0043412 ; GO:0044237 ; GO:0044238 ; GO:0044260 ; GO:0044267 ; GO:0044425 ; GO:0071704	-	-	-	IPR019734 (SMART); IPR011990 (G3DSA:1.25.40.GENE3D); PF13432 (PFAM); IPR007803 (PFAM); IPR011990 (G3DSA:1.25.40.GENE3D); IPR011990 (G3DSA:1.25.40.GENE3D); IPR027443 (G3DSA:2.60.120.GENE3D); mobidb-lite (MOBIDB_LITE); mobidb-lite (MOBIDB_LITE); mobidb-lite (MOBIDB_LITE); mobidb-lite (MOBIDB_LITE); PTHR12366 (PANTHER); PTHR12366:SF29 (PANTHER); IPR013026 (PROSITE_PROFILES); IPR019734 (PROSITE_PROFI…	F:GO:0005515; P:GO:0018193	F:protein binding; P:peptidyl-amino acid modification	-	-	-	-
FXSY01000002.1	Minc3s00002g00065	0	0	0	1	0	0	0	0	1	0	NP_498013.2	Uncharacterized protein CELE_C35D10.5	Nematode	392894834	GO:0007275 ; GO:0008150 ; GO:0009790 ; GO:0009792 ; GO:0032501 ; GO:0032502 ; GO:0044699 ; GO:0044707 ; GO:0044767 ; GO:0048856	-	-	-	-	-	-	-	-	-	-
FXSY01000002.1	Minc3s00002g00067	2	2	0	0	1	0	0	0	2	0	NP_510479.1	Uncharacterized protein CELE_F14F4.3 [Caenorhabditis elegans]	C-Ele	17551700	GO:0000166 ; GO:0001882 ; GO:0001883 ; GO:0002119 ; GO:0002164 ; GO:0003674 ; GO:0003824 ; GO:0005215 ; GO:0005488 ; GO:0005524 ; GO:0005575 ; GO:0006139 ; GO:0006725 ; GO:0006753 ; GO:0006793 ; GO:0006796 ; GO:0006807 ; GO:0006810 ; GO:0007275 ; GO:0007568 ; GO:0008150 ; GO:0008152 ; GO:0008340 ; GO:0009056 ; GO:0009116 ; GO:0009117 ; GO:0009119 ; GO:0009123 ; GO:0009125 ; GO:0009126 ; GO:000912…	-	ko02010	ABC transporters	IPR003593 (SMART); G3DSA:3.40.50.300 (GENE3D); IPR011527 (PFAM); IPR036640 (G3DSA:1.20.1560.GENE3D); IPR003439 (PFAM); PTHR24223 (PANTHER); IPR011527 (PROSITE_PROFILES); IPR003439 (PROSITE_PROFILES); cd03244 (CDD); IPR036640 (SUPERFAMILY); IPR027417 (SUPERFAMILY)	F:GO:0016887; F:GO:0005524; F:GO:0042626; P:GO:0055085; C:GO:0016021	F:ATPase activity; F:ATP binding; F:ATPase activity, coupled to transmembrane movement of substances; P:transmembrane transport; C:integral component of membrane	-	-	-	-
FXSY01000002.1	Minc3s00002g00068	2	2	0	0	1	2	2	0	1	0	XP_020304127.1	hypothetical protein LOAG_00362	Nematode	1158589980	-	-	ko02010	ABC transporters	IPR003593 (SMART); IPR011527 (PFAM); IPR003439 (PFAM); IPR036640 (G3DSA:1.20.1560.GENE3D); G3DSA:3.40.50.300 (GENE3D); mobidb-lite (MOBIDB_LITE); PTHR24223 (PANTHER); PTHR24223:SF277 (PANTHER); IPR011527 (PROSITE_PROFILES); IPR003439 (PROSITE_PROFILES); IPR027417 (SUPERFAMILY); IPR036640 (SUPERFAMILY)	F:GO:0016887; F:GO:0005524; F:GO:0042626; P:GO:0055085; C:GO:0016021	F:ATPase activity; F:ATP binding; F:ATPase activity, coupled to transmembrane movement of substances; P:transmembrane transport; C:integral component of membrane	-	-	-	-
FXSY01000002.1	Minc3s00002g00069	0	2	0	0	0	0	1	0	1	0	-	-	-	-	-	-	-	-	-	-	-	-	-	-	-
FXSY01000002.1	Minc3s00002g00070	0	0	0	0	0	0	1	0	0	0	-	-	-	-	-	-	-	-	-	-	-	-	-	-	-
FXSY01000002.1	Minc3s00002g00071	0	2	2	2	2	0	2	0	2	2	-	-	-	-	-	-	-	-	-	-	-	-	-	-	-
FXSY01000002.1	Minc3s00002g00072	0	0	0	0	1	0	0	0	2	0	XP_003109703.1	CRE-ELT-2 protein	Nematode	308495029	-	-	-	-	IPR000679 (PRINTS); IPR000679 (SMART); IPR000679 (PFAM); IPR013088 (G3DSA:3.30.50.GENE3D); mobidb-lite (MOBIDB_LITE); PTHR10071 (PANTHER); PTHR10071:SF285 (PANTHER); PTHR10071:SF285 (PANTHER); PTHR10071 (PANTHER); IPR000679 (PROSITE_PROFILES); cd00202 (CDD); SSF57716 (SUPERFAMILY)	F:GO:0008270; F:GO:0003700; P:GO:0006355; F:GO:0043565	F:zinc ion binding; F:transcription factor activity, sequence-specific DNA binding; P:regulation of transcription, DNA-templated; F:sequence-specific DNA binding	-	-	-	-
FXSY01000002.1	Minc3s00002g00073	0	0	0	0	0	0	0	2	0	0	-	-	-	-	-	-	-	-	-	-	-	-	-	-	-
FXSY01000002.1	Minc3s00002g00075	0	0	0	1	0	0	1	0	0	0	-	-	-	-	-	-	-	-	IPR001478 (SMART); G3DSA:2.30.42.10 (GENE3D); IPR001478 (PFAM); IPR015482 (PANTHER); PTHR10554:SF1 (PANTHER); IPR001478 (PROSITE_PROFILES); cd00992 (CDD); IPR036034 (SUPERFAMILY)	F:GO:0005515; F:GO:0005198	F:protein binding; F:structural molecule activity	-	-	-	-
FXSY01000002.1	Minc3s00002g00084	0	0	2	0	0	1	2	1	1	0	XP_001896243.1	hypothetical protein Bm1_23930	Nematode	170582692	-	-	-	-	-	-	-	-	-	-	-
FXSY01000002.1	Minc3s00002g00086	1	0	0	0	0	0	0	0	0	0	-	-	-	-	-	-	-	-	-	-	-	-	-	-	-
FXSY01000002.1	Minc3s00002g00087	0	0	0	0	2	2	0	0	0	2	NP_499516.1	Uncharacterized protein CELE_Y41C4A.9 [Caenorhabditis elegans]	C-Ele	17555844	GO:0000003 ; GO:0000462 ; GO:0003674 ; GO:0003676 ; GO:0003723 ; GO:0005488 ; GO:0005575 ; GO:0005622 ; GO:0005623 ; GO:0005634 ; GO:0005730 ; GO:0006139 ; GO:0006364 ; GO:0006396 ; GO:0006725 ; GO:0006807 ; GO:0008150 ; GO:0008152 ; GO:0009987 ; GO:0010467 ; GO:0016070 ; GO:0016072 ; GO:0019843 ; GO:0022613 ; GO:0030490 ; GO:0030515 ; GO:0030529 ; GO:0030684 ; GO:0031974 ; GO:0031981 ; GO:003204…	-	-	-	IPR010678 (PFAM); IPR010678 (PANTHER)	C:GO:0005634	C:nucleus	-	-	-	-
FXSY01000002.1	Minc3s00002g00088	0	2	0	0	0	0	0	2	0	0	XP_001896245.1	Hypothetical 84.0 kDa protein in SGA1-KTR7 intergenic region, putative [Brugia malayi]	Nematode	170582696	-	-	-	-	IPR010678 (PFAM); mobidb-lite (MOBIDB_LITE); IPR010678 (PANTHER)	C:GO:0005634	C:nucleus	-	-	-	-
FXSY01000002.1	Minc3s00002g00089	3	1	2	1	0	0	0	4	2	2	NP_496483.2	Ribokinase [Caenorhabditis elegans]	C-Ele	392891846	GO:0000166 ; GO:0003674 ; GO:0003824 ; GO:0004747 ; GO:0005488 ; GO:0005524 ; GO:0005575 ; GO:0005622 ; GO:0005623 ; GO:0005634 ; GO:0005737 ; GO:0005975 ; GO:0005996 ; GO:0006014 ; GO:0006793 ; GO:0006796 ; GO:0008150 ; GO:0008152 ; GO:0009056 ; GO:0009987 ; GO:0016052 ; GO:0016301 ; GO:0016310 ; GO:0016740 ; GO:0016772 ; GO:0016773 ; GO:0017076 ; GO:0019200 ; GO:0019303 ; GO:0019321 ; GO:001932…	-	ko00030	Pentose phosphate pathway	IPR002139 (PRINTS); IPR029056 (G3DSA:3.40.1190.GENE3D); IPR011611 (PFAM); IPR011877 (TIGRFAM); PTHR10584:SF166 (PANTHER); PTHR10584 (PANTHER); IPR011877 (HAMAP); IPR011877 (CDD); IPR029056 (SUPERFAMILY)	F:GO:0004747; P:GO:0006014; F:GO:0016301	F:ribokinase activity; P:D-ribose metabolic process; F:kinase activity	-	-	-	-
FXSY01000002.1	Minc3s00002g00090	0	0	0	0	1	0	0	0	0	0	XP_003117826.1	hypothetical protein CRE_00457	Nematode	308511287	-	-	-	-	-	-	-	-	-	-	-
FXSY01000002.1	Minc3s00002g00091	0	0	2	0	0	0	2	0	0	0	XP_013309065.1	hypothetical protein NECAME_05830	Nematode	915293619	-	-	-	-	-	-	-	-	-	-	-
FXSY01000002.1	Minc3s00002g00092	0	0	0	0	0	0	1	1	2	0	NP_001022799.1	Adenine Nucleotide Translocator [Caenorhabditis elegans]	C-Ele	71991728	GO:0000003 ; GO:0002119 ; GO:0002164 ; GO:0003674 ; GO:0005215 ; GO:0005488 ; GO:0005515 ; GO:0005575 ; GO:0005622 ; GO:0005623 ; GO:0005737 ; GO:0005739 ; GO:0005740 ; GO:0005743 ; GO:0006810 ; GO:0006915 ; GO:0006996 ; GO:0007005 ; GO:0007275 ; GO:0007568 ; GO:0008150 ; GO:0008219 ; GO:0008340 ; GO:0009790 ; GO:0009791 ; GO:0009792 ; GO:0009987 ; GO:0010259 ; GO:0010941 ; GO:0010942 ; GO:001250…	-	ko04020	Calcium signaling pathway	IPR002067 (PRINTS); IPR002113 (PRINTS); IPR023395 (G3DSA:1.50.40.GENE3D); IPR018108 (PFAM); PTHR24089:SF208 (PANTHER); PTHR24089 (PANTHER); IPR018108 (PROSITE_PROFILES); IPR018108 (PROSITE_PROFILES); IPR018108 (PROSITE_PROFILES); IPR023395 (SUPERFAMILY)	P:GO:0055085; F:GO:0022857; C:GO:0005743	P:transmembrane transport; F:transmembrane transporter activity; C:mitochondrial inner membrane	-	-	-	-
FXSY01000002.1	Minc3s00002g00093	0	1	0	0	0	0	0	0	0	0	NP_001250947.1	Mediator of RNA polymerase II transcription subunit 31 [Caenorhabditis elegans]	C-Ele	392886566	GO:0000003 ; GO:0000428 ; GO:0000988 ; GO:0000989 ; GO:0001076 ; GO:0001104 ; GO:0003674 ; GO:0003712 ; GO:0003713 ; GO:0005575 ; GO:0005622 ; GO:0005623 ; GO:0005634 ; GO:0005654 ; GO:0005667 ; GO:0006139 ; GO:0006351 ; GO:0006355 ; GO:0006357 ; GO:0006725 ; GO:0006807 ; GO:0007275 ; GO:0008150 ; GO:0008152 ; GO:0009058 ; GO:0009059 ; GO:0009790 ; GO:0009792 ; GO:0009889 ; GO:0009987 ; GO:001046…	-	-	-	IPR008831 (PFAM); IPR008831 (PANTHER)	C:GO:0016592; P:GO:0006355; F:GO:0001104	C:mediator complex; P:regulation of transcription, DNA-templated; F:RNA polymerase II transcription cofactor activity	-	-	-	-
FXSY01000002.1	Minc3s00002g00094	2	2	0	0	2	2	4	0	0	2	NP_492552.1	Probable histone-binding protein lin-53 [Caenorhabditis elegans]	C-Ele	17508127	GO:0000003 ; GO:0001708 ; GO:0002119 ; GO:0002164 ; GO:0003006 ; GO:0003674 ; GO:0005488 ; GO:0005515 ; GO:0005575 ; GO:0005622 ; GO:0005623 ; GO:0005634 ; GO:0005654 ; GO:0006139 ; GO:0006325 ; GO:0006351 ; GO:0006355 ; GO:0006725 ; GO:0006807 ; GO:0006915 ; GO:0006996 ; GO:0007275 ; GO:0007548 ; GO:0008150 ; GO:0008152 ; GO:0008219 ; GO:0008406 ; GO:0009058 ; GO:0009059 ; GO:0009653 ; GO:000979…	-	-	-	IPR020472 (PRINTS); IPR001680 (SMART); IPR022052 (PFAM); IPR015943 (G3DSA:2.130.10.GENE3D); IPR001680 (PFAM); PTHR22850 (PANTHER); PTHR22850:SF82 (PANTHER); IPR017986 (PROSITE_PROFILES); IPR001680 (PROSITE_PROFILES); IPR036322 (SUPERFAMILY)	F:GO:0005515	F:protein binding	-	-	-	-
FXSY01000002.1	Minc3s00002g00095	0	0	0	0	4	0	0	0	2	0	-	-	-	-	-	-	-	-	-	-	-	-	-	-	-
FXSY01000002.1	Minc3s00002g00096	0	0	0	0	0	0	0	1	0	0	-	-	-	-	-	-	-	-	-	-	-	-	-	-	-
FXSY01000002.1	Minc3s00002g00097	2	6	0	2	2	0	2	1	0	0	NP_509822.2	Acyl-CoA-binding protein homolog 3 [Caenorhabditis elegans]	C-Ele	32566407	GO:0000062 ; GO:0003674 ; GO:0005488 ; GO:0006810 ; GO:0008150 ; GO:0008289 ; GO:0010876 ; GO:0019915 ; GO:0033036 ; GO:0043167 ; GO:0043168 ; GO:0048037 ; GO:0050662 ; GO:0051179 ; GO:0051234 ; GO:0051235 ; GO:0065007 ; GO:0065008 ; GO:1901681	-	-	-	IPR000582 (PRINTS); IPR000582 (PFAM); IPR014352 (G3DSA:1.20.80.GENE3D); PTHR23310:SF69 (PANTHER); PTHR23310 (PANTHER); IPR000582 (PROSITE_PROFILES); IPR035984 (SUPERFAMILY)	F:GO:0000062	F:fatty-acyl-CoA binding	-	-	-	-
FXSY01000002.1	Minc3s00002g00098	0	0	0	0	1	2	1	0	0	0	-	-	-	-	-	-	-	-	-	-	-	-	-	-	-
FXSY01000002.1	Minc3s00002g00100	0	0	2	0	0	0	1	1	0	0	XP_020301498.1	hypothetical protein LOAG_11455	Nematode	1158595806	-	-	-	-	IPR018484 (PFAM); G3DSA:3.30.420.40 (GENE3D); G3DSA:3.30.420.40 (GENE3D); IPR018485 (PFAM); IPR000577 (PIRSF); PTHR10196:SF68 (PANTHER); PTHR10196 (PANTHER); SSF53067 (SUPERFAMILY); SSF53067 (SUPERFAMILY)	P:GO:0005975; F:GO:0016773	P:carbohydrate metabolic process; F:phosphotransferase activity, alcohol group as acceptor	-	-	-	-
FXSY01000002.1	Minc3s00002g00103	1	2	0	0	0	0	1	0	0	0	XP_013297242.1	mbt repeat protein	Nematode	915252924	-	-	-	-	IPR004092 (SMART); G3DSA:2.30.30.140 (GENE3D); G3DSA:2.30.30.140 (GENE3D); IPR004092 (PFAM); G3DSA:2.30.30.140 (GENE3D); G3DSA:2.30.30.140 (GENE3D); PTHR12247 (PANTHER); PTHR12247:SF104 (PANTHER); PTHR12247:SF104 (PANTHER); PTHR12247 (PANTHER); IPR004092 (PROSITE_PROFILES); IPR004092 (PROSITE_PROFILES); IPR004092 (PROSITE_PROFILES); IPR004092 (PROSITE_PROFILES); SSF63748 (SUPERFAMILY); SSF63748 (…	C:GO:0005634; P:GO:0006355	C:nucleus; P:regulation of transcription, DNA-templated	-	-	-	-
FXSY01000002.1	Minc3s00002g00106	8	8	6	0	6	2	7	2	8	4	NP_498854.1	Leucine aminopeptidase 1 [Caenorhabditis elegans]	C-Ele	17556903	GO:0003674 ; GO:0003824 ; GO:0004177 ; GO:0005488 ; GO:0005515 ; GO:0005575 ; GO:0005622 ; GO:0005623 ; GO:0005737 ; GO:0006508 ; GO:0008150 ; GO:0008152 ; GO:0008233 ; GO:0008235 ; GO:0008237 ; GO:0008238 ; GO:0016787 ; GO:0019538 ; GO:0030145 ; GO:0040008 ; GO:0040009 ; GO:0042802 ; GO:0043167 ; GO:0043169 ; GO:0043170 ; GO:0044238 ; GO:0044424 ; GO:0044464 ; GO:0046662 ; GO:0046872 ; GO:004691…	-	-	-	IPR011356 (PRINTS); G3DSA:3.40.50.10590 (GENE3D); G3DSA:3.40.630.10 (GENE3D); IPR000819 (PFAM); IPR011356 (PANTHER); PTHR11963:SF4 (PANTHER); PTHR11963:SF4 (PANTHER); IPR011356 (CDD); SSF53187 (SUPERFAMILY)	P:GO:0019538; C:GO:0005737; P:GO:0006508; F:GO:0008235; F:GO:0004177; F:GO:0030145; C:GO:0005622	P:protein metabolic process; C:cytoplasm; P:proteolysis; F:metalloexopeptidase activity; F:aminopeptidase activity; F:manganese ion binding; C:intracellular	-	-	-	-
FXSY01000002.1	Minc3s00002g00107	0	1	2	2	0	0	0	0	3	2	-	-	-	-	-	-	-	-	-	-	-	-	-	-	-
FXSY01000002.1	Minc3s00002g00108	2	2	0	0	0	0	0	0	1	0	NP_741625.2	DNA ligase 1 [Caenorhabditis elegans]	C-Ele	71985269	GO:0000166 ; GO:0000278 ; GO:0001882 ; GO:0001883 ; GO:0003674 ; GO:0003676 ; GO:0003677 ; GO:0003824 ; GO:0003909 ; GO:0003910 ; GO:0005488 ; GO:0005524 ; GO:0005575 ; GO:0005622 ; GO:0005623 ; GO:0005634 ; GO:0005737 ; GO:0005739 ; GO:0006139 ; GO:0006259 ; GO:0006260 ; GO:0006261 ; GO:0006266 ; GO:0006271 ; GO:0006273 ; GO:0006281 ; GO:0006310 ; GO:0006725 ; GO:0006807 ; GO:0006810 ; GO:000689…	-	ko03030 ; ko03410 ; ko03420 ; ko03430	DNA replication ; Base excision repair ; Nucleotide excision repair ; Mismatch repair	G3DSA:3.30.470.30 (GENE3D); G3DSA:3.30.1490.70 (GENE3D); IPR012308 (PFAM); IPR012309 (PFAM); IPR036599 (G3DSA:1.10.3260.GENE3D); IPR012310 (PFAM); G3DSA:2.40.50.140 (GENE3D); IPR000977 (TIGRFAM); mobidb-lite (MOBIDB_LITE); PTHR10459 (PANTHER); PTHR10459:SF10 (PANTHER); IPR012310 (PROSITE_PROFILES); cd07900 (CDD); cd07969 (CDD); IPR036599 (SUPERFAMILY); SSF56091 (SUPERFAMILY); IPR012340 (SUPERFAMI…	F:GO:0003677; P:GO:0006281; F:GO:0005524; F:GO:0003910; P:GO:0006310; P:GO:0071897	F:DNA binding; P:DNA repair; F:ATP binding; F:DNA ligase (ATP) activity; P:DNA recombination; P:DNA biosynthetic process	-	-	-	-
FXSY01000002.1	Minc3s00002g00109	2	4	2	0	3	0	1	2	2	0	NP_509821.1	Succinate--CoA ligase [ADP-forming] subunit beta, mitochondrial [Caenorhabditis elegans]	C-Ele	17567829	GO:0000166 ; GO:0001882 ; GO:0001883 ; GO:0003674 ; GO:0003824 ; GO:0004774 ; GO:0004775 ; GO:0005488 ; GO:0005524 ; GO:0005575 ; GO:0005622 ; GO:0005623 ; GO:0005737 ; GO:0005739 ; GO:0006082 ; GO:0006091 ; GO:0006099 ; GO:0006101 ; GO:0008150 ; GO:0008152 ; GO:0009060 ; GO:0009987 ; GO:0015980 ; GO:0016405 ; GO:0016874 ; GO:0016877 ; GO:0016878 ; GO:0017076 ; GO:0019752 ; GO:0030554 ; GO:003254…	-	ko00020 ; ko00640 ; ko01200	Citrate cycle (TCA cycle) ; Propanoate metabolism ; Carbon metabolism	IPR013815 (G3DSA:3.30.1490.GENE3D); G3DSA:3.30.470.20 (GENE3D); IPR005809 (PIRSF); IPR013650 (PFAM); IPR005809 (TIGRFAM); IPR005811 (PFAM); IPR016102 (G3DSA:3.40.50.GENE3D); PTHR11815:SF1 (PANTHER); IPR005809 (PANTHER); IPR011761 (PROSITE_PROFILES); IPR034723 (HAMAP); IPR005809 (HAMAP); SSF56059 (SUPERFAMILY); IPR016102 (SUPERFAMILY)	F:GO:0005524; F:GO:0003824; F:GO:0046872; P:GO:0008152; C:GO:0005739; P:GO:0006099	F:ATP binding; F:catalytic activity; F:metal ion binding; P:metabolic process; C:mitochondrion; P:tricarboxylic acid cycle	-	-	-	-
FXSY01000002.1	Minc3s00002g00110	1	0	0	0	0	2	1	0	0	0	NP_496804.2	(Reactive Oxygen species MOdulator) homolog [Caenorhabditis elegans]	C-Ele	71986658	GO:0005575 ; GO:0016020 ; GO:0016021 ; GO:0031224 ; GO:0044425	-	-	-	-	-	-	-	-	-	-
FXSY01000002.1	Minc3s00002g00111	0	0	0	0	1	0	0	0	0	0	NP_510707.1	Uncharacterized protein CELE_T01C8.2 [Caenorhabditis elegans]	C-Ele	17569533	GO:0005575 ; GO:0016020 ; GO:0016021 ; GO:0031224 ; GO:0044425	-	-	-	-	-	-	-	-	-	-
FXSY01000002.1	Minc3s00002g00113	0	1	2	0	1	0	2	2	0	0	NP_510283.1	Neuroligin-1 [Caenorhabditis elegans]	C-Ele	17550926	GO:0001505 ; GO:0001941 ; GO:0003674 ; GO:0003824 ; GO:0004104 ; GO:0005488 ; GO:0005575 ; GO:0005576 ; GO:0005615 ; GO:0005623 ; GO:0005886 ; GO:0006464 ; GO:0007155 ; GO:0007275 ; GO:0007568 ; GO:0008104 ; GO:0008150 ; GO:0008152 ; GO:0008340 ; GO:0009987 ; GO:0010259 ; GO:0010646 ; GO:0010648 ; GO:0016020 ; GO:0016021 ; GO:0016043 ; GO:0016787 ; GO:0016788 ; GO:0019538 ; GO:0022610 ; GO:002305…	-	-	-	-	-	-	-	-	-	-
FXSY01000002.1	Minc3s00002g00114	0	0	0	0	3	0	0	1	0	2	NP_508182.1	Phosphatidylcholine:ceramide cholinephosphotransferase 2 [Caenorhabditis elegans]	C-Ele	17568105	GO:0000139 ; GO:0003674 ; GO:0003824 ; GO:0005575 ; GO:0005622 ; GO:0005623 ; GO:0005737 ; GO:0005783 ; GO:0005789 ; GO:0005794 ; GO:0005886 ; GO:0005887 ; GO:0006066 ; GO:0006576 ; GO:0006629 ; GO:0006643 ; GO:0006644 ; GO:0006665 ; GO:0006672 ; GO:0006684 ; GO:0006686 ; GO:0006793 ; GO:0006796 ; GO:0006807 ; GO:0008150 ; GO:0008152 ; GO:0008610 ; GO:0008654 ; GO:0009058 ; GO:0009308 ; GO:000998…	-	ko00600	Sphingolipid metabolism	-	-	-	-	-	-	-
FXSY01000002.1	Minc3s00002g00115	1	1	0	0	0	0	0	1	1	0	NP_490923.1	DNA-directed RNA polymerases I, II, and III subunit RPABC5 [Caenorhabditis elegans]	C-Ele	17509857	GO:0000428 ; GO:0001054 ; GO:0001055 ; GO:0001056 ; GO:0003674 ; GO:0003676 ; GO:0003677 ; GO:0003824 ; GO:0003899 ; GO:0005488 ; GO:0005575 ; GO:0005622 ; GO:0005623 ; GO:0005634 ; GO:0005654 ; GO:0005665 ; GO:0005666 ; GO:0005730 ; GO:0005736 ; GO:0006139 ; GO:0006351 ; GO:0006360 ; GO:0006366 ; GO:0006383 ; GO:0006725 ; GO:0006807 ; GO:0007275 ; GO:0008150 ; GO:0008152 ; GO:0008270 ; GO:000905…	-	ko00230 ; ko00240 ; ko03020	Purine metabolism ; Pyrimidine metabolism ; RNA polymerase	IPR000268 (PFAM); IPR000268 (PIRSF); G3DSA:1.10.10.60 (GENE3D); IPR000268 (PANTHER); IPR000268 (PRODOM); IPR000268 (HAMAP); IPR023580 (SUPERFAMILY)	F:GO:0003677; F:GO:0003899; P:GO:0006351	F:DNA binding; F:DNA-directed 5'-3' RNA polymerase activity; P:transcription, DNA-templated	-	-	-	-
FXSY01000002.1	Minc3s00002g00116	2	1	1	0	0	0	0	2	0	2	XP_020307198.1	surface protein PspC	Nematode	1158590764	-	-	-	-	-	-	-	-	-	-	-
FXSY01000002.1	Minc3s00002g00117	1	2	0	2	2	0	2	2	0	0	NP_001309439.1	ATP-dependent DNA helicase [Caenorhabditis elegans]	C-Ele	1017384721	GO:0000166 ; GO:0000724 ; GO:0000725 ; GO:0003674 ; GO:0003676 ; GO:0003677 ; GO:0003678 ; GO:0003824 ; GO:0004003 ; GO:0004386 ; GO:0005488 ; GO:0005524 ; GO:0005575 ; GO:0005622 ; GO:0005623 ; GO:0005634 ; GO:0005694 ; GO:0005737 ; GO:0006139 ; GO:0006259 ; GO:0006281 ; GO:0006302 ; GO:0006310 ; GO:0006725 ; GO:0006807 ; GO:0006950 ; GO:0006974 ; GO:0006996 ; GO:0007275 ; GO:0007568 ; GO:000802…	-	-	-	IPR014001 (SMART); IPR001650 (SMART); IPR004589 (TIGRFAM); G3DSA:3.40.50.300 (GENE3D); IPR011545 (PFAM); IPR001650 (PFAM); IPR032284 (PFAM); G3DSA:3.40.50.300 (GENE3D); IPR036388 (G3DSA:1.10.10.GENE3D); mobidb-lite (MOBIDB_LITE); PTHR13710 (PANTHER); PTHR13710:SF105 (PANTHER); IPR001650 (PROSITE_PROFILES); IPR014001 (PROSITE_PROFILES); IPR001650 (CDD); cd00046 (CDD); IPR027417 (SUPERFAMILY); IPR0…	F:GO:0003676; F:GO:0005524; P:GO:0006310; F:GO:0008026	F:nucleic acid binding; F:ATP binding; P:DNA recombination; F:ATP-dependent helicase activity	-	-	-	-
FXSY01000002.1	Minc3s00002g00119	2	0	0	0	3	2	0	0	3	0	NP_510681.4	Intraflagellar transport protein osm-1 [Caenorhabditis elegans]	Nematode	193211111	GO:0000003 ; GO:0002119 ; GO:0002164 ; GO:0003674 ; GO:0005575 ; GO:0005622 ; GO:0005623 ; GO:0005737 ; GO:0005815 ; GO:0005856 ; GO:0005929 ; GO:0005930 ; GO:0006950 ; GO:0006996 ; GO:0007275 ; GO:0007610 ; GO:0007617 ; GO:0007618 ; GO:0008150 ; GO:0009653 ; GO:0009791 ; GO:0009987 ; GO:0010927 ; GO:0015630 ; GO:0016043 ; GO:0019098 ; GO:0019953 ; GO:0022414 ; GO:0022607 ; GO:0022611 ; GO:003003…	-	-	-	IPR011990 (G3DSA:1.25.40.GENE3D); mobidb-lite (MOBIDB_LITE); PTHR15722 (PANTHER); PTHR15722:SF2 (PANTHER); PTHR15722:SF2 (PANTHER); PTHR15722 (PANTHER)	F:GO:0005515	F:protein binding	-	-	-	-
FXSY01000002.1	Minc3s00002g00120	3	2	2	0	0	0	0	4	2	0	NP_001024633.2	Uncharacterized protein CELE_F36G3.3 [Caenorhabditis elegans]	C-Ele	392926951	GO:0005575 ; GO:0016020 ; GO:0016021 ; GO:0031224 ; GO:0044425	-	ko04142	Lysosome	-	-	-	-	-	-	-
FXSY01000002.1	Minc3s00002g00123	1	2	2	0	2	0	0	0	0	0	XP_020303785.1	hypothetical protein LOAG_01612	Nematode	1158592019	-	-	-	-	IPR012675 (G3DSA:3.10.20.GENE3D); IPR015221 (PFAM); IPR015221 (PIRSF); IPR015221 (PANTHER); IPR015221 (HAMAP); IPR016155 (SUPERFAMILY)	C:GO:0005737; P:GO:0034227	C:cytoplasm; P:tRNA thio-modification	-	-	-	-
FXSY01000002.1	Minc3s00002g00124	1	4	0	1	1	2	1	3	2	0	NP_510681.4	Intraflagellar transport protein osm-1 [Caenorhabditis elegans]	C-Ele	193211111	GO:0000003 ; GO:0002119 ; GO:0002164 ; GO:0003674 ; GO:0005575 ; GO:0005622 ; GO:0005623 ; GO:0005737 ; GO:0005815 ; GO:0005856 ; GO:0005929 ; GO:0005930 ; GO:0006950 ; GO:0006996 ; GO:0007275 ; GO:0007610 ; GO:0007617 ; GO:0007618 ; GO:0008150 ; GO:0009653 ; GO:0009791 ; GO:0009987 ; GO:0010927 ; GO:0015630 ; GO:0016043 ; GO:0019098 ; GO:0019953 ; GO:0022414 ; GO:0022607 ; GO:0022611 ; GO:003003…	-	-	-	IPR001680 (SMART); IPR011990 (G3DSA:1.25.40.GENE3D); IPR015943 (G3DSA:2.130.10.GENE3D); IPR011990 (G3DSA:1.25.40.GENE3D); IPR011990 (G3DSA:1.25.40.GENE3D); IPR015943 (G3DSA:2.130.10.GENE3D); mobidb-lite (MOBIDB_LITE); PTHR15722 (PANTHER); PTHR15722:SF2 (PANTHER); IPR036322 (SUPERFAMILY); IPR036322 (SUPERFAMILY)	F:GO:0005515	F:protein binding	-	-	-	-
FXSY01000002.1	Minc3s00002g00125	2	1	0	2	1	0	0	1	2	3	XP_013307231.1	hypothetical protein NECAME_01566	Nematode	915287681	-	-	-	-	IPR007965 (PFAM); mobidb-lite (MOBIDB_LITE); PTHR12327 (PANTHER); IPR007965 (HAMAP); IPR007965 (PROSITE_PROFILES)	P:GO:0071929; F:GO:0019799; C:GO:0005874	P:alpha-tubulin acetylation; F:tubulin N-acetyltransferase activity; C:microtubule	-	-	-	-
FXSY01000002.1	Minc3s00002g00126	0	0	0	2	0	0	1	2	1	0	NP_501913.1	ProstaGlandin E Synthase homolog [Caenorhabditis elegans]	C-Ele	17541894	GO:0005575 ; GO:0005623 ; GO:0008150 ; GO:0009987 ; GO:0044699 ; GO:0044763 ; GO:0065007 ; GO:0065008	-	ko00590	Arachidonic acid metabolism	G3DSA:1.20.1050.10 (GENE3D); G3DSA:3.40.30.10 (GENE3D); IPR004045 (PFAM); IPR034334 (PTHR12782:PANTHER); PTHR12782 (PANTHER); IPR034335 (CDD); IPR036249 (SUPERFAMILY); IPR036282 (SUPERFAMILY)	F:GO:0005515; F:GO:0050220	F:protein binding; F:prostaglandin-E synthase activity	-	-	-	-
FXSY01000002.1	Minc3s00002g00128	4	4	0	2	5	7	6	4	4	2	-	-	-	-	-	-	-	-	IPR001313 (SMART); IPR001313 (PFAM); IPR011989 (G3DSA:1.25.10.GENE3D); mobidb-lite (MOBIDB_LITE); mobidb-lite (MOBIDB_LITE); PTHR12537 (PANTHER); PTHR12537:SF12 (PANTHER); IPR033133 (PROSITE_PROFILES); IPR001313 (PROSITE_PROFILES); IPR033712 (CDD); IPR016024 (SUPERFAMILY)	F:GO:0003723; F:GO:0005488	F:RNA binding; F:binding	-	-	-	-
FXSY01000002.1	Minc3s00002g00129	1	1	0	0	0	0	0	0	1	0	NP_001025003.2	Hexosyltransferase [Caenorhabditis elegans]	C-Ele	133900839	GO:0000139 ; GO:0003674 ; GO:0003824 ; GO:0005575 ; GO:0005622 ; GO:0005623 ; GO:0005737 ; GO:0005794 ; GO:0005975 ; GO:0006464 ; GO:0006486 ; GO:0008150 ; GO:0008152 ; GO:0008378 ; GO:0009058 ; GO:0009059 ; GO:0009100 ; GO:0009101 ; GO:0009987 ; GO:0012505 ; GO:0016020 ; GO:0016021 ; GO:0016740 ; GO:0016757 ; GO:0016758 ; GO:0019538 ; GO:0031090 ; GO:0031224 ; GO:0034645 ; GO:0036211 ; GO:004000…	Golgi membrane ; molecular_function ; catalytic activity ; cellular_component ; intracellular ; cell ; cytoplasm ; Golgi apparatus ; carbohydrate metabolic process ; cellular protein modification process ; protein glycosylation ; biological_process ; metabolic process ; galactosyltransferase activity ; biosynthetic process ; macromolecule biosynthetic process ; glycoprotein metabolic process ; gl…	-	-	IPR002659 (PFAM); mobidb-lite (MOBIDB_LITE); IPR002659 (PANTHER); PTHR11214:SF140 (PANTHER); PS51257 (PROSITE_PROFILES)	C:GO:0016020; P:GO:0006486; F:GO:0008378	C:membrane; P:protein glycosylation; F:galactosyltransferase activity	Cazymes	-	-	-
FXSY01000002.1	Minc3s00002g00130	4	5	0	2	4	0	0	0	7	0	NP_508932.1	Uncharacterized protein CELE_T23F2.1 [Caenorhabditis elegans]	C-Ele	17569999	GO:0000003 ; GO:0000030 ; GO:0000033 ; GO:0002119 ; GO:0002164 ; GO:0003006 ; GO:0003674 ; GO:0003824 ; GO:0005575 ; GO:0005622 ; GO:0005623 ; GO:0005737 ; GO:0005783 ; GO:0005789 ; GO:0006464 ; GO:0006486 ; GO:0006490 ; GO:0006629 ; GO:0007275 ; GO:0007548 ; GO:0007568 ; GO:0008150 ; GO:0008152 ; GO:0008340 ; GO:0008406 ; GO:0009058 ; GO:0009059 ; GO:0009100 ; GO:0009101 ; GO:0009653 ; GO:000979…	alpha-1,3-mannosyltransferase activity ; nematode larval development ; larval development ; developmental process involved in reproduction ; molecular_function ; catalytic activity ; cellular_component ; intracellular ; cell ; cytoplasm ; endoplasmic reticulum ; endoplasmic reticulum membrane ; cellular protein modification process ; protein glycosylation ; oligosaccharide-lipid intermediate bios…	-	-	-	-	-	Cazymes	-	-	-
FXSY01000002.1	Minc3s00002g00131	2	2	0	0	2	0	0	1	2	2	XP_020305185.1	FERM domain-containing protein	Nematode	1158601881	-	-	-	-	IPR019749 (PRINTS); IPR000798 (PRINTS); IPR014847 (SMART); IPR018980 (SMART); IPR019749 (SMART); IPR018980 (PFAM); IPR015943 (G3DSA:2.130.10.GENE3D); IPR019748 (PFAM); IPR018979 (PFAM); IPR011993 (G3DSA:2.30.29.GENE3D); IPR014352 (G3DSA:1.20.80.GENE3D); G3DSA:3.10.20.90 (GENE3D); IPR014847 (PFAM); mobidb-lite (MOBIDB_LITE); mobidb-lite (MOBIDB_LITE); mobidb-lite (MOBIDB_LITE); mobidb-lite (MOBIDB…	F:GO:0005515; C:GO:0005856; F:GO:0008092	F:protein binding; C:cytoskeleton; F:cytoskeletal protein binding	-	-	-	-
FXSY01000002.1	Minc3s00002g00132	2	2	4	0	4	2	2	1	2	3	NP_501145.1	F-actin-capping protein subunit alpha [Caenorhabditis elegans]	C-Ele	17539460	GO:0000003 ; GO:0002119 ; GO:0002164 ; GO:0003674 ; GO:0003779 ; GO:0005488 ; GO:0005515 ; GO:0005575 ; GO:0005622 ; GO:0005623 ; GO:0005737 ; GO:0005856 ; GO:0005869 ; GO:0005875 ; GO:0006915 ; GO:0006996 ; GO:0007275 ; GO:0008064 ; GO:0008092 ; GO:0008150 ; GO:0008219 ; GO:0008290 ; GO:0009790 ; GO:0009791 ; GO:0009792 ; GO:0009987 ; GO:0010639 ; GO:0012501 ; GO:0015629 ; GO:0015630 ; GO:001604…	-	ko04144	Endocytosis	IPR002189 (PRINTS); IPR002189 (PFAM); IPR002189 (PANTHER); IPR037282 (SUPERFAMILY)	P:GO:0051016; C:GO:0008290	P:barbed-end actin filament capping; C:F-actin capping protein complex	-	-	-	-
FXSY01000002.1	Minc3s00002g00133	2	5	0	2	4	0	1	0	2	0	XP_003374482.1	putative RNA recognition motif protein [Trichinella spiralis]	Nematode	339245697	-	-	ko03040	Spliceosome	IPR000504 (SMART); G3DSA:3.30.70.330 (GENE3D); IPR000504 (PFAM); mobidb-lite (MOBIDB_LITE); mobidb-lite (MOBIDB_LITE); PTHR23147:SF18 (PANTHER); PTHR23147 (PANTHER); IPR000504 (PROSITE_PROFILES); IPR035979 (SUPERFAMILY)	F:GO:0003676	F:nucleic acid binding	-	-	-	-
FXSY01000002.1	Minc3s00002g00134	0	2	0	0	0	0	0	1	0	0	XP_003145766.1	hypothetical protein LOAG_10191	Nematode	312088197	-	-	ko04146	Peroxisome	IPR007248 (PFAM); PTHR11266:SF17 (PANTHER); IPR007248 (PANTHER)	C:GO:0016021	C:integral component of membrane	-	-	-	-
FXSY01000002.1	Minc3s00002g00135	0	0	0	0	0	1	0	0	1	0	XP_020301779.1	hypothetical protein LOAG_09900	Nematode	1158595826	-	-	-	-	IPR002877 (PFAM); G3DSA:3.40.50.150 (GENE3D); PTHR16121:SF2 (PANTHER); PTHR16121 (PANTHER); IPR025807 (PROSITE_PROFILES); IPR029063 (SUPERFAMILY)	F:GO:0008168; P:GO:0032259	F:methyltransferase activity; P:methylation	-	-	-	-
FXSY01000002.1	Minc3s00002g00136	2	4	0	1	4	0	9	0	6	3	NP_493377.1	Valine--tRNA ligase [Caenorhabditis elegans]	C-Ele	17510661	GO:0000003 ; GO:0000166 ; GO:0001882 ; GO:0001883 ; GO:0002119 ; GO:0002161 ; GO:0002164 ; GO:0003674 ; GO:0003824 ; GO:0004812 ; GO:0004832 ; GO:0005488 ; GO:0005524 ; GO:0005575 ; GO:0005622 ; GO:0005623 ; GO:0005737 ; GO:0005829 ; GO:0006082 ; GO:0006399 ; GO:0006412 ; GO:0006417 ; GO:0006418 ; GO:0006438 ; GO:0006448 ; GO:0006450 ; GO:0006518 ; GO:0006520 ; GO:0006807 ; GO:0006810 ; GO:000689…	-	ko00970	Aminoacyl-tRNA biosynthesis	IPR002303 (PRINTS); IPR002300 (PFAM); G3DSA:1.10.730.10 (GENE3D); IPR013155 (PFAM); IPR002303 (TIGRFAM); IPR014729 (G3DSA:3.40.50.GENE3D); mobidb-lite (MOBIDB_LITE); mobidb-lite (MOBIDB_LITE); mobidb-lite (MOBIDB_LITE); PTHR11946:SF54 (PANTHER); PTHR11946 (PANTHER); cd00817 (CDD); IPR033705 (CDD); IPR009008 (SUPERFAMILY); IPR009080 (SUPERFAMILY); SSF52374 (SUPERFAMILY)	F:GO:0004832; F:GO:0000166; F:GO:0005524; P:GO:0006418; F:GO:0004812; P:GO:0006438; F:GO:0002161	F:valine-tRNA ligase activity; F:nucleotide binding; F:ATP binding; P:tRNA aminoacylation for protein translation; F:aminoacyl-tRNA ligase activity; P:valyl-tRNA aminoacylation; F:aminoacyl-tRNA editing activity	-	-	-	-
FXSY01000002.1	Minc3s00002g00137	0	0	0	0	1	0	0	0	1	0	XP_002643325.1	Hypothetical protein CBG04140	Nematode	268576691	-	-	-	-	IPR012496 (PFAM); mobidb-lite (MOBIDB_LITE); mobidb-lite (MOBIDB_LITE); mobidb-lite (MOBIDB_LITE); mobidb-lite (MOBIDB_LITE); mobidb-lite (MOBIDB_LITE); mobidb-lite (MOBIDB_LITE); mobidb-lite (MOBIDB_LITE); PTHR23302:SF40 (PANTHER); PTHR23302 (PANTHER)	C:GO:0016021	C:integral component of membrane	-	-	-	-
FXSY01000002.1	Minc3s00002g00140	2	2	0	0	1	0	4	0	2	0	XP_020306388.1	hypothetical protein LOAG_17336	Nematode	1158595223	-	-	-	-	-	-	-	-	-	-	-
FXSY01000002.1	Minc3s00002g00141	2	2	0	0	2	2	1	4	2	0	NP_510360.1	Vacuolar H ATPase [Caenorhabditis elegans]	C-Ele	17569199	GO:0002119 ; GO:0002164 ; GO:0003674 ; GO:0004872 ; GO:0005575 ; GO:0007275 ; GO:0008150 ; GO:0009790 ; GO:0009791 ; GO:0009792 ; GO:0016020 ; GO:0016021 ; GO:0031224 ; GO:0032501 ; GO:0032502 ; GO:0040011 ; GO:0044425 ; GO:0044699 ; GO:0044707 ; GO:0044767 ; GO:0048856 ; GO:0060089	-	-	-	IPR012493 (PFAM); IPR012493 (PANTHER)	C:GO:0016021; F:GO:0004872	C:integral component of membrane; F:receptor activity	-	-	-	-
FXSY01000002.1	Minc3s00002g00142	0	2	0	0	0	1	1	0	0	0	NP_496208.2	Probable 40S ribosomal protein S14, mitochondrial [Caenorhabditis elegans]	C-Ele	32563933	GO:0000003 ; GO:0000313 ; GO:0000314 ; GO:0002119 ; GO:0002164 ; GO:0003674 ; GO:0003735 ; GO:0005198 ; GO:0005575 ; GO:0005622 ; GO:0005623 ; GO:0005737 ; GO:0005739 ; GO:0005759 ; GO:0005761 ; GO:0005763 ; GO:0005840 ; GO:0006412 ; GO:0006518 ; GO:0006807 ; GO:0007275 ; GO:0008150 ; GO:0008152 ; GO:0009058 ; GO:0009059 ; GO:0009790 ; GO:0009791 ; GO:0009792 ; GO:0009987 ; GO:0010467 ; GO:001593…	-	ko03010	Ribosome	IPR001209 (PFAM); G3DSA:4.10.830.10 (GENE3D); IPR001209 (PANTHER); SSF57716 (SUPERFAMILY)	F:GO:0003735; C:GO:0005840; C:GO:0005622; P:GO:0006412	F:structural constituent of ribosome; C:ribosome; C:intracellular; P:translation	-	-	-	-
FXSY01000002.1	Minc3s00002g00143	0	0	0	0	1	0	0	0	0	0	XP_002643662.1	Hypothetical protein CBG16421, partial	Nematode	268577361	-	-	-	-	IPR006838 (PFAM); PTHR10989:SF16 (PANTHER); IPR006838 (PANTHER)	C:GO:0016021	C:integral component of membrane	-	-	-	-
FXSY01000002.1	Minc3s00002g00144	2	1	0	0	2	0	2	1	1	0	NP_001024448.1	Uncharacterized protein CELE_C37E2.2 [Caenorhabditis elegans]	C-Ele	71984965	GO:0005575 ; GO:0005623 ; GO:0012505 ; GO:0016020 ; GO:0016021 ; GO:0031224 ; GO:0044425 ; GO:0044464	-	-	-	IPR006838 (PFAM); IPR006838 (PANTHER); PTHR10989:SF11 (PANTHER)	C:GO:0016021	C:integral component of membrane	-	-	-	-
FXSY01000002.1	Minc3s00002g00147	2	0	2	0	0	0	1	0	0	0	NP_491931.1	YTochrome B [Caenorhabditis elegans]	C-Ele	17509473	GO:0002119 ; GO:0002164 ; GO:0003674 ; GO:0005488 ; GO:0007275 ; GO:0008150 ; GO:0009790 ; GO:0009791 ; GO:0009792 ; GO:0020037 ; GO:0032501 ; GO:0032502 ; GO:0043167 ; GO:0043169 ; GO:0044699 ; GO:0044707 ; GO:0044767 ; GO:0046872 ; GO:0046906 ; GO:0048856 ; GO:0097159 ; GO:1901363	-	-	-	-	-	-	-	-	-	-
FXSY01000002.1	Minc3s00002g00150	2	0	0	2	4	0	0	0	0	0	NP_492860.1	Downstream of XBP-1 [Caenorhabditis elegans]	C-Ele	17510213	GO:0000003 ; GO:0002119 ; GO:0002164 ; GO:0003006 ; GO:0003674 ; GO:0003676 ; GO:0003677 ; GO:0003690 ; GO:0005488 ; GO:0005575 ; GO:0005622 ; GO:0005623 ; GO:0005634 ; GO:0005730 ; GO:0006139 ; GO:0006259 ; GO:0006260 ; GO:0006725 ; GO:0006950 ; GO:0006974 ; GO:0007275 ; GO:0007276 ; GO:0007281 ; GO:0007568 ; GO:0008150 ; GO:0008152 ; GO:0008340 ; GO:0009058 ; GO:0009059 ; GO:0009653 ; GO:000979…	-	-	-	-	-	-	-	-	-	-
FXSY01000002.1	Minc3s00002g00152	5	4	2	0	4	4	2	4	4	0	NP_498393.1	40S ribosomal protein S13 [Caenorhabditis elegans]	C-Ele	17554774	GO:0000003 ; GO:0002119 ; GO:0002164 ; GO:0003006 ; GO:0003674 ; GO:0003676 ; GO:0003723 ; GO:0003735 ; GO:0005198 ; GO:0005488 ; GO:0005575 ; GO:0005622 ; GO:0005623 ; GO:0005634 ; GO:0005730 ; GO:0005737 ; GO:0005829 ; GO:0005840 ; GO:0006412 ; GO:0006518 ; GO:0006807 ; GO:0006928 ; GO:0007275 ; GO:0007548 ; GO:0008150 ; GO:0008152 ; GO:0008406 ; GO:0009058 ; GO:0009059 ; GO:0009790 ; GO:000979…	-	ko03010	Ribosome	IPR012606 (SMART); IPR000589 (SMART); IPR012606 (PFAM); IPR000589 (PFAM); IPR009068 (G3DSA:1.10.287.GENE3D); IPR023029 (PANTHER); PTHR11885:SF6 (PANTHER); IPR023029 (HAMAP); IPR000589 (CDD); IPR009068 (SUPERFAMILY)	F:GO:0003735; C:GO:0005840; C:GO:0005622; P:GO:0006412	F:structural constituent of ribosome; C:ribosome; C:intracellular; P:translation	-	-	-	-
FXSY01000002.1	Minc3s00002g00153	2	2	0	0	2	0	1	0	0	0	NP_499360.1	Mitochondrial Ribosomal Protein, Large [Caenorhabditis elegans]	C-Ele	17555534	GO:0002119 ; GO:0002164 ; GO:0003674 ; GO:0003735 ; GO:0005198 ; GO:0005488 ; GO:0005515 ; GO:0005575 ; GO:0005622 ; GO:0005623 ; GO:0005737 ; GO:0005840 ; GO:0006412 ; GO:0006518 ; GO:0006807 ; GO:0007275 ; GO:0007568 ; GO:0008150 ; GO:0008152 ; GO:0008340 ; GO:0009058 ; GO:0009059 ; GO:0009791 ; GO:0009987 ; GO:0010259 ; GO:0010467 ; GO:0019538 ; GO:0030529 ; GO:0032501 ; GO:0032502 ; GO:003299…	-	ko03010	Ribosome	IPR008932 (PFAM); IPR014719 (G3DSA:3.30.1390.GENE3D); G3DSA:1.20.5.710 (GENE3D); IPR013823 (PFAM); PTHR45022 (PANTHER); IPR013823 (PRODOM); IPR000206 (CDD); IPR014719 (SUPERFAMILY); IPR036235 (SUPERFAMILY)	F:GO:0003735; C:GO:0005840; C:GO:0005622; P:GO:0006412	F:structural constituent of ribosome; C:ribosome; C:intracellular; P:translation	-	-	-	-
FXSY01000002.1	Minc3s00002g00155	1	0	0	0	0	0	0	0	0	0	XP_001897972.1	YY1-associated factor 2 [Brugia malayi]	Nematode	170586410	-	-	-	-	-	-	-	-	-	-	-
FXSY01000002.1	Minc3s00002g00156	1	2	0	0	0	0	2	0	2	0	NP_001129932.1	Muscleblind-like protein [Caenorhabditis elegans]	C-Ele	212648506	GO:0003674 ; GO:0003676 ; GO:0003723 ; GO:0005488 ; GO:0005575 ; GO:0005622 ; GO:0005623 ; GO:0005634 ; GO:0008150 ; GO:0043167 ; GO:0043169 ; GO:0043226 ; GO:0043227 ; GO:0043229 ; GO:0043231 ; GO:0044424 ; GO:0044464 ; GO:0046872 ; GO:0097159 ; GO:1901363	-	-	-	IPR000571 (SMART); IPR036855 (G3DSA:4.10.1000.GENE3D); PTHR12675 (PANTHER); PTHR12675:SF5 (PANTHER); IPR000571 (PROSITE_PROFILES); IPR000571 (PROSITE_PROFILES)	F:GO:0046872	F:metal ion binding	-	-	-	-
FXSY01000002.1	Minc3s00002g00157	1	0	0	0	0	0	0	0	0	0	XP_003135696.1	hypothetical protein LOAG_00108	Nematode	312065244	-	-	-	-	-	-	-	-	-	-	-
FXSY01000002.1	Minc3s00002g00158	2	1	0	0	1	0	1	0	0	0	NP_506105.2	Uncharacterized protein CELE_K01D12.6 [Caenorhabditis elegans]	C-Ele	32567218	GO:0005575 ; GO:0006996 ; GO:0007005 ; GO:0008053 ; GO:0008150 ; GO:0009987 ; GO:0016020 ; GO:0016021 ; GO:0016043 ; GO:0031224 ; GO:0044425 ; GO:0044699 ; GO:0044763 ; GO:0044801 ; GO:0044802 ; GO:0048284 ; GO:0061024 ; GO:0061025 ; GO:0071840 ; GO:1902589	-	-	-	IPR019392 (PFAM); IPR029190 (PFAM); mobidb-lite (MOBIDB_LITE); PTHR21508:SF4 (PANTHER); IPR019392 (PANTHER); IPR019392 (PANTHER)	P:GO:0008053	P:mitochondrial fusion	-	-	-	-
FXSY01000002.1	Minc3s00002g00159	3	4	2	2	4	0	4	1	8	0	NP_498740.2	Calpain clp-1 [Caenorhabditis elegans]	C-Ele	71981307	GO:0003674 ; GO:0003824 ; GO:0004175 ; GO:0004197 ; GO:0004198 ; GO:0005575 ; GO:0005622 ; GO:0005623 ; GO:0005737 ; GO:0006508 ; GO:0008150 ; GO:0008152 ; GO:0008219 ; GO:0008233 ; GO:0008234 ; GO:0009987 ; GO:0010939 ; GO:0010940 ; GO:0010941 ; GO:0010942 ; GO:0016787 ; GO:0019538 ; GO:0030016 ; GO:0030017 ; GO:0031430 ; GO:0031672 ; GO:0043170 ; GO:0043226 ; GO:0043228 ; GO:0043229 ; GO:004323…	-	-	-	IPR022684 (PRINTS); IPR022683 (SMART); IPR001300 (SMART); IPR001300 (PFAM); G3DSA:2.60.120.380 (GENE3D); G3DSA:3.90.70.10 (GENE3D); IPR022682 (PFAM); PTHR10183:SF386 (PANTHER); PTHR10183 (PANTHER); IPR001300 (PROSITE_PROFILES); IPR033883 (CDD); IPR001300 (CDD); SSF54001 (SUPERFAMILY); IPR036213 (SUPERFAMILY)	P:GO:0006508; F:GO:0004198; C:GO:0005622	P:proteolysis; F:calcium-dependent cysteine-type endopeptidase activity; C:intracellular	-	-	-	-
FXSY01000002.1	Minc3s00002g00162	0	0	0	0	0	0	1	0	0	0	-	-	-	-	-	-	-	-	-	-	-	-	-	-	-
FXSY01000002.1	Minc3s00002g00163	0	0	0	0	1	0	1	0	0	0	XP_001902940.1	hypothetical protein Bm1_57410	Nematode	170596907	-	-	-	-	-	-	-	-	-	-	-
FXSY01000003.1	Minc3s00003g00164	1	0	2	0	0	0	0	0	1	0	XP_013300495.1	hypothetical protein NECAME_18231	Nematode	915264561	-	-	-	-	IPR008146 (SMART); IPR036651 (G3DSA:3.10.20.GENE3D); IPR008146 (PFAM); IPR014746 (G3DSA:3.30.590.GENE3D); PTHR43785 (PANTHER); PTHR43785:SF1 (PANTHER); IPR014746 (SUPERFAMILY); IPR036651 (SUPERFAMILY)	P:GO:0006807; F:GO:0003824; P:GO:0006542; F:GO:0004356	P:nitrogen compound metabolic process; F:catalytic activity; P:glutamine biosynthetic process; F:glutamate-ammonia ligase activity	-	-	-	-
FXSY01000003.1	Minc3s00003g00166	1	0	0	0	0	0	0	0	0	0	XP_003141615.1	hypothetical protein LOAG_06031	Nematode	312078154	-	-	-	-	-	-	-	-	-	-	-
FXSY01000003.1	Minc3s00003g00167	0	1	0	0	0	0	0	0	0	0	-	-	-	-	-	-	-	-	-	-	-	-	-	-	-
FXSY01000003.1	Minc3s00003g00169	1	0	0	0	0	0	0	0	0	0	-	-	-	-	-	-	-	-	IPR000719 (SMART); IPR001547 (PFAM); IPR000719 (PFAM); G3DSA:3.20.20.80 (GENE3D); G3DSA:3.30.200.20 (GENE3D); G3DSA:1.10.510.10 (GENE3D); mobidb-lite (MOBIDB_LITE); mobidb-lite (MOBIDB_LITE); IPR000719 (PROSITE_PROFILES); cd00180 (CDD); IPR011009 (SUPERFAMILY); IPR017853 (SUPERFAMILY)	F:GO:0005524; P:GO:0005975; F:GO:0004672; P:GO:0006468; F:GO:0004553	F:ATP binding; P:carbohydrate metabolic process; F:protein kinase activity; P:protein phosphorylation; F:hydrolase activity, hydrolyzing O-glycosyl compounds	-	-	-	-
FXSY01000003.1	Minc3s00003g00170	1	0	0	0	0	0	0	0	0	0	-	-	-	-	-	-	-	-	-	-	-	-	-	-	-
FXSY01000003.1	Minc3s00003g00173	0	0	0	0	0	2	0	0	0	0	NP_492085.1	Paramyosin [Caenorhabditis elegans]	C-Ele	17509391	GO:0000003 ; GO:0002119 ; GO:0002164 ; GO:0003006 ; GO:0003674 ; GO:0003774 ; GO:0005488 ; GO:0005515 ; GO:0005575 ; GO:0005622 ; GO:0005623 ; GO:0005737 ; GO:0005856 ; GO:0006461 ; GO:0006810 ; GO:0006897 ; GO:0006898 ; GO:0006996 ; GO:0007010 ; GO:0007275 ; GO:0007548 ; GO:0007610 ; GO:0008092 ; GO:0008150 ; GO:0008406 ; GO:0009653 ; GO:0009791 ; GO:0009987 ; GO:0010171 ; GO:0010927 ; GO:001486…	-	-	-	G3DSA:1.10.287.620 (GENE3D); G3DSA:1.20.5.340 (GENE3D); IPR002928 (PFAM); PTHR13140 (PANTHER); PTHR13140:SF571 (PANTHER); SSF57997 (SUPERFAMILY); SSF90257 (SUPERFAMILY)	C:GO:0016459; F:GO:0003774	C:myosin complex; F:motor activity	-	-	-	-
FXSY01000003.1	Minc3s00003g00175	0	0	0	0	3	2	4	0	1	4	-	-	-	-	-	-	-	-	-	-	-	-	-	-	-
FXSY01000003.1	Minc3s00003g00182	9	3	2	0	4	0	1	2	2	0	-	-	-	-	-	-	-	-	-	-	-	-	-	-	-
FXSY01000003.1	Minc3s00003g00187	0	0	0	0	0	0	0	0	1	0	-	-	-	-	-	-	-	-	-	-	-	-	-	-	-
FXSY01000003.1	Minc3s00003g00190	0	0	2	0	0	0	0	0	0	0	NP_501179.1	Mps One Binder (Mats/MOB1) homolog [Caenorhabditis elegans]	C-Ele	17542346	-	-	ko04392	Hippo signaling pathway -multiple species	-	-	-	-	-	-	-
FXSY01000003.1	Minc3s00003g00193	2	0	2	0	1	0	2	0	2	0	-	-	-	-	-	-	-	-	G3DSA:1.10.238.10 (GENE3D); IPR002048 (PFAM); G3DSA:1.10.238.10 (GENE3D); G3DSA:1.10.1330.10 (GENE3D); G3DSA:1.10.238.10 (GENE3D); IPR002048 (PROSITE_PROFILES); IPR011992 (SUPERFAMILY)	F:GO:0005509	F:calcium ion binding	-	-	-	-
FXSY01000003.1	Minc3s00003g00206	0	0	0	0	1	0	1	0	0	0	-	-	-	-	-	-	-	-	-	-	-	-	-	-	-
FXSY01000003.1	Minc3s00003g00207	0	2	0	0	2	0	2	1	2	0	NP_495494.1	MAO-C-like dehydratase domain [Caenorhabditis elegans]	C-Ele	17532783	GO:0002376 ; GO:0003674 ; GO:0003824 ; GO:0005488 ; GO:0005515 ; GO:0005575 ; GO:0005622 ; GO:0005623 ; GO:0005737 ; GO:0005777 ; GO:0005778 ; GO:0006082 ; GO:0006629 ; GO:0006631 ; GO:0006635 ; GO:0006950 ; GO:0006952 ; GO:0006955 ; GO:0007275 ; GO:0007568 ; GO:0008150 ; GO:0008152 ; GO:0008340 ; GO:0009056 ; GO:0009062 ; GO:0009605 ; GO:0009607 ; GO:0009617 ; GO:0009987 ; GO:0010259 ; GO:001087…	-	ko04146	Peroxisome	-	-	-	-	-	-	-
FXSY01000003.1	Minc3s00003g00208	1	0	0	0	0	0	0	0	0	0	XP_002630891.1	C. briggsae CBR-BPL-1 protein [Caenorhabditis briggsae]	Nematode	268531530	-	-	-	-	G3DSA:3.30.930.10 (GENE3D); IPR004408 (TIGRFAM); IPR004143 (PFAM); PTHR12835 (PANTHER); IPR004408 (PTHR12835:PANTHER); IPR004143 (PROSITE_PROFILES); SSF55681 (SUPERFAMILY)	P:GO:0006464; F:GO:0004077	P:cellular protein modification process; F:biotin-[acetyl-CoA-carboxylase] ligase activity	-	-	-	-
FXSY01000003.1	Minc3s00003g00209	2	1	0	0	2	0	1	1	2	0	NP_493035.1	Rho GTPase Activating protein [Caenorhabditis elegans]	Nematode	17510229	GO:0003674 ; GO:0005096 ; GO:0005488 ; GO:0005515 ; GO:0005575 ; GO:0005623 ; GO:0006140 ; GO:0007154 ; GO:0007165 ; GO:0007275 ; GO:0008047 ; GO:0008150 ; GO:0009118 ; GO:0009790 ; GO:0009792 ; GO:0009893 ; GO:0009894 ; GO:0009896 ; GO:0009987 ; GO:0010562 ; GO:0019219 ; GO:0019220 ; GO:0019222 ; GO:0023052 ; GO:0030234 ; GO:0030695 ; GO:0030811 ; GO:0030813 ; GO:0031323 ; GO:0031325 ; GO:003132…	-	-	-	IPR000198 (SMART); IPR008936 (G3DSA:1.10.555.GENE3D); IPR000198 (PFAM); mobidb-lite (MOBIDB_LITE); mobidb-lite (MOBIDB_LITE); mobidb-lite (MOBIDB_LITE); mobidb-lite (MOBIDB_LITE); mobidb-lite (MOBIDB_LITE); mobidb-lite (MOBIDB_LITE); mobidb-lite (MOBIDB_LITE); PTHR23179 (PANTHER); IPR000198 (PROSITE_PROFILES); IPR008936 (SUPERFAMILY)	P:GO:0007165	P:signal transduction	-	-	-	-
FXSY01000003.1	Minc3s00003g00212	2	2	2	0	1	0	1	0	1	0	XP_013296956.1	hypothetical protein NECAME_12776	Nematode	915251982	-	-	-	-	IPR033438 (PFAM); G3DSA:1.20.1170.10 (GENE3D); PTHR33748 (PANTHER)	C:GO:0005892	C:acetylcholine-gated channel complex	-	-	-	-
FXSY01000003.1	Minc3s00003g00213	3	6	2	2	2	0	3	1	4	0	XP_002636989.1	C. briggsae CBR-TRY-10 protein, partial [Caenorhabditis briggsae]	Nematode	268557998	-	-	-	-	IPR033438 (PFAM); PTHR33748 (PANTHER)	C:GO:0005892	C:acetylcholine-gated channel complex	-	-	-	-
FXSY01000004.1	Minc3s00004g00220	0	2	0	0	2	0	1	0	0	0	NP_001041224.1	Drosophila CRumBs homolog [Caenorhabditis elegans]	Nematode	115533402	GO:0005575 ; GO:0016020 ; GO:0016021 ; GO:0031224 ; GO:0044425	-	-	-	-	-	-	-	-	-	-
FXSY01000004.1	Minc3s00004g00223	0	1	0	0	0	0	2	2	0	0	NP_501067.1	RuvB-like 2 [Caenorhabditis elegans]	C-Ele	17542510	GO:0000003 ; GO:0000123 ; GO:0000166 ; GO:0000228 ; GO:0000491 ; GO:0000492 ; GO:0000785 ; GO:0000790 ; GO:0000812 ; GO:0001882 ; GO:0001883 ; GO:0002119 ; GO:0002164 ; GO:0003006 ; GO:0003674 ; GO:0003678 ; GO:0003824 ; GO:0004003 ; GO:0004386 ; GO:0005488 ; GO:0005515 ; GO:0005524 ; GO:0005575 ; GO:0005622 ; GO:0005623 ; GO:0005634 ; GO:0005694 ; GO:0005737 ; GO:0006139 ; GO:0006259 ; GO:000628…	-	-	-	IPR003593 (SMART); IPR010339 (PFAM); G3DSA:3.40.50.300 (GENE3D); G3DSA:1.10.8.60 (GENE3D); mobidb-lite (MOBIDB_LITE); PTHR11093:SF6 (PANTHER); IPR027238 (PANTHER); cd00009 (CDD); IPR027417 (SUPERFAMILY)	F:GO:0005524; F:GO:0003678; F:GO:0043141; C:GO:0031011	F:ATP binding; F:DNA helicase activity; F:ATP-dependent 5'-3' DNA helicase activity; C:Ino80 complex	-	-	-	-
FXSY01000004.1	Minc3s00004g00224	0	0	0	0	2	0	0	0	0	0	NP_493741.1	Mitochondrial import receptor subunit TOM22 homolog [Caenorhabditis elegans]	C-Ele	17536841	GO:0002119 ; GO:0002164 ; GO:0002790 ; GO:0003674 ; GO:0005215 ; GO:0005575 ; GO:0005622 ; GO:0005623 ; GO:0005737 ; GO:0005739 ; GO:0005740 ; GO:0005741 ; GO:0005742 ; GO:0006605 ; GO:0006626 ; GO:0006810 ; GO:0006839 ; GO:0006886 ; GO:0006897 ; GO:0006898 ; GO:0006996 ; GO:0007005 ; GO:0007006 ; GO:0007008 ; GO:0007275 ; GO:0008104 ; GO:0008150 ; GO:0008320 ; GO:0008565 ; GO:0009306 ; GO:000965…	-	-	-	IPR005683 (PFAM); IPR005683 (PTHR12504:PANTHER); PTHR12504 (PANTHER); PD033325 (PRODOM)	C:GO:0005741; P:GO:0006886	C:mitochondrial outer membrane; P:intracellular protein transport	-	-	-	-
FXSY01000004.1	Minc3s00004g00225	1	0	0	0	2	0	0	0	1	0	XP_001894579.1	LD27042p	Nematode	170578878	-	-	-	-	IPR003690 (PFAM); PTHR13068:SF80 (PANTHER); PTHR13068 (PANTHER)	F:GO:0003690; P:GO:0006355	F:double-stranded DNA binding; P:regulation of transcription, DNA-templated	-	-	-	-
FXSY01000004.1	Minc3s00004g00229	0	0	0	0	1	0	0	0	1	0	XP_020302276.1	hypothetical protein LOAG_07662	Nematode	1158602555	-	-	-	-	-	-	-	-	-	-	-
FXSY01000004.1	Minc3s00004g00231	0	0	0	0	0	0	2	0	0	0	XP_003374792.1	conserved hypothetical protein	Nematode	339246317	-	-	-	-	-	-	-	Cazymes	-	-	-
FXSY01000004.1	Minc3s00004g00232	0	0	0	0	1	1	1	0	0	2	XP_020302276.1	hypothetical protein LOAG_07662	Nematode	1158602555	-	-	-	-	-	-	-	-	-	-	-
FXSY01000004.1	Minc3s00004g00234	0	0	0	0	0	2	1	0	0	0	NP_495269.1	Protein EFR3 homolog [Caenorhabditis elegans]	C-Ele	17532235	GO:0000003 ; GO:0006810 ; GO:0006897 ; GO:0006898 ; GO:0006915 ; GO:0007275 ; GO:0008150 ; GO:0008219 ; GO:0009790 ; GO:0009792 ; GO:0009987 ; GO:0012501 ; GO:0016192 ; GO:0032501 ; GO:0032502 ; GO:0044699 ; GO:0044707 ; GO:0044763 ; GO:0044767 ; GO:0048856 ; GO:0051179 ; GO:0051234	-	-	-	IPR011989 (G3DSA:1.25.10.GENE3D); mobidb-lite (MOBIDB_LITE); mobidb-lite (MOBIDB_LITE); PTHR12444 (PANTHER); PTHR12444:SF0 (PANTHER); IPR016024 (SUPERFAMILY)	F:GO:0005488	F:binding	-	-	-	-
FXSY01000004.1	Minc3s00004g00235	0	0	0	0	1	0	0	1	0	2	NP_497866.2	Defective in cullin neddylation protein 1 [Caenorhabditis elegans]	C-Ele	32565186	GO:0000003 ; GO:0000151 ; GO:0000226 ; GO:0000278 ; GO:0002119 ; GO:0002164 ; GO:0003006 ; GO:0003674 ; GO:0005488 ; GO:0005515 ; GO:0005575 ; GO:0005622 ; GO:0005623 ; GO:0005634 ; GO:0005737 ; GO:0006464 ; GO:0006996 ; GO:0007010 ; GO:0007017 ; GO:0007049 ; GO:0007051 ; GO:0007275 ; GO:0007548 ; GO:0007586 ; GO:0007610 ; GO:0008150 ; GO:0008152 ; GO:0008406 ; GO:0009056 ; GO:0009057 ; GO:000979…	-	-	-	PF14555 (PFAM); IPR005176 (PFAM); G3DSA:1.10.238.10 (GENE3D); G3DSA:1.10.8.10 (GENE3D); PTHR12281:SF2 (PANTHER); IPR014764 (PANTHER); IPR005176 (PROSITE_PROFILES); cd14350 (CDD); IPR009060 (SUPERFAMILY)	F:GO:0005515	F:protein binding	-	-	-	-
FXSY01000004.1	Minc3s00004g00236	1	0	0	0	0	0	0	0	0	0	-	-	-	-	-	-	-	-	IPR024135 (PFAM); mobidb-lite (MOBIDB_LITE); IPR024135 (PANTHER)	C:GO:0005737; P:GO:0043066; P:GO:0043154; C:GO:0071986; P:GO:0019079	C:cytoplasm; P:negative regulation of apoptotic process; P:negative regulation of cysteine-type endopeptidase activity involved in apoptotic process; C:Ragulator complex; P:viral genome replication	-	-	-	-
FXSY01000004.1	Minc3s00004g00239	0	1	0	0	0	0	0	0	0	0	XP_013304266.1	hypothetical protein NECAME_17806	Nematode	915277747	-	-	-	-	IPR010285 (PFAM); IPR003840 (PFAM); G3DSA:3.40.50.300 (GENE3D); PTHR10492:SF17 (PANTHER); PTHR10492 (PANTHER); IPR027417 (SUPERFAMILY); IPR027417 (SUPERFAMILY)	P:GO:0006281; F:GO:0005524; F:GO:0003678; P:GO:0000723; F:GO:0004386	P:DNA repair; F:ATP binding; F:DNA helicase activity; P:telomere maintenance; F:helicase activity	-	-	-	-
FXSY01000004.1	Minc3s00004g00260	1	0	0	0	0	0	0	0	0	2	-	-	-	-	-	-	-	-	IPR003392 (PFAM); G3DSA:1.20.1640.10 (GENE3D); PTHR10796 (PANTHER); PTHR10796:SF116 (PANTHER); SSF82866 (SUPERFAMILY)	C:GO:0016021	C:integral component of membrane	-	-	-	-
FXSY01000004.1	Minc3s00004g00264	0	0	0	0	1	0	0	0	0	0	NP_001022731.1	Zinc metalloproteinase dpy-31 [Caenorhabditis elegans]	C-Ele	71989942	GO:0003674 ; GO:0003824 ; GO:0004175 ; GO:0004222 ; GO:0005488 ; GO:0005575 ; GO:0005576 ; GO:0006508 ; GO:0007275 ; GO:0008150 ; GO:0008152 ; GO:0008233 ; GO:0008237 ; GO:0008270 ; GO:0016787 ; GO:0018996 ; GO:0019538 ; GO:0032501 ; GO:0032502 ; GO:0040002 ; GO:0042303 ; GO:0042335 ; GO:0042338 ; GO:0043167 ; GO:0043169 ; GO:0043170 ; GO:0044238 ; GO:0044699 ; GO:0044707 ; GO:0044767 ; GO:004687…	-	-	-	IPR001506 (PRINTS); IPR000884 (SMART); IPR006026 (SMART); IPR000859 (SMART); IPR035914 (G3DSA:2.60.120.GENE3D); IPR000859 (PFAM); IPR017050 (PIRSF); IPR036383 (G3DSA:2.20.100.GENE3D); IPR001506 (PFAM); IPR024079 (G3DSA:3.40.390.GENE3D); mobidb-lite (MOBIDB_LITE); PTHR45240 (PANTHER); IPR000859 (PROSITE_PROFILES); IPR000884 (PROSITE_PROFILES); IPR000859 (CDD); IPR034035 (CDD); IPR036383 (SUPERFAMI…	F:GO:0008270; P:GO:0006508; P:GO:0018996; F:GO:0004222; F:GO:0008237	F:zinc ion binding; P:proteolysis; P:molting cycle, collagen and cuticulin-based cuticle; F:metalloendopeptidase activity; F:metallopeptidase activity	-	-	-	-
FXSY01000004.1	Minc3s00004g00265	1	0	0	0	0	0	0	0	0	0	XP_020304702.1	hypothetical protein LOAG_18844	Nematode	1158604434	-	-	-	-	IPR012336 (PFAM); G3DSA:3.40.30.10 (GENE3D); PTHR13871 (PANTHER); PTHR13871:SF52 (PANTHER); IPR013766 (PROSITE_PROFILES); IPR036249 (SUPERFAMILY)	P:GO:0045454	P:cell redox homeostasis	-	-	-	-
FXSY01000004.1	Minc3s00004g00269	0	0	0	0	0	0	0	0	1	0	-	-	-	-	-	-	-	-	-	-	-	-	-	-	-
FXSY01000004.1	Minc3s00004g00270	0	0	0	0	0	2	0	0	0	0	-	-	-	-	-	-	-	-	-	-	-	-	-	-	-
FXSY01000004.1	Minc3s00004g00277	1	0	0	0	0	0	0	0	0	0	-	-	-	-	-	-	-	-	G3DSA:3.40.50.300 (GENE3D); IPR005225 (TIGRFAM); IPR015946 (G3DSA:3.30.300.GENE3D); IPR006073 (PFAM); PTHR42698:SF1 (PANTHER); PTHR42698 (PANTHER); IPR009019 (SUPERFAMILY); IPR027417 (SUPERFAMILY)	F:GO:0005525; F:GO:0003723	F:GTP binding; F:RNA binding	-	-	-	-
FXSY01000004.1	Minc3s00004g00278	1	1	0	0	1	0	0	0	0	0	-	-	-	-	-	-	-	-	PR01547 (PRINTS); IPR029347 (SMART); IPR001680 (SMART); IPR015943 (G3DSA:2.130.10.GENE3D); IPR011989 (G3DSA:1.25.10.GENE3D); IPR015943 (G3DSA:2.130.10.GENE3D); IPR029347 (PFAM); G3DSA:3.40.50.1460 (GENE3D); mobidb-lite (MOBIDB_LITE); mobidb-lite (MOBIDB_LITE); mobidb-lite (MOBIDB_LITE); IPR004083 (PANTHER); PTHR12848:SF16 (PANTHER); IPR036322 (SUPERFAMILY); IPR016024 (SUPERFAMILY)	F:GO:0005515; P:GO:0031929; F:GO:0005488; C:GO:0031931	F:protein binding; P:TOR signaling; F:binding; C:TORC1 complex	-	-	-	-
FXSY01000004.1	Minc3s00004g00280	0	1	0	0	1	0	1	0	0	0	XP_020302895.1	hypothetical protein LOAG_05286	Nematode	1158600375	-	-	-	-	IPR019607 (PFAM); mobidb-lite (MOBIDB_LITE); mobidb-lite (MOBIDB_LITE); mobidb-lite (MOBIDB_LITE); PTHR21563 (PANTHER); IPR000571 (PROSITE_PROFILES)	F:GO:0046872	F:metal ion binding	-	-	-	-
FXSY01000004.1	Minc3s00004g00282	1	4	0	0	1	0	0	0	0	0	NP_741000.2	Uncharacterized protein CELE_C25H3.9 [Caenorhabditis elegans]	C-Ele	392890108	GO:0005575 ; GO:0005622 ; GO:0005623 ; GO:0005737 ; GO:0005739 ; GO:0005740 ; GO:0005743 ; GO:0005746 ; GO:0005747 ; GO:0007275 ; GO:0008150 ; GO:0009790 ; GO:0009792 ; GO:0016020 ; GO:0019866 ; GO:0030964 ; GO:0031090 ; GO:0031966 ; GO:0031967 ; GO:0031975 ; GO:0032501 ; GO:0032502 ; GO:0032991 ; GO:0043226 ; GO:0043227 ; GO:0043229 ; GO:0043231 ; GO:0043234 ; GO:0044422 ; GO:0044424 ; GO:004442…	-	ko00190	Oxidative phosphorylation	-	-	-	-	-	-	-
FXSY01000004.1	Minc3s00004g00283	0	4	2	0	0	0	0	1	2	2	NP_001300561.1	Uncharacterized protein CELE_K10B2.1 [Caenorhabditis elegans]	C-Ele	922582258	GO:0000003 ; GO:0000902 ; GO:0002119 ; GO:0002164 ; GO:0003006 ; GO:0003674 ; GO:0005488 ; GO:0005515 ; GO:0005575 ; GO:0005622 ; GO:0005623 ; GO:0005634 ; GO:0005737 ; GO:0006508 ; GO:0006511 ; GO:0006810 ; GO:0006897 ; GO:0006898 ; GO:0007049 ; GO:0007275 ; GO:0007399 ; GO:0007548 ; GO:0007568 ; GO:0008150 ; GO:0008152 ; GO:0008285 ; GO:0008340 ; GO:0008406 ; GO:0009056 ; GO:0009057 ; GO:000965…	-	ko04120 ; ko04310	Ubiquitin mediated proteolysis ; Wnt signaling pathway	IPR020472 (PRINTS); IPR021977 (SMART); IPR001810 (SMART); IPR001680 (SMART); IPR021977 (PFAM); G3DSA:1.20.1280.50 (GENE3D); G3DSA:2.80.10.50 (GENE3D); IPR015943 (G3DSA:2.130.10.GENE3D); IPR001680 (PFAM); G3DSA:2.80.10.50 (GENE3D); IPR001810 (PFAM); G3DSA:2.40.10.120 (GENE3D); IPR015943 (G3DSA:2.130.10.GENE3D); G3DSA:2.80.10.50 (GENE3D); PTHR44038 (PANTHER); IPR001680 (PROSITE_PROFILES); IPR001680…	F:GO:0005515; F:GO:0046983	F:protein binding; F:protein dimerization activity	-	-	-	-
FXSY01000005.1	Minc3s00005g00288	1	0	0	0	0	0	0	0	0	0	-	-	-	-	-	-	-	-	-	-	-	-	-	-	-
FXSY01000005.1	Minc3s00005g00290	1	0	0	0	0	0	0	0	0	0	XP_002640362.1	Hypothetical protein CBG20266	Nematode	268568840	-	-	-	-	IPR000210 (SMART); G3DSA:3.30.710.10 (GENE3D); IPR000210 (PFAM); G3DSA:3.30.710.10 (GENE3D); mobidb-lite (MOBIDB_LITE); PTHR22743:SF157 (PANTHER); PTHR22743 (PANTHER); IPR000210 (PROSITE_PROFILES); IPR011333 (SUPERFAMILY)	F:GO:0005515	F:protein binding	-	-	-	-
FXSY01000005.1	Minc3s00005g00291	1	0	0	0	1	0	0	0	1	0	XP_020305660.1	hypothetical protein LOAG_17967	Nematode	1158599235	-	-	-	-	IPR006906 (PFAM); PTHR22940 (PANTHER); IPR000048 (PROSITE_PROFILES)	F:GO:0005515	F:protein binding	-	-	-	-
FXSY01000005.1	Minc3s00005g00292	0	0	0	0	0	0	1	0	0	0	-	-	-	-	-	-	-	-	-	-	-	-	-	-	-
FXSY01000005.1	Minc3s00005g00293	0	0	0	0	1	0	1	0	0	0	-	-	-	-	-	-	-	-	IPR013847 (PRINTS); IPR001356 (SMART); IPR000327 (SMART); IPR001356 (PFAM); IPR000327 (PFAM); G3DSA:1.10.10.60 (GENE3D); G3DSA:1.10.260.40 (GENE3D); mobidb-lite (MOBIDB_LITE); mobidb-lite (MOBIDB_LITE); mobidb-lite (MOBIDB_LITE); PTHR11636:SF76 (PANTHER); PTHR11636 (PANTHER); IPR000327 (PROSITE_PROFILES); IPR001356 (PROSITE_PROFILES); IPR001356 (CDD); IPR010982 (SUPERFAMILY); IPR009057 (SUPERFAMI…	F:GO:0003677; F:GO:0003700; P:GO:0006355	F:DNA binding; F:transcription factor activity, sequence-specific DNA binding; P:regulation of transcription, DNA-templated	-	-	-	-
FXSY01000005.1	Minc3s00005g00296	0	0	0	0	0	0	0	1	0	0	-	-	-	-	-	-	-	-	-	-	-	-	-	-	-
FXSY01000005.1	Minc3s00005g00297	1	4	4	0	4	0	0	1	2	0	NP_495846.1	Uncharacterized protein CELE_C34C6.4 [Caenorhabditis elegans]	C-Ele	17532301	GO:0000003 ; GO:0000166 ; GO:0003674 ; GO:0003824 ; GO:0005488 ; GO:0008150 ; GO:0008152 ; GO:0016491 ; GO:0016614 ; GO:0036094 ; GO:0043167 ; GO:0043168 ; GO:0044699 ; GO:0044710 ; GO:0048037 ; GO:0050660 ; GO:0050662 ; GO:0055114 ; GO:0097159 ; GO:1901265 ; GO:1901363	-	ko00260	Glycine, serine and threonine metabolism	IPR000172 (PFAM); G3DSA:3.30.560.10 (GENE3D); IPR012132 (PIRSF); IPR007867 (PFAM); G3DSA:4.10.450.10 (GENE3D); PTHR11552:SF147 (PANTHER); PTHR11552 (PANTHER); SSF54373 (SUPERFAMILY); IPR036188 (SUPERFAMILY)	F:GO:0016614; F:GO:0050660; P:GO:0055114	F:oxidoreductase activity, acting on CH-OH group of donors; F:flavin adenine dinucleotide binding; P:oxidation-reduction process	-	-	-	-
FXSY01000005.1	Minc3s00005g00298	0	2	0	0	0	0	0	0	3	0	NP_491085.1	NADH Ubiquinone oxidoreductase Fe-S protein [Caenorhabditis elegans]	Nematode	17510337	GO:0005575 ; GO:0005622 ; GO:0005623 ; GO:0005737 ; GO:0005739 ; GO:0005740 ; GO:0005743 ; GO:0005746 ; GO:0005747 ; GO:0016020 ; GO:0019866 ; GO:0030964 ; GO:0031090 ; GO:0031966 ; GO:0031967 ; GO:0031975 ; GO:0032991 ; GO:0043226 ; GO:0043227 ; GO:0043229 ; GO:0043231 ; GO:0043234 ; GO:0044422 ; GO:0044424 ; GO:0044425 ; GO:0044429 ; GO:0044444 ; GO:0044446 ; GO:0044455 ; GO:0044464 ; GO:004527…	-	ko00190	Oxidative phosphorylation	-	-	-	-	-	-	-
FXSY01000005.1	Minc3s00005g00299	0	2	0	0	1	0	0	1	2	0	XP_003142149.1	hypothetical protein LOAG_06568	Nematode	312079381	-	-	-	-	-	-	-	-	-	-	-
FXSY01000005.1	Minc3s00005g00300	0	2	2	0	4	0	1	0	3	0	NP_492953.1	Translocase, Inner Mitochondrial Membrane [Caenorhabditis elegans]	C-Ele	17506651	GO:0000003 ; GO:0003006 ; GO:0003674 ; GO:0005048 ; GO:0005215 ; GO:0005488 ; GO:0005575 ; GO:0005622 ; GO:0005623 ; GO:0005737 ; GO:0005739 ; GO:0005740 ; GO:0005743 ; GO:0005744 ; GO:0006605 ; GO:0006626 ; GO:0006810 ; GO:0006839 ; GO:0006886 ; GO:0006996 ; GO:0007005 ; GO:0007275 ; GO:0007548 ; GO:0008104 ; GO:0008150 ; GO:0008320 ; GO:0008406 ; GO:0008565 ; GO:0009790 ; GO:0009792 ; GO:000998…	-	ko04212	Longevity regulating pathway - worm	-	-	-	-	-	-	-
FXSY01000005.1	Minc3s00005g00301	0	0	0	0	1	0	2	0	0	0	NP_496278.1	Probable DNA-directed RNA polymerases I, II, and III subunit RPABC2 [Caenorhabditis elegans]	C-Ele	17531543	GO:0000003 ; GO:0000428 ; GO:0001054 ; GO:0001055 ; GO:0001056 ; GO:0003006 ; GO:0003674 ; GO:0003676 ; GO:0003677 ; GO:0003824 ; GO:0003899 ; GO:0005488 ; GO:0005575 ; GO:0005622 ; GO:0005623 ; GO:0005634 ; GO:0005654 ; GO:0005665 ; GO:0005666 ; GO:0005730 ; GO:0005736 ; GO:0006139 ; GO:0006351 ; GO:0006360 ; GO:0006366 ; GO:0006383 ; GO:0006725 ; GO:0006807 ; GO:0006810 ; GO:0006897 ; GO:000689…	-	ko00230 ; ko00240 ; ko03020	Purine metabolism ; Pyrimidine metabolism ; RNA polymerase	IPR006110 (SMART); IPR028363 (PIRSF); IPR006111 (PIRSF); IPR012293 (G3DSA:3.90.940.GENE3D); IPR006110 (PFAM); mobidb-lite (MOBIDB_LITE); PTHR10773:SF14 (PANTHER); PTHR10773 (PANTHER); IPR006111 (HAMAP); IPR036161 (SUPERFAMILY)	F:GO:0003677; C:GO:0005634; F:GO:0003899; P:GO:0006351; C:GO:0005665	F:DNA binding; C:nucleus; F:DNA-directed 5'-3' RNA polymerase activity; P:transcription, DNA-templated; C:DNA-directed RNA polymerase II, core complex	-	-	-	-
FXSY01000005.1	Minc3s00005g00302	1	1	0	0	2	0	0	1	1	0	NP_492382.2	Protein HIstidine Phosphatase [Caenorhabditis elegans]	C-Ele	32565108	GO:0003674 ; GO:0003824 ; GO:0005575 ; GO:0005622 ; GO:0005623 ; GO:0005737 ; GO:0005829 ; GO:0006464 ; GO:0006470 ; GO:0006793 ; GO:0006796 ; GO:0008150 ; GO:0008152 ; GO:0008969 ; GO:0009987 ; GO:0016311 ; GO:0016787 ; GO:0016788 ; GO:0016791 ; GO:0019538 ; GO:0035971 ; GO:0036211 ; GO:0042578 ; GO:0043170 ; GO:0043412 ; GO:0044237 ; GO:0044238 ; GO:0044260 ; GO:0044267 ; GO:0044424 ; GO:004444…	-	-	-	-	-	-	-	-	-	-
FXSY01000005.1	Minc3s00005g00303	0	1	2	2	0	0	1	0	1	0	XP_013306540.1	hypothetical protein NECAME_17170, partial	Nematode	915285288	-	-	-	-	G3DSA:3.40.50.150 (GENE3D); IPR015324 (PFAM); PTHR21320:SF0 (PANTHER); PTHR21320 (PANTHER); IPR029063 (SUPERFAMILY)	F:GO:0008168; P:GO:0006412	F:methyltransferase activity; P:translation	-	-	-	-
FXSY01000005.1	Minc3s00005g00305	0	1	0	0	0	2	0	0	0	0	NP_491361.1	Uncharacterized protein CELE_ZK973.11 [Caenorhabditis elegans]	C-Ele	17511147	GO:0003674 ; GO:0003756 ; GO:0003824 ; GO:0005575 ; GO:0005622 ; GO:0005623 ; GO:0005737 ; GO:0005783 ; GO:0005789 ; GO:0006457 ; GO:0006464 ; GO:0006950 ; GO:0007275 ; GO:0008150 ; GO:0008152 ; GO:0009790 ; GO:0009792 ; GO:0009987 ; GO:0012505 ; GO:0016020 ; GO:0016491 ; GO:0016667 ; GO:0016670 ; GO:0016853 ; GO:0016860 ; GO:0016864 ; GO:0016972 ; GO:0018158 ; GO:0018171 ; GO:0018193 ; GO:001819…	-	-	-	PR00421 (PRINTS); IPR013766 (PFAM); G3DSA:3.40.30.10 (GENE3D); G3DSA:3.40.30.10 (GENE3D); G3DSA:3.40.30.10 (GENE3D); mobidb-lite (MOBIDB_LITE); PTHR18929 (PANTHER); PTHR18929:SF129 (PANTHER); IPR013766 (PROSITE_PROFILES); IPR036249 (SUPERFAMILY)	P:GO:0045454	P:cell redox homeostasis	-	-	-	-
FXSY01000005.1	Minc3s00005g00306	0	0	0	0	0	0	0	2	0	0	NP_491092.1	Signal peptidase complex catalytic subunit SEC11 [Caenorhabditis elegans]	C-Ele	17510347	GO:0000003 ; GO:0002119 ; GO:0002164 ; GO:0003006 ; GO:0003674 ; GO:0003824 ; GO:0005575 ; GO:0005622 ; GO:0005623 ; GO:0005737 ; GO:0005783 ; GO:0005787 ; GO:0005789 ; GO:0006465 ; GO:0006508 ; GO:0006518 ; GO:0006807 ; GO:0007275 ; GO:0007548 ; GO:0008150 ; GO:0008152 ; GO:0008233 ; GO:0008406 ; GO:0009791 ; GO:0009987 ; GO:0010467 ; GO:0012505 ; GO:0016020 ; GO:0016021 ; GO:0016485 ; GO:001678…	-	ko03060	Protein export	IPR001733 (PANTHER); PTHR10806:SF8 (PANTHER)	C:GO:0016020; P:GO:0006465; F:GO:0008233	C:membrane; P:signal peptide processing; F:peptidase activity	-	-	-	-
FXSY01000005.1	Minc3s00005g00307	0	1	2	1	2	0	1	0	0	2	NP_491092.1	Signal peptidase complex catalytic subunit SEC11 [Caenorhabditis elegans]	C-Ele	17510347	GO:0000003 ; GO:0002119 ; GO:0002164 ; GO:0003006 ; GO:0003674 ; GO:0003824 ; GO:0005575 ; GO:0005622 ; GO:0005623 ; GO:0005737 ; GO:0005783 ; GO:0005787 ; GO:0005789 ; GO:0006465 ; GO:0006508 ; GO:0006518 ; GO:0006807 ; GO:0007275 ; GO:0007548 ; GO:0008150 ; GO:0008152 ; GO:0008233 ; GO:0008406 ; GO:0009791 ; GO:0009987 ; GO:0010467 ; GO:0012505 ; GO:0016020 ; GO:0016021 ; GO:0016485 ; GO:001678…	-	ko03060	Protein export	IPR001733 (PRINTS); IPR015927 (PFAM); G3DSA:2.10.109.10 (GENE3D); IPR001733 (TIGRFAM); PTHR10806:SF12 (PANTHER); IPR001733 (PANTHER); cd06462 (CDD); IPR036286 (SUPERFAMILY)	C:GO:0016020; P:GO:0006465; F:GO:0008233	C:membrane; P:signal peptide processing; F:peptidase activity	-	-	-	-
FXSY01000005.1	Minc3s00005g00308	2	4	0	2	1	0	0	1	2	2	XP_001899656.1	hypothetical protein Bm1_40975	Nematode	170589790	-	-	-	-	G3DSA:3.30.70.330 (GENE3D); IPR035979 (SUPERFAMILY)	F:GO:0003676	F:nucleic acid binding	-	-	-	-
FXSY01000005.1	Minc3s00005g00310	1	0	0	0	0	0	2	0	1	0	NP_499649.2	Probable splicing factor, arginine/serine-rich 3 [Caenorhabditis elegans]	C-Ele	25150290	GO:0000003 ; GO:0000166 ; GO:0000245 ; GO:0000375 ; GO:0000377 ; GO:0000398 ; GO:0002119 ; GO:0002164 ; GO:0003006 ; GO:0003674 ; GO:0003676 ; GO:0003723 ; GO:0005488 ; GO:0005515 ; GO:0005575 ; GO:0005622 ; GO:0005623 ; GO:0005634 ; GO:0006139 ; GO:0006376 ; GO:0006396 ; GO:0006397 ; GO:0006725 ; GO:0006807 ; GO:0006810 ; GO:0006897 ; GO:0006898 ; GO:0007275 ; GO:0007548 ; GO:0008150 ; GO:000815…	-	ko03040	Spliceosome	IPR000504 (SMART); G3DSA:3.30.70.330 (GENE3D); IPR000504 (PFAM); G3DSA:3.30.70.330 (GENE3D); mobidb-lite (MOBIDB_LITE); mobidb-lite (MOBIDB_LITE); PTHR43933 (PANTHER); IPR000504 (PROSITE_PROFILES); cd12601 (CDD); IPR035979 (SUPERFAMILY)	F:GO:0003676	F:nucleic acid binding	-	-	-	-
FXSY01000005.1	Minc3s00005g00311	2	1	0	0	0	0	4	0	2	0	NP_740937.1	AdaPtin, Gamma chain (clathrin associated complex) [Caenorhabditis elegans]	C-Ele	25145450	GO:0002119 ; GO:0002164 ; GO:0002790 ; GO:0003674 ; GO:0005215 ; GO:0005488 ; GO:0005515 ; GO:0005575 ; GO:0005622 ; GO:0005623 ; GO:0005737 ; GO:0005794 ; GO:0005798 ; GO:0006810 ; GO:0006886 ; GO:0007275 ; GO:0008104 ; GO:0008105 ; GO:0008150 ; GO:0008565 ; GO:0009306 ; GO:0009790 ; GO:0009791 ; GO:0009792 ; GO:0009987 ; GO:0012505 ; GO:0012506 ; GO:0012510 ; GO:0015031 ; GO:0015197 ; GO:001583…	-	ko04142	Lysosome	IPR008152 (SMART); IPR008152 (PFAM); IPR002553 (PFAM); G3DSA:2.60.40.1230 (GENE3D); IPR011989 (G3DSA:1.25.10.GENE3D); IPR017107 (PIRSF); PTHR22780 (PANTHER); PTHR22780:SF5 (PANTHER); IPR008153 (PROSITE_PROFILES); IPR016024 (SUPERFAMILY); IPR013041 (SUPERFAMILY)	C:GO:0030117; P:GO:0016192; P:GO:0015031; C:GO:0030131; F:GO:0008565; C:GO:0005794; P:GO:0006886; F:GO:0005488	C:membrane coat; P:vesicle-mediated transport; P:protein transport; C:clathrin adaptor complex; F:protein transporter activity; C:Golgi apparatus; P:intracellular protein transport; F:binding	-	-	-	-
FXSY01000005.1	Minc3s00005g00312	0	0	0	0	1	0	0	0	0	0	NP_740939.1	Uncharacterized protein CELE_Y105E8A.11 [Caenorhabditis elegans]	C-Ele	25145455	-	-	-	-	-	-	-	-	-	-	-
FXSY01000005.1	Minc3s00005g00313	0	0	0	0	0	0	0	0	1	0	-	-	-	-	-	-	-	-	-	-	-	-	-	-	-
FXSY01000005.1	Minc3s00005g00315	3	3	2	0	2	0	2	2	1	0	NP_492433.1	Homogentisate 1,2-dioxygenase [Caenorhabditis elegans]	C-Ele	17507969	GO:0003674 ; GO:0003824 ; GO:0004411 ; GO:0005488 ; GO:0005575 ; GO:0005622 ; GO:0005623 ; GO:0005737 ; GO:0006082 ; GO:0006461 ; GO:0006520 ; GO:0006558 ; GO:0006559 ; GO:0006570 ; GO:0006572 ; GO:0006725 ; GO:0006807 ; GO:0006996 ; GO:0007010 ; GO:0008150 ; GO:0008152 ; GO:0009056 ; GO:0009063 ; GO:0009072 ; GO:0009074 ; GO:0009653 ; GO:0009987 ; GO:0010927 ; GO:0016043 ; GO:0016054 ; GO:001649…	-	ko00350	Tyrosine metabolism	IPR005708 (TIGRFAM); IPR014710 (G3DSA:2.60.120.GENE3D); IPR005708 (PFAM); IPR005708 (PANTHER); PTHR11056:SF0 (PANTHER); IPR011051 (SUPERFAMILY)	P:GO:0006559; P:GO:0006570; P:GO:0055114; F:GO:0004411	P:L-phenylalanine catabolic process; P:tyrosine metabolic process; P:oxidation-reduction process; F:homogentisate 1,2-dioxygenase activity	-	-	-	-
FXSY01000005.1	Minc3s00005g00318	0	0	0	0	1	0	0	0	0	0	-	-	-	-	-	-	-	-	-	-	-	-	-	-	-
FXSY01000005.1	Minc3s00005g00320	3	2	0	2	2	4	5	6	7	0	NP_492638.1	Eukaryotic translation initiation factor 3 subunit C [Caenorhabditis elegans]	C-Ele	17509197	GO:0000003 ; GO:0003674 ; GO:0003676 ; GO:0003723 ; GO:0003743 ; GO:0005488 ; GO:0005515 ; GO:0005575 ; GO:0005622 ; GO:0005623 ; GO:0005737 ; GO:0005852 ; GO:0006412 ; GO:0006413 ; GO:0006518 ; GO:0006807 ; GO:0006915 ; GO:0008135 ; GO:0008150 ; GO:0008152 ; GO:0008219 ; GO:0009058 ; GO:0009059 ; GO:0009889 ; GO:0009987 ; GO:0010467 ; GO:0010556 ; GO:0012501 ; GO:0016043 ; GO:0019222 ; GO:001953…	-	ko03013	RNA transport	IPR000717 (SMART); SM00753 (SMART); IPR008905 (PFAM); IPR036388 (G3DSA:1.10.10.GENE3D); IPR000717 (PFAM); mobidb-lite (MOBIDB_LITE); mobidb-lite (MOBIDB_LITE); mobidb-lite (MOBIDB_LITE); PTHR13937:SF0 (PANTHER); PTHR13937 (PANTHER); IPR027516 (HAMAP); IPR036390 (SUPERFAMILY)	F:GO:0003743; F:GO:0005515; F:GO:0003723; F:GO:0031369; P:GO:0006413; C:GO:0005852	F:translation initiation factor activity; F:protein binding; F:RNA binding; F:translation initiation factor binding; P:translational initiation; C:eukaryotic translation initiation factor 3 complex	-	-	-	-
FXSY01000005.1	Minc3s00005g00322	10	7	3	0	1	0	1	4	4	2	NP_001021543.1	Endoprotease bli-4 [Caenorhabditis elegans]	C-Ele	71988312	GO:0002119 ; GO:0002164 ; GO:0003674 ; GO:0003824 ; GO:0004175 ; GO:0004252 ; GO:0005575 ; GO:0005622 ; GO:0005623 ; GO:0005634 ; GO:0006508 ; GO:0007275 ; GO:0008150 ; GO:0008152 ; GO:0008233 ; GO:0008236 ; GO:0009653 ; GO:0009790 ; GO:0009791 ; GO:0009792 ; GO:0010171 ; GO:0016020 ; GO:0016021 ; GO:0016787 ; GO:0017171 ; GO:0018996 ; GO:0019538 ; GO:0031224 ; GO:0032501 ; GO:0032502 ; GO:004000…	-	-	-	IPR015500 (PRINTS); IPR006212 (SMART); G3DSA:2.10.220.10 (GENE3D); G3DSA:3.30.70.850 (GENE3D); IPR000209 (PFAM); G3DSA:2.10.220.10 (GENE3D); IPR008979 (G3DSA:2.60.120.GENE3D); IPR002884 (PFAM); IPR036852 (G3DSA:3.40.50.GENE3D); G3DSA:2.10.220.10 (GENE3D); mobidb-lite (MOBIDB_LITE); mobidb-lite (MOBIDB_LITE); mobidb-lite (MOBIDB_LITE); PTHR42884 (PANTHER); PTHR42884:SF18 (PANTHER); IPR002884 (PROS…	P:GO:0006508; F:GO:0004252	P:proteolysis; F:serine-type endopeptidase activity	-	-	-	-
FXSY01000005.1	Minc3s00005g00323	4	5	2	2	4	0	1	4	3	4	-	-	-	-	-	-	-	-	IPR000225 (SMART); IPR006955 (PFAM); G3DSA:1.20.1170.10 (GENE3D); IPR006953 (PFAM); IPR011989 (G3DSA:1.25.10.GENE3D); PTHR10013 (PANTHER); IPR016024 (SUPERFAMILY); IPR016024 (SUPERFAMILY)	F:GO:0005515; C:GO:0005737; C:GO:0016020; F:GO:0008565; C:GO:0000139; P:GO:0006886; F:GO:0005488; P:GO:0048280	F:protein binding; C:cytoplasm; C:membrane; F:protein transporter activity; C:Golgi membrane; P:intracellular protein transport; F:binding; P:vesicle fusion with Golgi apparatus	-	-	-	-
FXSY01000005.1	Minc3s00005g00324	2	4	0	0	3	0	3	5	3	0	-	-	-	-	-	-	-	-	G3DSA:3.40.50.150 (GENE3D); G3DSA:1.10.110.10 (GENE3D); IPR025789 (PFAM); mobidb-lite (MOBIDB_LITE); mobidb-lite (MOBIDB_LITE); mobidb-lite (MOBIDB_LITE); mobidb-lite (MOBIDB_LITE); mobidb-lite (MOBIDB_LITE); mobidb-lite (MOBIDB_LITE); mobidb-lite (MOBIDB_LITE); mobidb-lite (MOBIDB_LITE); mobidb-lite (MOBIDB_LITE); mobidb-lite (MOBIDB_LITE); mobidb-lite (MOBIDB_LITE); mobidb-lite (MOBIDB_LITE); I…	P:GO:0034729; F:GO:0031151; F:GO:0018024; P:GO:0051726	P:histone H3-K79 methylation; F:histone methyltransferase activity (H3-K79 specific); F:histone-lysine N-methyltransferase activity; P:regulation of cell cycle	-	-	-	-
FXSY01000005.1	Minc3s00005g00325	1	6	0	0	3	0	6	5	6	8	NP_498737.1	Probable elongation factor 1-beta/1-delta 1 [Caenorhabditis elegans]	C-Ele	17553634	GO:0002119 ; GO:0002164 ; GO:0003674 ; GO:0003676 ; GO:0003723 ; GO:0003746 ; GO:0005488 ; GO:0005575 ; GO:0005622 ; GO:0005623 ; GO:0005737 ; GO:0006412 ; GO:0006414 ; GO:0006518 ; GO:0006807 ; GO:0006810 ; GO:0006897 ; GO:0006898 ; GO:0007275 ; GO:0007568 ; GO:0008135 ; GO:0008150 ; GO:0008152 ; GO:0008340 ; GO:0009058 ; GO:0009059 ; GO:0009790 ; GO:0009791 ; GO:0009792 ; GO:0009987 ; GO:001025…	-	-	-	IPR014038 (SMART); IPR018940 (SMART); IPR018940 (PFAM); G3DSA:1.20.1050.10 (GENE3D); G3DSA:1.20.1050.10 (GENE3D); IPR014038 (PFAM); IPR014717 (G3DSA:3.30.70.GENE3D); mobidb-lite (MOBIDB_LITE); PTHR11595:SF21 (PANTHER); PTHR11595:SF21 (PANTHER); PTHR11595 (PANTHER); PTHR11595:SF21 (PANTHER); PTHR11595 (PANTHER); PTHR11595 (PANTHER); IPR014038 (CDD); IPR036282 (SUPERFAMILY); IPR036219 (SUPERFAMILY)	F:GO:0003746; P:GO:0006414	F:translation elongation factor activity; P:translational elongation	-	-	-	-
FXSY01000005.1	Minc3s00005g00326	0	0	0	0	0	0	2	1	0	0	-	-	-	-	-	-	-	-	-	-	-	-	-	-	-
FXSY01000005.1	Minc3s00005g00327	0	1	3	0	0	0	0	1	0	0	XP_003146947.1	hypothetical protein LOAG_11379	Nematode	312091350	-	-	-	-	IPR026183 (PFAM); mobidb-lite (MOBIDB_LITE); mobidb-lite (MOBIDB_LITE); IPR026183 (PANTHER); PTHR16127:SF13 (PANTHER)	F:GO:0019905	F:syntaxin binding	-	-	-	-
FXSY01000005.1	Minc3s00005g00328	2	0	2	2	2	2	1	2	2	3	NP_490898.1	Probable peptidylglycine alpha-hydroxylating monooxygenase 1 [Caenorhabditis elegans]	C-Ele	17510551	GO:0003674 ; GO:0003824 ; GO:0004497 ; GO:0004504 ; GO:0005488 ; GO:0005507 ; GO:0005575 ; GO:0005576 ; GO:0006518 ; GO:0006807 ; GO:0007275 ; GO:0007568 ; GO:0008150 ; GO:0008152 ; GO:0008340 ; GO:0009987 ; GO:0010259 ; GO:0016020 ; GO:0016491 ; GO:0016705 ; GO:0016715 ; GO:0032501 ; GO:0032502 ; GO:0034641 ; GO:0043167 ; GO:0043169 ; GO:0043603 ; GO:0044237 ; GO:0044699 ; GO:0044707 ; GO:004471…	-	-	-	IPR000720 (PRINTS); IPR014784 (G3DSA:2.60.120.GENE3D); IPR000323 (PFAM); IPR036939 (G3DSA:2.60.120.GENE3D); IPR024548 (PFAM); PTHR10680:SF14 (PANTHER); PTHR10680 (PANTHER); IPR008977 (SUPERFAMILY); IPR008977 (SUPERFAMILY)	F:GO:0016715; F:GO:0005507; F:GO:0003824; P:GO:0006518; C:GO:0016020; P:GO:0055114; F:GO:0004497	F:oxidoreductase activity, acting on paired donors, with incorporation or reduction of molecular oxygen, reduced ascorbate as one donor, and incorporation of one atom of oxygen; F:copper ion binding; F:catalytic activity; P:peptide metabolic process; C:membrane; P:oxidation-reduction process; F:monooxygenase activity	-	-	-	-
FXSY01000005.1	Minc3s00005g00330	0	0	0	0	1	2	1	1	2	0	-	-	-	-	-	-	-	-	IPR000198 (SMART); IPR008936 (G3DSA:1.10.555.GENE3D); IPR000198 (PFAM); mobidb-lite (MOBIDB_LITE); PTHR12783 (PANTHER); IPR000198 (PROSITE_PROFILES); IPR008936 (SUPERFAMILY)	P:GO:0007165	P:signal transduction	-	-	-	-
FXSY01000005.1	Minc3s00005g00331	0	2	0	0	3	0	0	0	0	0	XP_002638723.1	Hypothetical protein CBG00306	Nematode	268562992	-	-	-	-	IPR003591 (SMART); IPR001611 (PFAM); IPR032675 (G3DSA:3.80.10.GENE3D); IPR032675 (G3DSA:3.80.10.GENE3D); IPR032675 (G3DSA:3.80.10.GENE3D); PTHR43983 (PANTHER); PTHR43983:SF2 (PANTHER); PTHR43983 (PANTHER); PTHR43983:SF2 (PANTHER); IPR032675 (SUPERFAMILY)	F:GO:0005515	F:protein binding	-	-	-	-
FXSY01000005.1	Minc3s00005g00332	1	1	0	0	0	0	1	1	2	0	XP_013293456.1	hypothetical protein NECAME_00918	Nematode	915240136	-	-	-	-	IPR035426 (PFAM); IPR017364 (PIRSF); PTHR12794 (PANTHER); PTHR12794:SF0 (PANTHER)	C:GO:0005681; P:GO:0000245; P:GO:0000387	C:spliceosomal complex; P:spliceosomal complex assembly; P:spliceosomal snRNP assembly	-	-	-	-
FXSY01000005.1	Minc3s00005g00333	0	0	0	0	0	0	2	0	1	0	NP_491780.1	Probable mitochondrial import inner membrane translocase subunit tin-44 [Caenorhabditis elegans]	C-Ele	17508985	GO:0000003 ; GO:0002119 ; GO:0002164 ; GO:0003674 ; GO:0005215 ; GO:0005488 ; GO:0005515 ; GO:0005575 ; GO:0005622 ; GO:0005623 ; GO:0005737 ; GO:0005739 ; GO:0005740 ; GO:0005743 ; GO:0006605 ; GO:0006626 ; GO:0006810 ; GO:0006839 ; GO:0006886 ; GO:0006897 ; GO:0006898 ; GO:0006996 ; GO:0007005 ; GO:0007275 ; GO:0008104 ; GO:0008150 ; GO:0009790 ; GO:0009791 ; GO:0009792 ; GO:0009987 ; GO:001503…	-	-	-	IPR007379 (SMART); IPR017303 (PIRSF); IPR007379 (PFAM); PTHR10721 (PANTHER); IPR032710 (SUPERFAMILY)	P:GO:0030150; F:GO:0051087	P:protein import into mitochondrial matrix; F:chaperone binding	-	-	-	-
FXSY01000005.1	Minc3s00005g00334	0	2	0	0	2	2	2	1	2	0	XP_020305556.1	hypothetical protein LOAG_18062	Nematode	1158599806	-	-	-	-	-	-	-	-	-	-	-
FXSY01000005.1	Minc3s00005g00335	0	2	0	0	0	0	0	2	0	0	XP_001898262.1	hypothetical protein	Nematode	170586990	-	-	-	-	-	-	-	-	-	-	-
FXSY01000005.1	Minc3s00005g00336	1	4	0	0	0	0	1	0	2	0	NP_001024575.2	Serine/threonine-protein kinase cst-1 37kDa subunit [Caenorhabditis elegans]	C-Ele	115532194	GO:0000166 ; GO:0001882 ; GO:0001883 ; GO:0003674 ; GO:0003824 ; GO:0004672 ; GO:0004674 ; GO:0004702 ; GO:0004871 ; GO:0005057 ; GO:0005488 ; GO:0005524 ; GO:0005575 ; GO:0005622 ; GO:0005623 ; GO:0005737 ; GO:0006464 ; GO:0006468 ; GO:0006793 ; GO:0006796 ; GO:0007154 ; GO:0007165 ; GO:0007275 ; GO:0007568 ; GO:0008150 ; GO:0008152 ; GO:0008340 ; GO:0009987 ; GO:0010259 ; GO:0016301 ; GO:001631…	-	ko04010 ; ko04392	MAPK signaling pathway ; Hippo signaling pathway -multiple species	IPR000719 (SMART); G3DSA:1.10.510.10 (GENE3D); G3DSA:3.30.200.20 (GENE3D); IPR000719 (PFAM); PIRSF000615 (PIRSF); IPR024205 (PFAM); mobidb-lite (MOBIDB_LITE); PTHR24361 (PANTHER); PTHR24361:SF431 (PANTHER); IPR000719 (PROSITE_PROFILES); IPR011524 (PROSITE_PROFILES); cd06612 (CDD); IPR011009 (SUPERFAMILY)	F:GO:0005524; P:GO:0007165; F:GO:0004672; P:GO:0006468; F:GO:0004674	F:ATP binding; P:signal transduction; F:protein kinase activity; P:protein phosphorylation; F:protein serine/threonine kinase activity	-	-	-	-
FXSY01000005.1	Minc3s00005g00337	0	2	0	0	1	2	2	0	1	0	XP_020307357.1	hypothetical protein LOAG_16517	Nematode	1158589874	-	-	-	-	-	-	-	-	-	-	-
FXSY01000005.1	Minc3s00005g00338	1	3	2	2	4	2	2	3	2	0	NP_001123107.2	Heat Shock Protein [Caenorhabditis elegans]	C-Ele	392926225	-	-	-	-	-	-	-	-	-	-	-
FXSY01000005.1	Minc3s00005g00339	1	0	0	0	0	0	0	0	1	0	XP_003137626.1	TK/RYK protein kinase [Loa loa]	Nematode	312069318	-	-	-	-	IPR003306 (SMART); IPR001245 (PFAM); IPR003306 (PFAM); PIRSF000615 (PIRSF); G3DSA:1.10.510.10 (GENE3D); mobidb-lite (MOBIDB_LITE); mobidb-lite (MOBIDB_LITE); PTHR24416 (PANTHER); PTHR24416 (PANTHER); PTHR24416:SF349 (PANTHER); PTHR24416:SF349 (PANTHER); IPR003306 (PRODOM); IPR000719 (PROSITE_PROFILES); IPR003306 (PROSITE_PROFILES); IPR011009 (SUPERFAMILY)	F:GO:0005524; F:GO:0004672; P:GO:0006468	F:ATP binding; F:protein kinase activity; P:protein phosphorylation	-	-	-	-
FXSY01000005.1	Minc3s00005g00340	0	2	2	2	1	10	4	9	0	2	NP_741058.1	Catalase [Caenorhabditis elegans]	C-Ele	25151141	GO:0000302 ; GO:0000902 ; GO:0000904 ; GO:0003674 ; GO:0003824 ; GO:0004096 ; GO:0004601 ; GO:0005488 ; GO:0005575 ; GO:0005622 ; GO:0005623 ; GO:0005737 ; GO:0005739 ; GO:0005777 ; GO:0006928 ; GO:0006935 ; GO:0006950 ; GO:0006979 ; GO:0007275 ; GO:0007399 ; GO:0007409 ; GO:0007411 ; GO:0007568 ; GO:0008150 ; GO:0008152 ; GO:0008340 ; GO:0009056 ; GO:0009605 ; GO:0009636 ; GO:0009653 ; GO:000998…	-	ko00380 ; ko00630 ; ko01200 ; ko04146 ; ko04212 ; ko04213	Tryptophan metabolism ; Glyoxylate and dicarboxylate metabolism ; Carbon metabolism ; Peroxisome ; Longevity regulating pathway - worm ; Longevity regulating pathway - multiple species	IPR018028 (PRINTS); IPR011614 (SMART); IPR037060 (G3DSA:2.40.180.GENE3D); IPR010582 (PFAM); IPR011614 (PFAM); IPR024711 (PIRSF); mobidb-lite (MOBIDB_LITE); IPR018028 (PANTHER); IPR018028 (PROSITE_PROFILES); IPR020835 (SUPERFAMILY)	P:GO:0006979; F:GO:0004096; P:GO:0055114; F:GO:0020037	P:response to oxidative stress; F:catalase activity; P:oxidation-reduction process; F:heme binding	-	-	-	-
FXSY01000005.1	Minc3s00005g00342	0	2	0	0	3	0	0	0	1	2	-	-	-	-	-	-	-	-	-	-	-	-	-	-	-
FXSY01000005.1	Minc3s00005g00343	1	0	1	0	2	2	0	0	0	0	-	-	-	-	-	-	-	-	-	-	-	-	-	-	-
FXSY01000005.1	Minc3s00005g00344	1	0	0	0	0	0	0	0	0	0	-	-	-	-	-	-	-	-	IPR004947 (PFAM); IPR004947 (PANTHER); PTHR10858:SF23 (PANTHER); cd09120 (CDD); cd09121 (CDD)	F:GO:0004531; P:GO:0006259	F:deoxyribonuclease II activity; P:DNA metabolic process	-	-	-	-
FXSY01000005.1	Minc3s00005g00345	0	0	0	0	0	0	0	2	0	0	NP_509282.4	Vacuolar protein sorting-associated protein 52 homolog [Caenorhabditis elegans]	C-Ele	453232817	GO:0000138 ; GO:0000149 ; GO:0000938 ; GO:0003674 ; GO:0005488 ; GO:0005515 ; GO:0005575 ; GO:0005622 ; GO:0005623 ; GO:0005737 ; GO:0005794 ; GO:0005795 ; GO:0005797 ; GO:0005829 ; GO:0006810 ; GO:0006892 ; GO:0006896 ; GO:0007034 ; GO:0007041 ; GO:0008104 ; GO:0008150 ; GO:0012505 ; GO:0015031 ; GO:0015833 ; GO:0016192 ; GO:0016197 ; GO:0016482 ; GO:0017016 ; GO:0017137 ; GO:0019899 ; GO:001990…	-	-	-	-	-	-	-	-	-	-
FXSY01000005.1	Minc3s00005g00346	0	0	2	0	1	2	0	0	0	0	NP_509282.4	Vacuolar protein sorting-associated protein 52 homolog [Caenorhabditis elegans]	C-Ele	453232817	GO:0000138 ; GO:0000149 ; GO:0000938 ; GO:0003674 ; GO:0005488 ; GO:0005515 ; GO:0005575 ; GO:0005622 ; GO:0005623 ; GO:0005737 ; GO:0005794 ; GO:0005795 ; GO:0005797 ; GO:0005829 ; GO:0006810 ; GO:0006892 ; GO:0006896 ; GO:0007034 ; GO:0007041 ; GO:0008104 ; GO:0008150 ; GO:0012505 ; GO:0015031 ; GO:0015833 ; GO:0016192 ; GO:0016197 ; GO:0016482 ; GO:0017016 ; GO:0017137 ; GO:0019899 ; GO:001990…	-	-	-	-	-	-	-	-	-	-
FXSY01000005.1	Minc3s00005g00347	0	1	2	0	0	0	1	2	0	0	XP_003091027.1	hypothetical protein CRE_06185	Nematode	308457279	-	-	-	-	IPR001533 (PFAM); IPR036428 (G3DSA:3.30.1360.GENE3D); mobidb-lite (MOBIDB_LITE); mobidb-lite (MOBIDB_LITE); PTHR12599 (PANTHER); IPR001533 (HAMAP); cd00914 (CDD); IPR036428 (SUPERFAMILY)	P:GO:0006729; F:GO:0008124	P:tetrahydrobiopterin biosynthetic process; F:4-alpha-hydroxytetrahydrobiopterin dehydratase activity	-	-	-	-
FXSY01000005.1	Minc3s00005g00348	2	0	0	0	1	0	2	2	2	0	NP_001256897.1	m7GpppX diphosphatase [Caenorhabditis elegans]	C-Ele	392923123	GO:0000288 ; GO:0000290 ; GO:0000339 ; GO:0000340 ; GO:0000932 ; GO:0000956 ; GO:0003674 ; GO:0003676 ; GO:0003723 ; GO:0003824 ; GO:0004779 ; GO:0004780 ; GO:0005488 ; GO:0005575 ; GO:0005622 ; GO:0005623 ; GO:0005634 ; GO:0005737 ; GO:0006139 ; GO:0006163 ; GO:0006401 ; GO:0006402 ; GO:0006725 ; GO:0006753 ; GO:0006790 ; GO:0006793 ; GO:0006796 ; GO:0006807 ; GO:0006950 ; GO:0006974 ; GO:000815…	-	ko03018	RNA degradation	G3DSA:3.30.2240.10 (GENE3D); IPR036265 (G3DSA:3.30.428.GENE3D); PF11969 (PFAM); IPR008594 (PIRSF); IPR008594 (PFAM); IPR008594 (PANTHER); IPR036265 (SUPERFAMILY); IPR011145 (SUPERFAMILY)	P:GO:0000290; F:GO:0016787	P:deadenylation-dependent decapping of nuclear-transcribed mRNA; F:hydrolase activity	-	-	-	-
FXSY01000005.1	Minc3s00005g00349	0	0	0	0	0	0	1	0	0	0	NP_500076.1	DNA-directed RNA polymerase subunit [Caenorhabditis elegans]	C-Ele	17544244	GO:0000428 ; GO:0001056 ; GO:0003674 ; GO:0003676 ; GO:0003824 ; GO:0003899 ; GO:0005488 ; GO:0005575 ; GO:0005622 ; GO:0005623 ; GO:0005634 ; GO:0005654 ; GO:0005666 ; GO:0005730 ; GO:0006139 ; GO:0006351 ; GO:0006353 ; GO:0006383 ; GO:0006386 ; GO:0006725 ; GO:0006807 ; GO:0008150 ; GO:0008152 ; GO:0008270 ; GO:0009058 ; GO:0009059 ; GO:0009987 ; GO:0010467 ; GO:0016070 ; GO:0016740 ; GO:001677…	-	ko00230 ; ko00240 ; ko03020	Purine metabolism ; Pyrimidine metabolism ; RNA polymerase	IPR001222 (SMART); IPR001529 (SMART); G3DSA:2.20.25.10 (GENE3D); IPR001529 (PFAM); G3DSA:2.20.25.10 (GENE3D); IPR012164 (PIRSF); IPR001222 (PFAM); PTHR11239:SF12 (PANTHER); PTHR11239 (PANTHER); IPR001222 (PROSITE_PROFILES); IPR034014 (CDD); SSF57783 (SUPERFAMILY)	F:GO:0003676; F:GO:0008270; P:GO:0006351; P:GO:0006379	F:nucleic acid binding; F:zinc ion binding; P:transcription, DNA-templated; P:mRNA cleavage	-	-	-	-
FXSY01000005.1	Minc3s00005g00351	6	17	6	4	16	6	16	6	17	10	NP_495536.1	Heat shock 70 kDa protein D [Caenorhabditis elegans]	C-Ele	17534771	GO:0000003 ; GO:0000166 ; GO:0001085 ; GO:0001882 ; GO:0001883 ; GO:0002119 ; GO:0002164 ; GO:0003674 ; GO:0005488 ; GO:0005515 ; GO:0005524 ; GO:0005575 ; GO:0005622 ; GO:0005623 ; GO:0005737 ; GO:0005783 ; GO:0005788 ; GO:0005791 ; GO:0006915 ; GO:0006950 ; GO:0006986 ; GO:0007154 ; GO:0007165 ; GO:0007275 ; GO:0008134 ; GO:0008150 ; GO:0008219 ; GO:0009790 ; GO:0009791 ; GO:0009792 ; GO:000998…	-	ko03060 ; ko04141	Protein export ; Protein processing in endoplasmic reticulum	-	-	-	-	-	-	-
FXSY01000005.1	Minc3s00005g00352	2	2	2	0	0	0	2	0	2	0	NP_495536.1	Heat shock 70 kDa protein D [Caenorhabditis elegans]	C-Ele	17534771	GO:0000003 ; GO:0000166 ; GO:0001085 ; GO:0001882 ; GO:0001883 ; GO:0002119 ; GO:0002164 ; GO:0003674 ; GO:0005488 ; GO:0005515 ; GO:0005524 ; GO:0005575 ; GO:0005622 ; GO:0005623 ; GO:0005737 ; GO:0005783 ; GO:0005788 ; GO:0005791 ; GO:0006915 ; GO:0006950 ; GO:0006986 ; GO:0007154 ; GO:0007165 ; GO:0007275 ; GO:0008134 ; GO:0008150 ; GO:0008219 ; GO:0009790 ; GO:0009791 ; GO:0009792 ; GO:000998…	-	ko03060 ; ko04141	Protein export ; Protein processing in endoplasmic reticulum	-	-	-	-	-	-	-
FXSY01000005.1	Minc3s00005g00353	1	0	0	0	1	0	2	2	1	2	NP_001255196.1	Initiation Factor 4E (eIF4E) family [Caenorhabditis elegans]	C-Ele	392897118	GO:0000003 ; GO:0000339 ; GO:0000340 ; GO:0000341 ; GO:0001556 ; GO:0003006 ; GO:0003674 ; GO:0003676 ; GO:0003723 ; GO:0003743 ; GO:0005488 ; GO:0005515 ; GO:0005575 ; GO:0005622 ; GO:0005623 ; GO:0005737 ; GO:0006412 ; GO:0006413 ; GO:0006417 ; GO:0006518 ; GO:0006807 ; GO:0007275 ; GO:0007276 ; GO:0007281 ; GO:0007283 ; GO:0007286 ; GO:0007292 ; GO:0008135 ; GO:0008150 ; GO:0008152 ; GO:000905…	-	ko03013 ; ko04150	RNA transport ; mTOR signaling pathway	IPR001040 (PFAM); IPR023398 (G3DSA:3.30.760.GENE3D); PTHR11960:SF15 (PANTHER); IPR001040 (PANTHER); IPR023398 (SUPERFAMILY)	F:GO:0003743; F:GO:0003723; C:GO:0005737; P:GO:0006413	F:translation initiation factor activity; F:RNA binding; C:cytoplasm; P:translational initiation	-	-	-	-
FXSY01000005.1	Minc3s00005g00354	0	0	0	0	2	0	0	0	0	0	-	-	-	-	-	-	-	-	IPR035977 (SUPERFAMILY)	F:GO:0003735; C:GO:0005840; C:GO:0005622; P:GO:0006412	F:structural constituent of ribosome; C:ribosome; C:intracellular; P:translation	-	-	-	-
FXSY01000005.1	Minc3s00005g00357	1	0	2	0	1	0	2	2	1	0	-	-	-	-	-	-	-	-	IPR000719 (SMART); G3DSA:3.30.200.20 (GENE3D); IPR000719 (PFAM); G3DSA:1.10.510.10 (GENE3D); mobidb-lite (MOBIDB_LITE); mobidb-lite (MOBIDB_LITE); PTHR24056:SF131 (PANTHER); PTHR24056 (PANTHER); IPR000719 (PROSITE_PROFILES); cd07842 (CDD); IPR011009 (SUPERFAMILY)	F:GO:0005524; F:GO:0004672; P:GO:0006468	F:ATP binding; F:protein kinase activity; P:protein phosphorylation	-	-	-	-
FXSY01000006.1	Minc3s00006g00360	0	0	0	0	0	0	0	1	0	0	XP_002637526.1	Hypothetical protein CBG19249	Nematode	268559070	-	-	-	-	IPR028325 (PRINTS); IPR003974 (PRINTS); IPR003131 (PFAM); G3DSA:3.30.710.10 (GENE3D); mobidb-lite (MOBIDB_LITE); mobidb-lite (MOBIDB_LITE); mobidb-lite (MOBIDB_LITE); IPR028325 (PANTHER); IPR028325 (PANTHER); PTHR11537:SF111 (PANTHER); IPR011333 (SUPERFAMILY)	P:GO:0006813; F:GO:0005249; C:GO:0008076; P:GO:0051260	P:potassium ion transport; F:voltage-gated potassium channel activity; C:voltage-gated potassium channel complex; P:protein homooligomerization	-	-	-	-
FXSY01000006.1	Minc3s00006g00362	1	3	6	6	1	2	4	0	5	4	XP_001902238.1	LD40453p	Nematode	170595078	GO:0003674 ; GO:0003824 ; GO:0005488 ; GO:0005506 ; GO:0005575 ; GO:0005622 ; GO:0005623 ; GO:0005634 ; GO:0006325 ; GO:0006355 ; GO:0006464 ; GO:0006482 ; GO:0006996 ; GO:0008150 ; GO:0008152 ; GO:0008214 ; GO:0009889 ; GO:0009890 ; GO:0009892 ; GO:0009987 ; GO:0010468 ; GO:0010556 ; GO:0010558 ; GO:0010605 ; GO:0010629 ; GO:0016043 ; GO:0016491 ; GO:0016569 ; GO:0016570 ; GO:0016577 ; GO:001670…	-	-	-	-	-	-	-	-	-	-
FXSY01000006.1	Minc3s00006g00363	0	0	0	0	0	0	0	0	1	0	NP_001256331.1	Tubulin Tyrosine Ligase Like [Caenorhabditis elegans]	C-Ele	392920782	GO:0000003 ; GO:0003674 ; GO:0003824 ; GO:0006464 ; GO:0007275 ; GO:0008150 ; GO:0008152 ; GO:0009790 ; GO:0009792 ; GO:0009987 ; GO:0016874 ; GO:0019538 ; GO:0032501 ; GO:0032502 ; GO:0036211 ; GO:0043170 ; GO:0043412 ; GO:0044237 ; GO:0044238 ; GO:0044260 ; GO:0044267 ; GO:0044699 ; GO:0044707 ; GO:0044767 ; GO:0048856 ; GO:0071704	-	-	-	IPR004344 (PFAM); G3DSA:3.30.470.20 (GENE3D); mobidb-lite (MOBIDB_LITE); mobidb-lite (MOBIDB_LITE); PTHR12241 (PANTHER); PTHR12241:SF16 (PANTHER); IPR004344 (PROSITE_PROFILES); SSF56059 (SUPERFAMILY)	P:GO:0006464	P:cellular protein modification process	-	-	-	-
FXSY01000006.1	Minc3s00006g00366	0	0	0	0	1	0	0	1	0	0	NP_001256238.1	Uncharacterized protein CELE_C32C4.1 [Caenorhabditis elegans]	C-Ele	392920425	GO:0003674 ; GO:0005215 ; GO:0005216 ; GO:0005244 ; GO:0005249 ; GO:0005251 ; GO:0005261 ; GO:0005267 ; GO:0005575 ; GO:0005623 ; GO:0005886 ; GO:0005887 ; GO:0006461 ; GO:0006810 ; GO:0006811 ; GO:0006812 ; GO:0006813 ; GO:0008076 ; GO:0008150 ; GO:0008324 ; GO:0009987 ; GO:0010876 ; GO:0015075 ; GO:0015077 ; GO:0015079 ; GO:0015267 ; GO:0015672 ; GO:0016020 ; GO:0016021 ; GO:0016043 ; GO:001991…	-	-	-	IPR003968 (PRINTS); IPR028325 (PRINTS); IPR003974 (PRINTS); IPR005821 (PFAM); IPR003131 (PFAM); G3DSA:3.30.710.10 (GENE3D); G3DSA:1.10.287.70 (GENE3D); G3DSA:1.20.5.110 (GENE3D); G3DSA:1.20.120.350 (GENE3D); mobidb-lite (MOBIDB_LITE); mobidb-lite (MOBIDB_LITE); IPR028325 (PANTHER); PTHR11537:SF121 (PANTHER); PTHR11537:SF121 (PANTHER); IPR028325 (PANTHER); SSF81324 (SUPERFAMILY); IPR011333 (SUPERF…	P:GO:0006813; F:GO:0005249; F:GO:0005216; P:GO:0006811; P:GO:0055085; C:GO:0008076; C:GO:0016020; P:GO:0051260	P:potassium ion transport; F:voltage-gated potassium channel activity; F:ion channel activity; P:ion transport; P:transmembrane transport; C:voltage-gated potassium channel complex; C:membrane; P:protein homooligomerization	-	-	-	-
FXSY01000006.1	Minc3s00006g00367	1	0	0	0	1	0	1	0	0	0	XP_013301174.1	hypothetical protein NECAME_00319	Nematode	915266861	-	-	-	-	-	-	-	-	-	-	-
FXSY01000006.1	Minc3s00006g00369	2	2	0	2	1	0	0	0	1	2	NP_001256250.1	Serine/threonine-protein phosphatase PP1-alpha [Caenorhabditis elegans]	C-Ele	392920455	GO:0000003 ; GO:0001932 ; GO:0001933 ; GO:0002119 ; GO:0002164 ; GO:0003006 ; GO:0003674 ; GO:0003824 ; GO:0004721 ; GO:0005488 ; GO:0005515 ; GO:0006325 ; GO:0006464 ; GO:0006470 ; GO:0006793 ; GO:0006796 ; GO:0006996 ; GO:0007049 ; GO:0007275 ; GO:0007276 ; GO:0007281 ; GO:0007568 ; GO:0008150 ; GO:0008152 ; GO:0008340 ; GO:0009790 ; GO:0009791 ; GO:0009792 ; GO:0009892 ; GO:0009893 ; GO:000998…	-	ko03015	mRNA surveillance pathway	IPR006186 (PRINTS); IPR006186 (SMART); IPR004843 (PFAM); IPR029052 (G3DSA:3.60.21.GENE3D); IPR031675 (PFAM); mobidb-lite (MOBIDB_LITE); PTHR11668:SF377 (PANTHER); PTHR11668 (PANTHER); cd07414 (CDD); IPR029052 (SUPERFAMILY)	F:GO:0016787	F:hydrolase activity	-	-	-	-
FXSY01000006.1	Minc3s00006g00370	2	0	0	0	0	0	1	0	0	0	XP_001900571.1	HIRA protein	Nematode	170591626	-	-	-	-	IPR001680 (SMART); G3DSA:2.40.50.140 (GENE3D); IPR015943 (G3DSA:2.130.10.GENE3D); G3DSA:1.10.10.670 (GENE3D); IPR015943 (G3DSA:2.130.10.GENE3D); IPR001680 (PFAM); mobidb-lite (MOBIDB_LITE); IPR031120 (PANTHER); PTHR13831:SF0 (PANTHER); IPR001680 (PROSITE_PROFILES); IPR017986 (PROSITE_PROFILES); IPR001680 (PROSITE_PROFILES); cd00200 (CDD); IPR036322 (SUPERFAMILY)	C:GO:0005634; F:GO:0005515; P:GO:0006351; P:GO:0006325	C:nucleus; F:protein binding; P:transcription, DNA-templated; P:chromatin organization	-	-	-	-
FXSY01000006.1	Minc3s00006g00371	0	1	0	0	0	0	1	0	2	0	XP_013308818.1	hypothetical protein NECAME_05895	Nematode	915292795	-	-	-	-	mobidb-lite (MOBIDB_LITE); PTHR21569:SF1 (PANTHER); IPR000754 (PANTHER)	F:GO:0003735; C:GO:0005840; P:GO:0006412	F:structural constituent of ribosome; C:ribosome; P:translation	-	-	-	-
FXSY01000006.1	Minc3s00006g00372	0	0	0	0	0	0	0	0	2	0	XP_001900454.1	ribosomal protein S9 containing protein [Brugia malayi]	Nematode	170591392	-	-	ko03010	Ribosome	IPR000754 (PFAM); IPR014721 (G3DSA:3.30.230.GENE3D); IPR000754 (PANTHER); PTHR21569:SF1 (PANTHER); IPR020568 (SUPERFAMILY)	F:GO:0003735; C:GO:0005840; P:GO:0006412	F:structural constituent of ribosome; C:ribosome; P:translation	-	-	-	-
FXSY01000006.1	Minc3s00006g00374	0	1	0	0	0	0	0	0	2	0	XP_020305374.1	ELM2 domain-containing protein	Nematode	1158600786	-	-	-	-	IPR001025 (SMART); IPR000679 (SMART); IPR000949 (SMART); IPR035170 (PFAM); IPR000949 (PFAM); IPR001025 (PFAM); G3DSA:1.10.10.60 (GENE3D); mobidb-lite (MOBIDB_LITE); mobidb-lite (MOBIDB_LITE); mobidb-lite (MOBIDB_LITE); PTHR10865 (PANTHER); PTHR10865:SF29 (PANTHER); IPR001025 (PROSITE_PROFILES); IPR000949 (PROSITE_PROFILES); IPR017884 (PROSITE_PROFILES); cd11661 (CDD); IPR009057 (SUPERFAMILY)	F:GO:0003677; F:GO:0003700; F:GO:0008270; P:GO:0006355; F:GO:0043565; F:GO:0003682	F:DNA binding; F:transcription factor activity, sequence-specific DNA binding; F:zinc ion binding; P:regulation of transcription, DNA-templated; F:sequence-specific DNA binding; F:chromatin binding	-	-	-	-
FXSY01000006.1	Minc3s00006g00378	1	0	0	0	0	1	0	0	0	0	NP_499556.1	Nitrilase homolog [Caenorhabditis elegans]	C-Ele	17556280	GO:0000166 ; GO:0003674 ; GO:0003824 ; GO:0004551 ; GO:0005488 ; GO:0005575 ; GO:0006139 ; GO:0006725 ; GO:0006807 ; GO:0008150 ; GO:0008152 ; GO:0009987 ; GO:0016462 ; GO:0016787 ; GO:0016810 ; GO:0016817 ; GO:0016818 ; GO:0034641 ; GO:0036094 ; GO:0044237 ; GO:0044238 ; GO:0046483 ; GO:0047710 ; GO:0071704 ; GO:0097159 ; GO:1901265 ; GO:1901360 ; GO:1901363	-	-	-	IPR036526 (G3DSA:3.60.110.GENE3D); IPR003010 (PFAM); IPR036265 (G3DSA:3.30.428.GENE3D); IPR001310 (PFAM); PTHR23088 (PANTHER); PTHR23088:SF27 (PANTHER); IPR011146 (PROSITE_PROFILES); IPR003010 (PROSITE_PROFILES); cd01275 (CDD); cd07572 (CDD); IPR036526 (SUPERFAMILY); IPR036265 (SUPERFAMILY)	F:GO:0016810; P:GO:0006807; F:GO:0003824	F:hydrolase activity, acting on carbon-nitrogen (but not peptide) bonds; P:nitrogen compound metabolic process; F:catalytic activity	-	-	-	-
FXSY01000006.1	Minc3s00006g00383	0	1	0	0	0	2	0	2	0	0	NP_001254194.1	Ribosomal Protein, Large subunit [Caenorhabditis elegans]	C-Ele	392891096	GO:0000003 ; GO:0002119 ; GO:0002164 ; GO:0003674 ; GO:0003735 ; GO:0005198 ; GO:0005575 ; GO:0005622 ; GO:0005623 ; GO:0005737 ; GO:0005829 ; GO:0005840 ; GO:0006412 ; GO:0006518 ; GO:0006807 ; GO:0007275 ; GO:0008150 ; GO:0008152 ; GO:0009058 ; GO:0009059 ; GO:0009791 ; GO:0009987 ; GO:0010467 ; GO:0015934 ; GO:0018996 ; GO:0019538 ; GO:0022625 ; GO:0022626 ; GO:0030529 ; GO:0032501 ; GO:003250…	-	ko03010	Ribosome	IPR001515 (SMART); IPR001515 (PFAM); IPR001515 (PANTHER); IPR001515 (PRODOM); IPR001515 (CDD); IPR036351 (SUPERFAMILY)	F:GO:0003735; C:GO:0005840; C:GO:0005622; P:GO:0006412	F:structural constituent of ribosome; C:ribosome; C:intracellular; P:translation	-	-	-	-
FXSY01000006.1	Minc3s00006g00384	2	0	1	0	0	0	1	0	0	0	XP_003137958.1	loner ISO1	Nematode	312070032	-	-	ko04144	Endocytosis	IPR000904 (SMART); G3DSA:1.10.220.20 (GENE3D); IPR000904 (PFAM); IPR023394 (G3DSA:1.10.1000.GENE3D); mobidb-lite (MOBIDB_LITE); mobidb-lite (MOBIDB_LITE); PTHR10663 (PANTHER); PTHR10663:SF311 (PANTHER); IPR000904 (PROSITE_PROFILES); cd00171 (CDD); IPR035999 (SUPERFAMILY)	F:GO:0005086; P:GO:0032012	F:ARF guanyl-nucleotide exchange factor activity; P:regulation of ARF protein signal transduction	-	-	-	-
FXSY01000006.1	Minc3s00006g00385	2	0	0	0	0	0	0	0	0	0	NP_001294288.1	BRag/Iqsec/Schizo related Arf GEF family member [Caenorhabditis elegans]	C-Ele	808357524	GO:0003674 ; GO:0005085 ; GO:0005086 ; GO:0008150 ; GO:0009966 ; GO:0010646 ; GO:0023051 ; GO:0032012 ; GO:0043085 ; GO:0043087 ; GO:0043547 ; GO:0044093 ; GO:0046578 ; GO:0048583 ; GO:0050789 ; GO:0050790 ; GO:0050794 ; GO:0051056 ; GO:0051336 ; GO:0051345 ; GO:0065007 ; GO:0065009 ; GO:0098772 ; GO:1902531	-	ko04144	Endocytosis	-	-	-	-	-	-	-
FXSY01000006.1	Minc3s00006g00388	2	4	2	4	2	1	2	1	4	0	NP_001293954.1	TBC (Tre-2/Bub2/Cdc16) domain family [Caenorhabditis elegans]	C-Ele	808356852	GO:0003674 ; GO:0005096 ; GO:0005488 ; GO:0005515 ; GO:0005575 ; GO:0005622 ; GO:0005623 ; GO:0006810 ; GO:0006886 ; GO:0008047 ; GO:0008104 ; GO:0008150 ; GO:0012505 ; GO:0015031 ; GO:0015833 ; GO:0017016 ; GO:0017137 ; GO:0019899 ; GO:0030234 ; GO:0030695 ; GO:0031267 ; GO:0031338 ; GO:0032879 ; GO:0033036 ; GO:0033043 ; GO:0034613 ; GO:0042886 ; GO:0043085 ; GO:0043087 ; GO:0043547 ; GO:004409…	-	-	-	IPR000195 (SMART); IPR004182 (SMART); G3DSA:1.10.238.10 (GENE3D); IPR004182 (PFAM); IPR000195 (PFAM); G3DSA:1.10.8.270 (GENE3D); mobidb-lite (MOBIDB_LITE); mobidb-lite (MOBIDB_LITE); mobidb-lite (MOBIDB_LITE); PTHR22957 (PANTHER); PTHR22957 (PANTHER); PTHR22957:SF289 (PANTHER); PTHR22957 (PANTHER); PTHR22957:SF289 (PANTHER); PTHR22957:SF289 (PANTHER); IPR002048 (PROSITE_PROFILES); IPR000195 (PROS…	F:GO:0005509	F:calcium ion binding	-	-	-	-
FXSY01000006.1	Minc3s00006g00389	0	0	0	0	0	0	1	0	0	1	NP_001076732.1	Uncharacterized protein CELE_Y45F10A.7	Nematode	133901914	GO:0003674 ; GO:0003824 ; GO:0005575 ; GO:0005622 ; GO:0005623 ; GO:0007154 ; GO:0007165 ; GO:0008150 ; GO:0008152 ; GO:0009055 ; GO:0009987 ; GO:0015035 ; GO:0015036 ; GO:0016491 ; GO:0016667 ; GO:0019725 ; GO:0023052 ; GO:0035556 ; GO:0042592 ; GO:0044464 ; GO:0044699 ; GO:0044700 ; GO:0044710 ; GO:0044763 ; GO:0045454 ; GO:0050789 ; GO:0050794 ; GO:0050896 ; GO:0051716 ; GO:0055114 ; GO:006500…	-	-	-	IPR000591 (PFAM); IPR006869 (PFAM); IPR036388 (G3DSA:1.10.10.GENE3D); PTHR23054 (PANTHER); PTHR23054:SF25 (PANTHER); cd04371 (CDD); IPR036390 (SUPERFAMILY)	P:GO:0035556	P:intracellular signal transduction	-	-	-	-
FXSY01000006.1	Minc3s00006g00390	1	0	0	0	0	1	2	0	0	2	NP_001294323.1	Uncharacterized protein CELE_Y55F3C.3 [Caenorhabditis elegans]	C-Ele	808357594	GO:0003674 ; GO:0005215 ; GO:0005216 ; GO:0005244 ; GO:0005249 ; GO:0005251 ; GO:0005261 ; GO:0005267 ; GO:0005575 ; GO:0005623 ; GO:0005886 ; GO:0005887 ; GO:0006461 ; GO:0006810 ; GO:0006811 ; GO:0006812 ; GO:0006813 ; GO:0008076 ; GO:0008150 ; GO:0008324 ; GO:0009987 ; GO:0015075 ; GO:0015077 ; GO:0015079 ; GO:0015267 ; GO:0015672 ; GO:0016020 ; GO:0016021 ; GO:0016043 ; GO:0022607 ; GO:002280…	-	-	-	IPR028325 (PRINTS); IPR003968 (PRINTS); IPR003971 (PRINTS); IPR003131 (PFAM); G3DSA:3.30.710.10 (GENE3D); IPR005821 (PFAM); G3DSA:1.20.5.110 (GENE3D); G3DSA:1.10.287.70 (GENE3D); G3DSA:1.20.120.350 (GENE3D); mobidb-lite (MOBIDB_LITE); mobidb-lite (MOBIDB_LITE); PTHR11537:SF114 (PANTHER); IPR028325 (PANTHER); IPR011333 (SUPERFAMILY); SSF81324 (SUPERFAMILY)	P:GO:0006813; F:GO:0005249; F:GO:0005216; P:GO:0006811; P:GO:0055085; C:GO:0008076; C:GO:0016020; P:GO:0051260	P:potassium ion transport; F:voltage-gated potassium channel activity; F:ion channel activity; P:ion transport; P:transmembrane transport; C:voltage-gated potassium channel complex; C:membrane; P:protein homooligomerization	-	-	-	-
FXSY01000006.1	Minc3s00006g00391	2	2	4	2	2	0	1	2	0	2	NP_741684.2	Protein SDA1 homolog [Caenorhabditis elegans]	C-Ele	133974596	GO:0000003 ; GO:0002119 ; GO:0002164 ; GO:0003006 ; GO:0005575 ; GO:0005622 ; GO:0005623 ; GO:0005634 ; GO:0005730 ; GO:0006403 ; GO:0006405 ; GO:0006611 ; GO:0006810 ; GO:0006886 ; GO:0006897 ; GO:0006898 ; GO:0006913 ; GO:0006996 ; GO:0007010 ; GO:0007049 ; GO:0007275 ; GO:0007346 ; GO:0007498 ; GO:0007506 ; GO:0007548 ; GO:0008104 ; GO:0008150 ; GO:0008406 ; GO:0009791 ; GO:0009888 ; GO:000998…	-	-	-	IPR011989 (G3DSA:1.25.10.GENE3D); IPR007949 (PFAM); mobidb-lite (MOBIDB_LITE); mobidb-lite (MOBIDB_LITE); mobidb-lite (MOBIDB_LITE); IPR016024 (SUPERFAMILY)	F:GO:0005488	F:binding	-	-	-	-
FXSY01000006.1	Minc3s00006g00393	0	0	2	0	2	0	1	0	0	0	XP_003105084.1	hypothetical protein CRE_20702	Nematode	308485772	-	-	-	-	-	-	-	-	-	-	-
FXSY01000006.1	Minc3s00006g00394	0	0	0	0	0	0	0	1	0	0	-	-	-	-	-	-	-	-	-	-	-	-	-	-	-
FXSY01000006.1	Minc3s00006g00395	4	5	2	0	2	0	1	2	2	2	NP_001257141.1	Adenylate kinase isoenzyme 1 [Caenorhabditis elegans]	C-Ele	392927304	GO:0000166 ; GO:0001882 ; GO:0001883 ; GO:0003674 ; GO:0003824 ; GO:0004017 ; GO:0005488 ; GO:0005524 ; GO:0005575 ; GO:0005622 ; GO:0005623 ; GO:0005737 ; GO:0006139 ; GO:0006163 ; GO:0006165 ; GO:0006725 ; GO:0006753 ; GO:0006793 ; GO:0006796 ; GO:0006807 ; GO:0008150 ; GO:0008152 ; GO:0009058 ; GO:0009116 ; GO:0009117 ; GO:0009119 ; GO:0009123 ; GO:0009124 ; GO:0009126 ; GO:0009127 ; GO:000913…	-	ko00230 ; ko00730	Purine metabolism ; Thiamine metabolism	IPR000850 (PRINTS); G3DSA:3.40.50.300 (GENE3D); IPR006267 (TIGRFAM); G3DSA:3.40.50.300 (GENE3D); PF00406 (PFAM); PTHR23359:SF70 (PANTHER); IPR000850 (PANTHER); IPR000850 (HAMAP); IPR000850 (CDD); IPR027417 (SUPERFAMILY)	F:GO:0005524; F:GO:0004017; C:GO:0005737; P:GO:0046034; F:GO:0019205; P:GO:0006139	F:ATP binding; F:adenylate kinase activity; C:cytoplasm; P:ATP metabolic process; F:nucleobase-containing compound kinase activity; P:nucleobase-containing compound metabolic process	-	-	-	-
FXSY01000006.1	Minc3s00006g00396	0	0	0	0	0	0	0	0	0	2	-	-	-	-	-	-	-	-	-	-	-	-	-	-	-
FXSY01000006.1	Minc3s00006g00397	1	0	0	0	0	2	1	0	1	0	NP_001257141.1	Adenylate kinase isoenzyme 1 [Caenorhabditis elegans]	C-Ele	392927304	GO:0000166 ; GO:0001882 ; GO:0001883 ; GO:0003674 ; GO:0003824 ; GO:0004017 ; GO:0005488 ; GO:0005524 ; GO:0005575 ; GO:0005622 ; GO:0005623 ; GO:0005737 ; GO:0006139 ; GO:0006163 ; GO:0006165 ; GO:0006725 ; GO:0006753 ; GO:0006793 ; GO:0006796 ; GO:0006807 ; GO:0008150 ; GO:0008152 ; GO:0009058 ; GO:0009116 ; GO:0009117 ; GO:0009119 ; GO:0009123 ; GO:0009124 ; GO:0009126 ; GO:0009127 ; GO:000913…	-	ko00230 ; ko00730	Purine metabolism ; Thiamine metabolism	IPR000850 (PRINTS); PF00406 (PFAM); G3DSA:3.40.50.300 (GENE3D); PTHR23359:SF147 (PANTHER); IPR000850 (PANTHER); IPR000850 (HAMAP); IPR000850 (CDD); IPR027417 (SUPERFAMILY)	F:GO:0005524; F:GO:0019205; P:GO:0006139	F:ATP binding; F:nucleobase-containing compound kinase activity; P:nucleobase-containing compound metabolic process	-	-	-	-
FXSY01000006.1	Minc3s00006g00398	1	2	0	2	0	0	1	1	0	0	NP_001255786.1	Probable phosphomannomutase [Caenorhabditis elegans]	C-Ele	392901743	GO:0003674 ; GO:0003824 ; GO:0004615 ; GO:0005575 ; GO:0005622 ; GO:0005623 ; GO:0005737 ; GO:0005829 ; GO:0005975 ; GO:0005996 ; GO:0006013 ; GO:0006139 ; GO:0006464 ; GO:0006486 ; GO:0006487 ; GO:0006605 ; GO:0006725 ; GO:0006753 ; GO:0006793 ; GO:0006796 ; GO:0006807 ; GO:0006810 ; GO:0006886 ; GO:0008104 ; GO:0008150 ; GO:0008152 ; GO:0009058 ; GO:0009059 ; GO:0009100 ; GO:0009101 ; GO:000922…	-	ko00051 ; ko00520	Fructose and mannose metabolism ; Amino sugar and nucleotide sugar metabolism	IPR005002 (PFAM); IPR006379 (TIGRFAM); IPR023214 (G3DSA:3.40.50.GENE3D); IPR005002 (mobidb-MOBIDB_LITE); IPR005002 (PANTHER); PTHR10466:SF7 (PANTHER); IPR005002 (CDD); IPR036412 (SUPERFAMILY)	F:GO:0004615; P:GO:0009298; C:GO:0005737	F:phosphomannomutase activity; P:GDP-mannose biosynthetic process; C:cytoplasm	-	-	-	-
FXSY01000006.1	Minc3s00006g00399	2	1	0	0	0	0	0	0	0	0	XP_001901942.1	Myb-like DNA-binding domain containing protein [Brugia malayi]	Nematode	170594381	-	-	-	-	IPR001005 (SMART); G3DSA:1.10.10.60 (GENE3D); mobidb-lite (MOBIDB_LITE); mobidb-lite (MOBIDB_LITE); PTHR16089:SF40 (PANTHER); PTHR16089 (PANTHER); IPR017884 (PROSITE_PROFILES); IPR000949 (PROSITE_PROFILES); IPR009057 (SUPERFAMILY)	F:GO:0003677	F:DNA binding	-	-	-	-
FXSY01000006.1	Minc3s00006g00400	1	0	0	0	0	0	0	0	0	0	-	-	-	-	-	-	-	-	-	-	-	-	-	-	-
FXSY01000006.1	Minc3s00006g00402	1	0	0	0	0	0	0	0	0	0	-	-	-	-	-	-	-	-	-	-	-	-	-	-	-
FXSY01000006.1	Minc3s00006g00404	2	0	0	0	0	0	0	2	0	2	NP_501335.1	Uncharacterized protein CELE_F57H12.2	Nematode	17542664	GO:0003674 ; GO:0005488 ; GO:0005575 ; GO:0008104 ; GO:0008150 ; GO:0008152 ; GO:0009056 ; GO:0009057 ; GO:0016020 ; GO:0016021 ; GO:0019538 ; GO:0030163 ; GO:0031224 ; GO:0033036 ; GO:0036094 ; GO:0040011 ; GO:0042221 ; GO:0042493 ; GO:0043170 ; GO:0043178 ; GO:0044238 ; GO:0044425 ; GO:0045184 ; GO:0050896 ; GO:0051179 ; GO:0051234 ; GO:0071704 ; GO:1901575	-	-	-	-	-	-	-	-	-	-
FXSY01000006.1	Minc3s00006g00405	0	3	1	0	0	0	0	4	2	2	XP_020303652.1	hypothetical protein LOAG_02196	Nematode	1158596375	-	-	ko03013 ; ko03015	RNA transport ; mRNA surveillance pathway	IPR003890 (SMART); G3DSA:1.25.40.180 (GENE3D); G3DSA:1.25.40.180 (GENE3D); IPR003890 (PFAM); G3DSA:1.25.40.180 (GENE3D); IPR036910 (G3DSA:1.10.30.GENE3D); mobidb-lite (MOBIDB_LITE); mobidb-lite (MOBIDB_LITE); mobidb-lite (MOBIDB_LITE); PTHR12839 (PANTHER); IPR016024 (SUPERFAMILY); IPR016024 (SUPERFAMILY); IPR016024 (SUPERFAMILY)	F:GO:0003723; F:GO:0005515; F:GO:0005488	F:RNA binding; F:protein binding; F:binding	-	-	-	-
FXSY01000006.1	Minc3s00006g00407	0	0	0	0	0	0	0	1	0	0	XP_001899210.1	MIF4G domain containing protein [Brugia malayi]	Nematode	170588897	-	-	ko03013 ; ko03015	RNA transport ; mRNA surveillance pathway	-	-	-	-	-	-	-
FXSY01000006.1	Minc3s00006g00408	2	2	0	0	2	0	2	2	1	0	NP_492481.1	RAB family [Caenorhabditis elegans]	C-Ele	17506899	GO:0000003 ; GO:0000166 ; GO:0000910 ; GO:0001882 ; GO:0001883 ; GO:0002119 ; GO:0002164 ; GO:0002790 ; GO:0003674 ; GO:0003924 ; GO:0005488 ; GO:0005515 ; GO:0005525 ; GO:0005575 ; GO:0005622 ; GO:0005623 ; GO:0005737 ; GO:0005768 ; GO:0005769 ; GO:0005886 ; GO:0005938 ; GO:0006139 ; GO:0006152 ; GO:0006629 ; GO:0006725 ; GO:0006753 ; GO:0006793 ; GO:0006796 ; GO:0006807 ; GO:0006810 ; GO:000689…	-	ko04144 ; ko04145	Endocytosis ; Phagosome	PR00449 (PRINTS); SM00176 (SMART); SM00173 (SMART); SM00175 (SMART); SM00174 (SMART); G3DSA:3.40.50.300 (GENE3D); IPR005225 (TIGRFAM); IPR001806 (PFAM); G3DSA:3.30.70.1390 (GENE3D); mobidb-lite (MOBIDB_LITE); mobidb-lite (MOBIDB_LITE); PTHR24073 (PANTHER); PTHR24073:SF321 (PANTHER); PS51419 (PROSITE_PROFILES); cd01860 (CDD); IPR027417 (SUPERFAMILY)	F:GO:0005525; F:GO:0003924	F:GTP binding; F:GTPase activity	-	-	-	-
FXSY01000006.1	Minc3s00006g00409	0	0	0	0	1	0	0	0	1	0	NP_493382.1	Vacuolar protein sorting-associated protein 28 homolog [Caenorhabditis elegans]	C-Ele	17510669	GO:0000003 ; GO:0000813 ; GO:0002119 ; GO:0002164 ; GO:0003006 ; GO:0003674 ; GO:0005488 ; GO:0005515 ; GO:0005575 ; GO:0005622 ; GO:0005623 ; GO:0005737 ; GO:0005768 ; GO:0005773 ; GO:0006508 ; GO:0006511 ; GO:0006605 ; GO:0006623 ; GO:0006810 ; GO:0006886 ; GO:0007034 ; GO:0007275 ; GO:0007548 ; GO:0008104 ; GO:0008150 ; GO:0008152 ; GO:0008406 ; GO:0009056 ; GO:0009057 ; GO:0009790 ; GO:000979…	-	ko04144	Endocytosis	-	-	-	-	-	-	-
FXSY01000006.1	Minc3s00006g00411	1	0	0	0	0	0	0	0	0	0	NP_001040976.1	Uncharacterized protein CELE_M02B7.7	Nematode	115532912	-	-	-	-	-	-	-	-	-	-	-
FXSY01000006.1	Minc3s00006g00412	1	2	0	2	4	0	2	0	1	0	NP_498126.1	Co-chaperone protein daf-41 [Caenorhabditis elegans]	C-Ele	17556837	GO:0000003 ; GO:0005575 ; GO:0005622 ; GO:0005623 ; GO:0005737 ; GO:0007275 ; GO:0008150 ; GO:0009790 ; GO:0009792 ; GO:0030016 ; GO:0032501 ; GO:0032502 ; GO:0043226 ; GO:0043228 ; GO:0043229 ; GO:0043232 ; GO:0043292 ; GO:0044424 ; GO:0044444 ; GO:0044464 ; GO:0044699 ; GO:0044707 ; GO:0044767 ; GO:0048856 ; GO:0099080 ; GO:0099081 ; GO:0099512	-	ko00590	Arachidonic acid metabolism	-	-	-	-	-	-	-
FXSY01000006.1	Minc3s00006g00413	4	0	2	0	1	0	0	2	2	0	XP_020305347.1	hypothetical protein LOAG_18255	Nematode	1158600921	-	-	-	-	IPR013087 (SMART); G3DSA:2.160.10.10 (GENE3D); mobidb-lite (MOBIDB_LITE); mobidb-lite (MOBIDB_LITE); PTHR23215 (PANTHER)	F:GO:0003676	F:nucleic acid binding	-	-	-	-
FXSY01000006.1	Minc3s00006g00414	8	8	4	2	3	2	6	5	7	0	NP_497826.1	Hemiasterlin resistant protein 1 [Caenorhabditis elegans]	C-Ele	17552230	GO:0005575 ; GO:0005622 ; GO:0005623 ; GO:0005634 ; GO:0005737 ; GO:0005739 ; GO:0006996 ; GO:0007005 ; GO:0008150 ; GO:0009987 ; GO:0016043 ; GO:0043226 ; GO:0043227 ; GO:0043228 ; GO:0043229 ; GO:0043231 ; GO:0043232 ; GO:0043292 ; GO:0044422 ; GO:0044424 ; GO:0044444 ; GO:0044449 ; GO:0044464 ; GO:0055120 ; GO:0071840 ; GO:0099080 ; GO:0099081 ; GO:0099512	-	-	-	-	-	-	-	-	-	-
FXSY01000006.1	Minc3s00006g00416	2	4	0	0	0	0	0	0	0	0	NP_505713.1	Enhancer of rudimentary homolog [Caenorhabditis elegans]	C-Ele	17564520	GO:0003674 ; GO:0005488 ; GO:0005515 ; GO:0006139 ; GO:0006220 ; GO:0006221 ; GO:0006725 ; GO:0006753 ; GO:0006793 ; GO:0006796 ; GO:0006807 ; GO:0007049 ; GO:0007275 ; GO:0008150 ; GO:0008152 ; GO:0008593 ; GO:0009058 ; GO:0009117 ; GO:0009165 ; GO:0009790 ; GO:0009792 ; GO:0009966 ; GO:0009967 ; GO:0009987 ; GO:0010646 ; GO:0010647 ; GO:0018130 ; GO:0019637 ; GO:0023051 ; GO:0023056 ; GO:003250…	-	-	-	IPR000781 (PIRSF); IPR035912 (G3DSA:3.30.2260.GENE3D); IPR000781 (PFAM); IPR000781 (PANTHER); PTHR12373:SF0 (PANTHER); IPR000781 (PRODOM); IPR035912 (SUPERFAMILY)	P:GO:0006221; P:GO:0045747; P:GO:0007049	P:pyrimidine nucleotide biosynthetic process; P:positive regulation of Notch signaling pathway; P:cell cycle	-	-	-	-
FXSY01000006.1	Minc3s00006g00417	1	1	0	0	0	2	2	2	2	0	NP_502126.1	DnaJ homolog dnj-2 [Caenorhabditis elegans]	C-Ele	17538212	GO:0005575 ; GO:0016020 ; GO:0016021 ; GO:0031224 ; GO:0044425	-	-	-	-	-	-	-	-	-	-
FXSY01000006.1	Minc3s00006g00419	1	2	0	0	1	2	2	1	2	0	NP_493388.1	Uncharacterized protein CELE_W09C5.2 [Caenorhabditis elegans]	C-Ele	17509405	GO:0000003 ; GO:0000166 ; GO:0001882 ; GO:0001883 ; GO:0002119 ; GO:0002164 ; GO:0003006 ; GO:0003674 ; GO:0005488 ; GO:0005515 ; GO:0005525 ; GO:0005575 ; GO:0005622 ; GO:0005623 ; GO:0005737 ; GO:0005856 ; GO:0005938 ; GO:0007275 ; GO:0007548 ; GO:0007610 ; GO:0008150 ; GO:0008152 ; GO:0008406 ; GO:0009056 ; GO:0009057 ; GO:0009790 ; GO:0009791 ; GO:0009792 ; GO:0009986 ; GO:0009987 ; GO:001707…	-	-	-	G3DSA:3.40.50.300 (GENE3D); IPR016491 (PIRSF); IPR030379 (PFAM); mobidb-lite (MOBIDB_LITE); mobidb-lite (MOBIDB_LITE); PTHR18884:SF75 (PANTHER); PTHR18884 (PANTHER); IPR030379 (PROSITE_PROFILES); IPR016491 (CDD); IPR027417 (SUPERFAMILY)	F:GO:0005525	F:GTP binding	-	-	-	-
FXSY01000006.1	Minc3s00006g00420	0	2	0	0	0	0	1	0	1	0	NP_499610.1	Glutaredoxin [Caenorhabditis elegans]	C-Ele	17556042	GO:0003674 ; GO:0003824 ; GO:0005575 ; GO:0005623 ; GO:0007275 ; GO:0008150 ; GO:0008152 ; GO:0009055 ; GO:0009790 ; GO:0009792 ; GO:0009987 ; GO:0015035 ; GO:0015036 ; GO:0016491 ; GO:0016667 ; GO:0019725 ; GO:0032501 ; GO:0032502 ; GO:0042592 ; GO:0044699 ; GO:0044707 ; GO:0044710 ; GO:0044763 ; GO:0044767 ; GO:0045454 ; GO:0048856 ; GO:0050789 ; GO:0050794 ; GO:0055114 ; GO:0065007 ; GO:0065008	-	-	-	G3DSA:3.40.30.10 (GENE3D); IPR002109 (PFAM); IPR004480 (TIGRFAM); IPR014434 (PIRSF); PTHR10293:SF16 (PANTHER); IPR004480 (PANTHER); IPR002109 (PROSITE_PROFILES); IPR033658 (CDD); IPR036249 (SUPERFAMILY)	F:GO:0015036; F:GO:0015035; F:GO:0009055; P:GO:0045454	F:disulfide oxidoreductase activity; F:protein disulfide oxidoreductase activity; F:electron carrier activity; P:cell redox homeostasis	-	-	-	-
FXSY01000006.1	Minc3s00006g00421	0	0	2	0	0	0	0	0	1	0	NP_001022898.1	Serine/threonine-protein phosphatase 4 catalytic subunit 2 [Caenorhabditis elegans]	C-Ele	71994560	GO:0000003 ; GO:0002119 ; GO:0002164 ; GO:0003674 ; GO:0003824 ; GO:0004721 ; GO:0005488 ; GO:0006464 ; GO:0006470 ; GO:0006793 ; GO:0006796 ; GO:0007275 ; GO:0007610 ; GO:0008150 ; GO:0008152 ; GO:0009791 ; GO:0009987 ; GO:0016311 ; GO:0016787 ; GO:0016788 ; GO:0016791 ; GO:0018991 ; GO:0019098 ; GO:0019538 ; GO:0022414 ; GO:0032501 ; GO:0032502 ; GO:0032504 ; GO:0035188 ; GO:0036211 ; GO:004257…	-	-	-	IPR006186 (PRINTS); IPR006186 (SMART); IPR029052 (G3DSA:3.60.21.GENE3D); PTHR11668 (PANTHER); PTHR11668:SF380 (PANTHER); IPR029052 (SUPERFAMILY)	F:GO:0016787	F:hydrolase activity	-	-	-	-
FXSY01000006.1	Minc3s00006g00422	2	0	0	0	0	0	0	0	0	0	NP_499603.1	Serine/threonine-protein phosphatase 4 catalytic subunit 1 [Caenorhabditis elegans]	C-Ele	17554396	GO:0000003 ; GO:0000226 ; GO:0000278 ; GO:0002119 ; GO:0002164 ; GO:0003674 ; GO:0003824 ; GO:0004721 ; GO:0004722 ; GO:0005488 ; GO:0005515 ; GO:0005575 ; GO:0005622 ; GO:0005623 ; GO:0005737 ; GO:0005813 ; GO:0005815 ; GO:0005856 ; GO:0006464 ; GO:0006470 ; GO:0006793 ; GO:0006796 ; GO:0006996 ; GO:0007010 ; GO:0007017 ; GO:0007049 ; GO:0007051 ; GO:0007052 ; GO:0007275 ; GO:0007610 ; GO:000815…	-	-	-	IPR006186 (PRINTS); IPR006186 (SMART); IPR029052 (G3DSA:3.60.21.GENE3D); IPR004843 (PFAM); mobidb-lite (MOBIDB_LITE); PTHR11668 (PANTHER); PTHR11668:SF22 (PANTHER); IPR029052 (SUPERFAMILY)	F:GO:0016787	F:hydrolase activity	-	-	-	-
FXSY01000006.1	Minc3s00006g00423	1	4	0	0	1	0	2	0	0	0	NP_503036.1	U2AF splicing factor [Caenorhabditis elegans]	C-Ele	17544466	GO:0000003 ; GO:0000166 ; GO:0000375 ; GO:0000377 ; GO:0000398 ; GO:0002119 ; GO:0002164 ; GO:0003006 ; GO:0003674 ; GO:0003676 ; GO:0003723 ; GO:0005488 ; GO:0005575 ; GO:0005622 ; GO:0005623 ; GO:0005634 ; GO:0005681 ; GO:0006139 ; GO:0006396 ; GO:0006397 ; GO:0006725 ; GO:0006807 ; GO:0007275 ; GO:0007548 ; GO:0008150 ; GO:0008152 ; GO:0008380 ; GO:0008406 ; GO:0009790 ; GO:0009791 ; GO:000979…	-	ko03040	Spliceosome	IPR009145 (PRINTS); IPR000571 (SMART); IPR003954 (SMART); IPR000504 (PFAM); IPR000571 (PFAM); IPR036855 (G3DSA:4.10.1000.GENE3D); G3DSA:3.30.70.330 (GENE3D); mobidb-lite (MOBIDB_LITE); PTHR12620:SF8 (PANTHER); IPR009145 (PANTHER); IPR000571 (PROSITE_PROFILES); IPR000504 (PROSITE_PROFILES); IPR000571 (PROSITE_PROFILES); IPR035979 (SUPERFAMILY)	F:GO:0003676; C:GO:0089701; F:GO:0003723; F:GO:0046872; P:GO:0000398	F:nucleic acid binding; C:U2AF; F:RNA binding; F:metal ion binding; P:mRNA splicing, via spliceosome	-	-	-	-
FXSY01000006.1	Minc3s00006g00424	1	0	0	0	0	0	1	2	0	0	NP_493247.2	Probable cytosolic iron-sulfur protein assembly protein CIAO1 homolog [Caenorhabditis elegans]	C-Ele	71993616	GO:0000003 ; GO:0003674 ; GO:0005488 ; GO:0005515 ; GO:0005575 ; GO:0005622 ; GO:0005623 ; GO:0005737 ; GO:0005829 ; GO:0006790 ; GO:0007275 ; GO:0008150 ; GO:0008152 ; GO:0009058 ; GO:0009790 ; GO:0009792 ; GO:0009987 ; GO:0016043 ; GO:0016226 ; GO:0022607 ; GO:0031163 ; GO:0032501 ; GO:0032502 ; GO:0032991 ; GO:0043234 ; GO:0044085 ; GO:0044237 ; GO:0044249 ; GO:0044424 ; GO:0044444 ; GO:004444…	-	-	-	IPR020472 (PRINTS); IPR001680 (SMART); G3DSA:2.40.10.120 (GENE3D); G3DSA:2.140.10.20 (GENE3D); IPR015943 (G3DSA:2.130.10.GENE3D); IPR015943 (G3DSA:2.130.10.GENE3D); IPR001680 (PFAM); PTHR19920 (PANTHER); IPR001680 (PROSITE_PROFILES); IPR028608 (HAMAP); IPR001680 (PROSITE_PROFILES); IPR017986 (PROSITE_PROFILES); IPR001680 (PROSITE_PROFILES); IPR001680 (PROSITE_PROFILES); cd00200 (CDD); IPR036322 (…	F:GO:0005515; P:GO:0016226; C:GO:0097361	F:protein binding; P:iron-sulfur cluster assembly; C:CIA complex	-	-	-	-
FXSY01000006.1	Minc3s00006g00427	0	0	0	0	0	0	0	2	0	0	NP_499921.2	Guanine nucleotide-binding protein alpha-4 subunit [Caenorhabditis elegans]	C-Ele	25144868	GO:0000166 ; GO:0001664 ; GO:0001882 ; GO:0001883 ; GO:0003674 ; GO:0003924 ; GO:0004871 ; GO:0005102 ; GO:0005488 ; GO:0005515 ; GO:0005525 ; GO:0005575 ; GO:0005622 ; GO:0005623 ; GO:0005834 ; GO:0005886 ; GO:0005929 ; GO:0006139 ; GO:0006152 ; GO:0006725 ; GO:0006753 ; GO:0006793 ; GO:0006796 ; GO:0006807 ; GO:0007154 ; GO:0007165 ; GO:0007186 ; GO:0007187 ; GO:0007188 ; GO:0008150 ; GO:000815…	-	-	-	IPR001408 (PRINTS); IPR001019 (PRINTS); IPR001019 (SMART); IPR011025 (G3DSA:1.10.400.GENE3D); G3DSA:3.40.50.300 (GENE3D); IPR001019 (PFAM); mobidb-lite (MOBIDB_LITE); IPR001019 (PANTHER); PTHR10218:SF243 (PANTHER); IPR001019 (CDD); IPR011025 (SUPERFAMILY); IPR027417 (SUPERFAMILY)	F:GO:0005525; P:GO:0007186; P:GO:0007165; F:GO:0003924; F:GO:0019001; P:GO:0007188; F:GO:0031683; F:GO:0004871	F:GTP binding; P:G-protein coupled receptor signaling pathway; P:signal transduction; F:GTPase activity; F:guanyl nucleotide binding; P:adenylate cyclase-modulating G-protein coupled receptor signaling pathway; F:G-protein beta/gamma-subunit complex binding; F:signal transducer activity	-	-	-	-
FXSY01000006.1	Minc3s00006g00428	2	0	0	0	0	0	1	0	0	0	NP_001294382.1	PhosphatidylSerine Receptor family [Caenorhabditis elegans]	C-Ele	808357712	GO:0001786 ; GO:0003674 ; GO:0003824 ; GO:0005488 ; GO:0005515 ; GO:0005543 ; GO:0005575 ; GO:0005622 ; GO:0005623 ; GO:0005634 ; GO:0005886 ; GO:0005887 ; GO:0006139 ; GO:0006325 ; GO:0006351 ; GO:0006355 ; GO:0006464 ; GO:0006725 ; GO:0006807 ; GO:0006810 ; GO:0006897 ; GO:0006909 ; GO:0006911 ; GO:0006996 ; GO:0008150 ; GO:0008152 ; GO:0008289 ; GO:0009058 ; GO:0009059 ; GO:0009889 ; GO:000998…	-	-	-	-	-	-	-	-	-	-
FXSY01000006.1	Minc3s00006g00429	1	0	0	2	0	0	2	0	0	0	-	-	-	-	-	-	-	-	-	-	-	-	-	-	-
FXSY01000006.1	Minc3s00006g00433	0	0	0	0	0	2	0	0	0	0	-	-	-	-	-	-	-	-	-	-	-	-	-	-	-
FXSY01000007.1	Minc3s00007g00434	1	0	0	0	0	0	0	0	0	0	XP_020304769.1	WD domain-containing protein	Nematode	1158604150	-	-	ko04141	Protein processing in endoplasmic reticulum	IPR011989 (G3DSA:1.25.10.GENE3D); IPR013535 (PFAM); IPR033510 (PANTHER); IPR013535 (PROSITE_PROFILES); IPR016024 (SUPERFAMILY)	F:GO:0005488	F:binding	-	-	-	-
FXSY01000007.1	Minc3s00007g00435	0	2	2	0	1	0	1	0	1	2	XP_020306867.1	hypothetical protein LOAG_16930	Nematode	1158592703	-	-	ko04392	Hippo signaling pathway -multiple species	IPR000818 (PRINTS); IPR000818 (SMART); G3DSA:1.10.10.60 (GENE3D); IPR000818 (PFAM); mobidb-lite (MOBIDB_LITE); mobidb-lite (MOBIDB_LITE); PTHR11834:SF5 (PANTHER); PTHR11834 (PANTHER); IPR000818 (PROSITE_PROFILES)	F:GO:0003700; P:GO:0006355	F:transcription factor activity, sequence-specific DNA binding; P:regulation of transcription, DNA-templated	-	-	-	-
FXSY01000007.1	Minc3s00007g00436	2	2	0	2	2	0	2	0	2	0	NP_501802.2	alpha-1,2-Mannosidase [Caenorhabditis elegans]	C-Ele	71984873	GO:0003674 ; GO:0003824 ; GO:0004553 ; GO:0004559 ; GO:0004571 ; GO:0005488 ; GO:0005509 ; GO:0005575 ; GO:0005622 ; GO:0005623 ; GO:0005737 ; GO:0005783 ; GO:0006491 ; GO:0006508 ; GO:0006511 ; GO:0006516 ; GO:0006950 ; GO:0006986 ; GO:0007154 ; GO:0007165 ; GO:0008150 ; GO:0008152 ; GO:0009056 ; GO:0009057 ; GO:0009100 ; GO:0009987 ; GO:0010033 ; GO:0010498 ; GO:0012505 ; GO:0015923 ; GO:001592…	hydrolase activity, hydrolyzing O-glycosyl compounds ; alpha-mannosidase activity ; mannosyl-oligosaccharide 1,2-alpha-mannosidase activity ; binding ; calcium ion binding ; cellular_component ; intracellular ; cell ; cytoplasm ; endoplasmic reticulum ; N-glycan processing ; proteolysis ; ubiquitin-dependent protein catabolic process ; glycoprotein catabolic process ; response to stress ; respons…	ko04141	Protein processing in endoplasmic reticulum	IPR001382 (PRINTS); IPR001382 (PFAM); G3DSA:1.50.10.10 (GENE3D); PTHR11742:SF78 (PANTHER); PTHR11742 (PANTHER); IPR036026 (SUPERFAMILY)	F:GO:0005509; C:GO:0016020; F:GO:0004571	F:calcium ion binding; C:membrane; F:mannosyl-oligosaccharide 1,2-alpha-mannosidase activity	Effector/Cazymes	-	-	-
FXSY01000007.1	Minc3s00007g00436	2	2	0	2	2	0	2	0	2	0	NP_501802.2	alpha-1,2-Mannosidase [Caenorhabditis elegans]	C-Ele	71984873	GO:0003674 ; GO:0003824 ; GO:0004553 ; GO:0004559 ; GO:0004571 ; GO:0005488 ; GO:0005509 ; GO:0005575 ; GO:0005622 ; GO:0005623 ; GO:0005737 ; GO:0005783 ; GO:0006491 ; GO:0006508 ; GO:0006511 ; GO:0006516 ; GO:0006950 ; GO:0006986 ; GO:0007154 ; GO:0007165 ; GO:0008150 ; GO:0008152 ; GO:0009056 ; GO:0009057 ; GO:0009100 ; GO:0009987 ; GO:0010033 ; GO:0010498 ; GO:0012505 ; GO:0015923 ; GO:001592…	hydrolase activity, hydrolyzing O-glycosyl compounds ; alpha-mannosidase activity ; mannosyl-oligosaccharide 1,2-alpha-mannosidase activity ; binding ; calcium ion binding ; cellular_component ; intracellular ; cell ; cytoplasm ; endoplasmic reticulum ; N-glycan processing ; proteolysis ; ubiquitin-dependent protein catabolic process ; glycoprotein catabolic process ; response to stress ; respons…	ko04141	Protein processing in endoplasmic reticulum	IPR001382 (PRINTS); IPR001382 (PFAM); G3DSA:1.50.10.10 (GENE3D); PTHR11742:SF78 (PANTHER); PTHR11742 (PANTHER); IPR036026 (SUPERFAMILY)	F:GO:0005509; C:GO:0016020; F:GO:0004571	F:calcium ion binding; C:membrane; F:mannosyl-oligosaccharide 1,2-alpha-mannosidase activity	Effector/Cazymes	-	-	-
FXSY01000007.1	Minc3s00007g00437	0	1	0	0	0	0	0	1	2	0	XP_020302970.1	hypothetical protein LOAG_04945	Nematode	1158600728	-	-	-	-	-	-	-	-	-	-	-
FXSY01000007.1	Minc3s00007g00438	0	1	0	0	2	0	0	0	2	0	XP_003136677.1	hypothetical protein LOAG_01089	Nematode	312067299	-	-	-	-	-	-	-	-	-	-	-
FXSY01000007.1	Minc3s00007g00442	0	0	0	0	1	0	0	0	0	0	NP_001293629.1	Uncharacterized protein CELE_F53A3.7 [Caenorhabditis elegans]	C-Ele	808355690	GO:0000003 ; GO:0003674 ; GO:0005488 ; GO:0005515 ; GO:0005575 ; GO:0005622 ; GO:0005623 ; GO:0005737 ; GO:0005739 ; GO:0006457 ; GO:0006605 ; GO:0006626 ; GO:0006810 ; GO:0006839 ; GO:0006886 ; GO:0006996 ; GO:0007005 ; GO:0007275 ; GO:0008104 ; GO:0008150 ; GO:0008270 ; GO:0009653 ; GO:0009790 ; GO:0009792 ; GO:0009987 ; GO:0010171 ; GO:0015031 ; GO:0015833 ; GO:0016043 ; GO:0017038 ; GO:003015…	-	-	-	IPR007853 (PFAM); PTHR20922:SF13 (PANTHER); IPR024158 (PANTHER); IPR007853 (PROSITE_PROFILES)	F:GO:0008270	F:zinc ion binding	-	-	-	-
FXSY01000007.1	Minc3s00007g00443	2	0	0	0	0	2	2	0	0	0	NP_491246.4	Ubiquinone biosynthesis protein coq-4, mitochondrial [Caenorhabditis elegans]	C-Ele	115533648	GO:0003674 ; GO:0005575 ; GO:0005622 ; GO:0005623 ; GO:0005737 ; GO:0005739 ; GO:0005740 ; GO:0005743 ; GO:0006732 ; GO:0006733 ; GO:0006743 ; GO:0006744 ; GO:0008150 ; GO:0008152 ; GO:0009058 ; GO:0009108 ; GO:0009987 ; GO:0016020 ; GO:0019866 ; GO:0019898 ; GO:0031090 ; GO:0031312 ; GO:0031314 ; GO:0031966 ; GO:0031967 ; GO:0031975 ; GO:0042180 ; GO:0042181 ; GO:0043226 ; GO:0043227 ; GO:004322…	-	-	-	IPR007715 (PFAM); IPR007715 (PANTHER); IPR027540 (PTHR12922:PANTHER); IPR027540 (HAMAP)	P:GO:0006744; C:GO:0005743	P:ubiquinone biosynthetic process; C:mitochondrial inner membrane	-	-	-	-
FXSY01000007.1	Minc3s00007g00444	0	2	0	1	1	0	0	3	1	0	XP_020303802.1	rhomboid family protein	Nematode	1158590732	-	-	-	-	IPR022764 (PFAM); IPR035952 (G3DSA:1.20.1540.GENE3D); mobidb-lite (MOBIDB_LITE); PTHR43731:SF5 (PANTHER); PTHR43731 (PANTHER); PTHR43731:SF5 (PANTHER); IPR035952 (SUPERFAMILY)	F:GO:0004252; C:GO:0016021	F:serine-type endopeptidase activity; C:integral component of membrane	-	-	-	-
FXSY01000007.1	Minc3s00007g00447	1	0	0	0	0	0	0	1	1	0	-	-	-	-	-	-	-	-	IPR002301 (PRINTS); IPR013155 (PFAM); IPR002300 (PFAM); G3DSA:1.10.730.10 (GENE3D); IPR014729 (G3DSA:3.40.50.GENE3D); PTHR42765:SF1 (PANTHER); PTHR42765 (PANTHER); IPR009080 (SUPERFAMILY); SSF52374 (SUPERFAMILY)	F:GO:0000166; P:GO:0006428; F:GO:0005524; P:GO:0006418; F:GO:0004812; F:GO:0004822; C:GO:0005737	F:nucleotide binding; P:isoleucyl-tRNA aminoacylation; F:ATP binding; P:tRNA aminoacylation for protein translation; F:aminoacyl-tRNA ligase activity; F:isoleucine-tRNA ligase activity; C:cytoplasm	-	-	-	-
FXSY01000007.1	Minc3s00007g00449	0	0	0	0	0	0	0	0	1	0	NP_001249628.1	Receptor-type guanylate cyclase gcy-28 [Caenorhabditis elegans]	C-Ele	392885377	GO:0000166 ; GO:0001882 ; GO:0001883 ; GO:0003008 ; GO:0003674 ; GO:0003824 ; GO:0004016 ; GO:0004383 ; GO:0004672 ; GO:0005488 ; GO:0005524 ; GO:0005525 ; GO:0005575 ; GO:0005622 ; GO:0005623 ; GO:0005737 ; GO:0005829 ; GO:0005886 ; GO:0006139 ; GO:0006163 ; GO:0006164 ; GO:0006182 ; GO:0006464 ; GO:0006468 ; GO:0006725 ; GO:0006753 ; GO:0006793 ; GO:0006796 ; GO:0006807 ; GO:0006935 ; GO:000715…	-	ko00230	Purine metabolism	-	-	-	-	-	-	-
FXSY01000007.1	Minc3s00007g00450	3	4	2	0	2	0	2	4	2	4	-	-	-	-	-	-	-	-	IPR001170 (PRINTS); IPR001054 (SMART); G3DSA:1.10.510.10 (GENE3D); G3DSA:3.40.50.2300 (GENE3D); IPR001245 (PFAM); IPR029787 (G3DSA:3.30.70.GENE3D); G3DSA:3.30.200.20 (GENE3D); IPR001054 (PFAM); G3DSA:3.40.50.2300 (GENE3D); IPR001828 (PFAM); mobidb-lite (MOBIDB_LITE); mobidb-lite (MOBIDB_LITE); mobidb-lite (MOBIDB_LITE); PTHR11920:SF296 (PANTHER); PTHR11920 (PANTHER); IPR001054 (PROSITE_PROFILES);…	F:GO:0005524; F:GO:0016849; C:GO:0016021; F:GO:0004672; P:GO:0006468; P:GO:0035556; P:GO:0009190	F:ATP binding; F:phosphorus-oxygen lyase activity; C:integral component of membrane; F:protein kinase activity; P:protein phosphorylation; P:intracellular signal transduction; P:cyclic nucleotide biosynthetic process	-	-	-	-
FXSY01000007.1	Minc3s00007g00451	1	0	0	0	1	1	0	1	0	0	NP_001249628.1	Receptor-type guanylate cyclase gcy-28 [Caenorhabditis elegans]	C-Ele	392885377	GO:0000166 ; GO:0001882 ; GO:0001883 ; GO:0003008 ; GO:0003674 ; GO:0003824 ; GO:0004016 ; GO:0004383 ; GO:0004672 ; GO:0005488 ; GO:0005524 ; GO:0005525 ; GO:0005575 ; GO:0005622 ; GO:0005623 ; GO:0005737 ; GO:0005829 ; GO:0005886 ; GO:0006139 ; GO:0006163 ; GO:0006164 ; GO:0006182 ; GO:0006464 ; GO:0006468 ; GO:0006725 ; GO:0006753 ; GO:0006793 ; GO:0006796 ; GO:0006807 ; GO:0006935 ; GO:000715…	-	ko00230	Purine metabolism	IPR029787 (G3DSA:3.30.70.GENE3D); IPR001054 (PFAM); PTHR11920 (PANTHER); PTHR11920:SF296 (PANTHER); IPR001054 (PROSITE_PROFILES); cd07302 (CDD); IPR029787 (SUPERFAMILY)	F:GO:0016849; P:GO:0035556; P:GO:0009190	F:phosphorus-oxygen lyase activity; P:intracellular signal transduction; P:cyclic nucleotide biosynthetic process	-	-	-	-
FXSY01000007.1	Minc3s00007g00452	6	7	0	2	2	2	2	4	3	0	NP_498761.2	Death-promoting deoxyribonuclease [Caenorhabditis elegans]	C-Ele	392895692	GO:0000003 ; GO:0000166 ; GO:0000280 ; GO:0000737 ; GO:0001882 ; GO:0001883 ; GO:0002119 ; GO:0002164 ; GO:0003006 ; GO:0003008 ; GO:0003674 ; GO:0003676 ; GO:0003677 ; GO:0003723 ; GO:0003824 ; GO:0004386 ; GO:0004518 ; GO:0004519 ; GO:0004520 ; GO:0004521 ; GO:0004525 ; GO:0004530 ; GO:0004536 ; GO:0004540 ; GO:0005488 ; GO:0005515 ; GO:0005524 ; GO:0005575 ; GO:0005622 ; GO:0005623 ; GO:000563…	DNA catabolic process, endonucleolytic ; nucleoside binding ; purine nucleoside binding ; nematode larval development ; larval development ; developmental process involved in reproduction ; system process ; molecular_function ; nucleic acid binding ; DNA binding ; RNA binding ; catalytic activity ; helicase activity ; nuclease activity ; endonuclease activity ; endodeoxyribonuclease activity ; en…	-	-	IPR001650 (SMART); IPR000999 (SMART); IPR014001 (SMART); IPR014720 (SMART); IPR003100 (SMART); G3DSA:3.40.50.300 (GENE3D); G3DSA:3.30.160.20 (GENE3D); IPR036389 (G3DSA:1.10.1520.GENE3D); G3DSA:3.30.160.20 (GENE3D); IPR000999 (PFAM); IPR036389 (G3DSA:1.10.1520.GENE3D); G3DSA:2.170.260.10 (GENE3D); IPR011545 (PFAM); IPR001650 (PFAM); IPR003100 (PFAM); IPR005034 (PFAM); G3DSA:3.40.50.300 (GENE3D); P…	F:GO:0003676; F:GO:0005524; F:GO:0004525; F:GO:0005515; F:GO:0016891; P:GO:0006396	F:nucleic acid binding; F:ATP binding; F:ribonuclease III activity; F:protein binding; F:endoribonuclease activity, producing 5'-phosphomonoesters; P:RNA processing	RNAi	Small RNA biosynthesis	Xpo-3	Smg-6
FXSY01000007.1	Minc3s00007g00454	2	0	0	0	1	2	1	0	0	2	-	-	-	-	-	-	-	-	IPR006164 (SMART); IPR016194 (G3DSA:2.40.290.GENE3D); IPR005161 (PFAM); IPR006164 (PFAM); IPR036465 (G3DSA:3.40.50.GENE3D); mobidb-lite (MOBIDB_LITE); PTHR12604 (PANTHER); IPR024193 (PTHR12604:PANTHER); IPR016194 (SUPERFAMILY); IPR036465 (SUPERFAMILY)	F:GO:0003677; C:GO:0005634; F:GO:0042162; P:GO:0006310; P:GO:0000723; C:GO:0043564; P:GO:0006303; F:GO:0003684	F:DNA binding; C:nucleus; F:telomeric DNA binding; P:DNA recombination; P:telomere maintenance; C:Ku70:Ku80 complex; P:double-strand break repair via nonhomologous end joining; F:damaged DNA binding	-	-	-	-
FXSY01000007.1	Minc3s00007g00455	1	1	2	0	1	0	0	0	1	0	NP_499012.2	Uncharacterized protein CELE_F02A9.4	Nematode	71984098	GO:0000166 ; GO:0002119 ; GO:0002164 ; GO:0003674 ; GO:0003824 ; GO:0004485 ; GO:0004518 ; GO:0004519 ; GO:0004521 ; GO:0004525 ; GO:0004540 ; GO:0005488 ; GO:0005524 ; GO:0005575 ; GO:0005622 ; GO:0005623 ; GO:0005737 ; GO:0005739 ; GO:0005759 ; GO:0006082 ; GO:0006139 ; GO:0006396 ; GO:0006520 ; GO:0006551 ; GO:0006552 ; GO:0006725 ; GO:0006807 ; GO:0007275 ; GO:0008150 ; GO:0008152 ; GO:000905…	-	-	-	IPR036389 (G3DSA:1.10.1520.GENE3D); PTHR11207 (PANTHER); PTHR11207:SF5 (PANTHER); IPR036389 (SUPERFAMILY)	F:GO:0004525; P:GO:0006396	F:ribonuclease III activity; P:RNA processing	-	-	-	-
FXSY01000007.1	Minc3s00007g00456	0	2	0	0	1	0	1	1	0	0	NP_497089.2	Nop2 (NOP2)/SUN domain family member [Caenorhabditis elegans]	C-Ele	71998419	GO:0000154 ; GO:0001510 ; GO:0003674 ; GO:0003676 ; GO:0003723 ; GO:0003824 ; GO:0005488 ; GO:0005575 ; GO:0005622 ; GO:0005623 ; GO:0005634 ; GO:0005730 ; GO:0006139 ; GO:0006364 ; GO:0006396 ; GO:0006725 ; GO:0008150 ; GO:0008152 ; GO:0008168 ; GO:0008173 ; GO:0008757 ; GO:0009451 ; GO:0009987 ; GO:0010467 ; GO:0016070 ; GO:0016072 ; GO:0016740 ; GO:0016741 ; GO:0022613 ; GO:0031167 ; GO:003197…	-	-	-	IPR023267 (PRINTS); G3DSA:3.40.50.150 (GENE3D); IPR001678 (PFAM); G3DSA:3.30.70.1170 (GENE3D); PTHR22807 (PANTHER); PTHR22807:SF4 (PANTHER); IPR001678 (PROSITE_PROFILES); IPR029063 (SUPERFAMILY)	F:GO:0008168	F:methyltransferase activity	-	-	-	-
FXSY01000007.1	Minc3s00007g00457	0	0	0	2	0	0	0	1	0	0	NP_001040827.1	MEthylTransferase Like [Caenorhabditis elegans]	C-Ele	115532624	GO:0003674 ; GO:0003824 ; GO:0008150 ; GO:0008152 ; GO:0008168 ; GO:0016740 ; GO:0016741 ; GO:0032259	-	-	-	-	-	-	-	-	-	-
FXSY01000007.1	Minc3s00007g00458	0	0	0	2	0	0	1	0	3	0	XP_020305085.1	zinc finger protein	Nematode	1158602442	-	-	-	-	IPR013087 (SMART); G3DSA:2.40.155.10 (GENE3D); G3DSA:3.30.160.60 (GENE3D); G3DSA:2.160.10.10 (GENE3D); G3DSA:3.30.160.60 (GENE3D); G3DSA:2.40.155.10 (GENE3D); PTHR24392 (PANTHER); PTHR24392:SF29 (PANTHER); PTHR24392 (PANTHER); IPR013087 (PROSITE_PROFILES); IPR013087 (PROSITE_PROFILES)	F:GO:0003676	F:nucleic acid binding	-	-	-	-
FXSY01000007.1	Minc3s00007g00460	1	0	0	0	0	0	0	0	0	0	-	-	-	-	-	-	-	-	IPR013087 (SMART); G3DSA:2.160.10.10 (GENE3D); mobidb-lite (MOBIDB_LITE); mobidb-lite (MOBIDB_LITE); PTHR24403 (PANTHER); IPR013087 (PROSITE_PROFILES); IPR036236 (SUPERFAMILY)	F:GO:0003676	F:nucleic acid binding	-	-	-	-
FXSY01000007.1	Minc3s00007g00461	0	1	0	0	0	0	0	1	0	0	NP_491237.1	Serine/threonine-protein phosphatase PP1-delta [Caenorhabditis elegans]	C-Ele	17508827	GO:0000003 ; GO:0000228 ; GO:0000280 ; GO:0000785 ; GO:0000790 ; GO:0003674 ; GO:0003824 ; GO:0004721 ; GO:0005488 ; GO:0005575 ; GO:0005622 ; GO:0005623 ; GO:0005634 ; GO:0005694 ; GO:0005737 ; GO:0006464 ; GO:0006470 ; GO:0006793 ; GO:0006796 ; GO:0006928 ; GO:0006996 ; GO:0007049 ; GO:0007059 ; GO:0007060 ; GO:0007140 ; GO:0007276 ; GO:0007283 ; GO:0007610 ; GO:0008150 ; GO:0008152 ; GO:000998…	-	-	-	IPR006186 (PRINTS); IPR006186 (SMART); IPR029052 (G3DSA:3.60.21.GENE3D); IPR004843 (PFAM); PTHR11668 (PANTHER); PTHR11668:SF199 (PANTHER); IPR029052 (SUPERFAMILY)	F:GO:0016787	F:hydrolase activity	-	-	-	-
FXSY01000007.1	Minc3s00007g00463	0	1	0	0	0	0	0	0	0	0	XP_003136432.2	hypothetical protein LOAG_00844	Nematode	1158589593	-	-	-	-	IPR003598 (SMART); IPR003591 (SMART); IPR003599 (SMART); IPR000483 (SMART); IPR013783 (G3DSA:2.60.40.GENE3D); IPR013783 (G3DSA:2.60.40.GENE3D); IPR032675 (G3DSA:3.80.10.GENE3D); IPR013783 (G3DSA:2.60.40.GENE3D); IPR001611 (PFAM); IPR013098 (PFAM); mobidb-lite (MOBIDB_LITE); IPR034826 (PTHR11475:PANTHER); PTHR11475 (PANTHER); PTHR11475 (PANTHER); IPR001611 (PROSITE_PROFILES); IPR007110 (PROSITE_PR…	F:GO:0005515; P:GO:0010172; P:GO:0048679	F:protein binding; P:embryonic body morphogenesis; P:regulation of axon regeneration	-	-	-	-
FXSY01000007.1	Minc3s00007g00464	0	2	0	0	0	2	1	0	1	0	NP_509834.1	PeroXidasiN (Drosophila peroxidase) homolog [Caenorhabditis elegans]	C-Ele	17568809	GO:0000902 ; GO:0000904 ; GO:0003674 ; GO:0003824 ; GO:0004601 ; GO:0005488 ; GO:0005575 ; GO:0005576 ; GO:0005578 ; GO:0005604 ; GO:0005615 ; GO:0006928 ; GO:0006935 ; GO:0006950 ; GO:0006979 ; GO:0007275 ; GO:0007399 ; GO:0007409 ; GO:0007411 ; GO:0007517 ; GO:0008150 ; GO:0008152 ; GO:0009605 ; GO:0009636 ; GO:0009653 ; GO:0009790 ; GO:0009987 ; GO:0010171 ; GO:0010172 ; GO:0010721 ; GO:001097…	-	-	-	IPR019791 (PRINTS); IPR019791 (PFAM); IPR037120 (G3DSA:1.10.640.GENE3D); mobidb-lite (MOBIDB_LITE); PTHR11475 (PANTHER); IPR034826 (PTHR11475:PANTHER); IPR019791 (PROSITE_PROFILES); IPR034824 (CDD); IPR010255 (SUPERFAMILY)	F:GO:0004601; P:GO:0006979; P:GO:0010172; P:GO:0048679; P:GO:0055114; F:GO:0020037	F:peroxidase activity; P:response to oxidative stress; P:embryonic body morphogenesis; P:regulation of axon regeneration; P:oxidation-reduction process; F:heme binding	-	-	-	-
FXSY01000007.1	Minc3s00007g00467	0	1	0	0	0	0	0	0	0	0	-	-	-	-	-	-	-	-	PR00830 (PRINTS); IPR014721 (G3DSA:3.30.230.GENE3D); IPR008269 (PFAM); mobidb-lite (MOBIDB_LITE); mobidb-lite (MOBIDB_LITE); mobidb-lite (MOBIDB_LITE); PTHR10046:SF24 (PANTHER); IPR027065 (PANTHER); IPR020568 (SUPERFAMILY)	F:GO:0005524; P:GO:0030163; P:GO:0006508; F:GO:0004252; F:GO:0004176	F:ATP binding; P:protein catabolic process; P:proteolysis; F:serine-type endopeptidase activity; F:ATP-dependent peptidase activity	-	-	-	-
FXSY01000007.1	Minc3s00007g00471	0	0	0	0	2	0	0	0	0	3	NP_499065.1	Uncharacterized transporter slc-17.2 [Caenorhabditis elegans]	C-Ele	17552542	GO:0003674 ; GO:0005215 ; GO:0005575 ; GO:0006810 ; GO:0006811 ; GO:0006812 ; GO:0006814 ; GO:0006820 ; GO:0007275 ; GO:0008150 ; GO:0009790 ; GO:0009792 ; GO:0009987 ; GO:0015291 ; GO:0015293 ; GO:0015672 ; GO:0016020 ; GO:0016021 ; GO:0022804 ; GO:0022857 ; GO:0030001 ; GO:0031224 ; GO:0032501 ; GO:0032502 ; GO:0044425 ; GO:0044699 ; GO:0044707 ; GO:0044763 ; GO:0044767 ; GO:0048856 ; GO:005117…	-	-	-	IPR011701 (PFAM); G3DSA:1.20.1250.20 (GENE3D); G3DSA:1.20.1250.20 (GENE3D); PTHR11662 (PANTHER); PTHR11662:SF328 (PANTHER); IPR020846 (PROSITE_PROFILES); IPR020846 (CDD); IPR036259 (SUPERFAMILY)	P:GO:0055085; C:GO:0016021	P:transmembrane transport; C:integral component of membrane	-	-	-	-
FXSY01000007.1	Minc3s00007g00472	1	0	0	0	0	0	0	0	0	0	-	-	-	-	-	-	-	-	-	-	-	-	-	-	-
FXSY01000007.1	Minc3s00007g00473	1	0	0	0	0	0	0	1	0	0	XP_013301404.1	Amiloride-sensitive sodium channel [Necator americanus]	Nematode	915267611	-	-	-	-	G3DSA:1.10.287.770 (GENE3D); IPR001873 (PFAM); mobidb-lite (MOBIDB_LITE); PTHR11690:SF227 (PANTHER); IPR001873 (PANTHER); PTHR11690:SF227 (PANTHER); IPR001873 (PANTHER)	P:GO:0006814; C:GO:0016020; F:GO:0005272	P:sodium ion transport; C:membrane; F:sodium channel activity	-	-	-	-
FXSY01000007.1	Minc3s00007g00475	2	2	0	2	1	0	2	3	2	0	XP_003107053.1	hypothetical protein CRE_17118	Nematode	308489720	-	-	-	-	-	-	-	-	-	-	-
FXSY01000007.1	Minc3s00007g00476	2	4	2	1	2	0	1	2	0	0	NP_495437.2	Lateral Signaling Target [Caenorhabditis elegans]	Nematode	25149834	GO:0003674 ; GO:0005215 ; GO:0005216 ; GO:0005261 ; GO:0005262 ; GO:0005575 ; GO:0006140 ; GO:0006810 ; GO:0006811 ; GO:0006812 ; GO:0006816 ; GO:0008150 ; GO:0008324 ; GO:0009118 ; GO:0009581 ; GO:0009582 ; GO:0009605 ; GO:0009612 ; GO:0009628 ; GO:0009893 ; GO:0009894 ; GO:0009896 ; GO:0010562 ; GO:0015075 ; GO:0015085 ; GO:0015267 ; GO:0016020 ; GO:0019219 ; GO:0019220 ; GO:0019222 ; GO:002280…	-	-	-	IPR005112 (SMART); IPR004012 (SMART); IPR001194 (SMART); IPR005113 (SMART); IPR001194 (PFAM); IPR036392 (G3DSA:2.60.60.GENE3D); IPR005113 (PFAM); IPR004012 (PFAM); IPR005112 (PFAM); mobidb-lite (MOBIDB_LITE); mobidb-lite (MOBIDB_LITE); mobidb-lite (MOBIDB_LITE); mobidb-lite (MOBIDB_LITE); mobidb-lite (MOBIDB_LITE); PTHR10877 (PANTHER); PTHR10877:SF140 (PANTHER); PTHR10877:SF140 (PANTHER); PTHR108…	F:GO:0005515	F:protein binding	-	-	-	-
FXSY01000007.1	Minc3s00007g00477	1	0	0	0	2	0	0	2	2	0	XP_001893688.1	hypothetical protein, partial	Nematode	170576582	-	-	-	-	-	-	-	-	-	-	-
FXSY01000007.1	Minc3s00007g00482	0	0	0	0	1	2	0	2	0	2	NP_505680.2	Uncharacterized protein CELE_Y32F6A.4 [Caenorhabditis elegans]	C-Ele	32566722	GO:0003333 ; GO:0003674 ; GO:0005215 ; GO:0005342 ; GO:0005575 ; GO:0006810 ; GO:0006811 ; GO:0006820 ; GO:0006865 ; GO:0008150 ; GO:0008509 ; GO:0008514 ; GO:0010876 ; GO:0015075 ; GO:0015171 ; GO:0015711 ; GO:0015849 ; GO:0016020 ; GO:0016021 ; GO:0019915 ; GO:0022857 ; GO:0022891 ; GO:0022892 ; GO:0031224 ; GO:0033036 ; GO:0034220 ; GO:0044425 ; GO:0044699 ; GO:0044765 ; GO:0046942 ; GO:004694…	-	-	-	-	-	-	-	-	-	-
FXSY01000007.1	Minc3s00007g00483	2	0	0	0	0	0	0	0	0	0	XP_003375582.1	collagen alpha-2(IV) chain [Trichinella spiralis]	Nematode	339247897	-	-	ko04512 ; ko04933	ECM-receptor interaction ; AGE-RAGE signaling pathway in diabetic complications	-	-	-	-	-	-	-
FXSY01000007.1	Minc3s00007g00486	2	2	0	2	1	2	2	1	2	0	NP_741757.1	Uncharacterized protein CELE_F35A5.8 [Caenorhabditis elegans]	C-Ele	25151347	GO:0005575 ; GO:0005622 ; GO:0005623 ; GO:0005737 ; GO:0007275 ; GO:0008150 ; GO:0009790 ; GO:0009792 ; GO:0032501 ; GO:0032502 ; GO:0044424 ; GO:0044464 ; GO:0044699 ; GO:0044707 ; GO:0044767 ; GO:0048856	-	ko04140 ; ko04144	Autophagy - animal ; Endocytosis	IPR004148 (SMART); IPR027267 (G3DSA:1.20.1270.GENE3D); IPR004148 (PFAM); PTHR44071 (PANTHER); IPR004148 (PROSITE_PROFILES); IPR027267 (SUPERFAMILY)	F:GO:0005515; C:GO:0005737	F:protein binding; C:cytoplasm	-	-	-	-
FXSY01000007.1	Minc3s00007g00487	1	0	0	0	0	0	0	1	0	0	-	-	-	-	-	-	-	-	-	-	-	-	-	-	-
FXSY01000007.1	Minc3s00007g00489	0	1	0	0	0	0	0	0	0	0	NP_001294440.1	OToPetrin-Like [Caenorhabditis elegans]	C-Ele	808357828	GO:0005575 ; GO:0016020 ; GO:0016021 ; GO:0031224 ; GO:0044425	-	-	-	-	-	-	-	-	-	-
FXSY01000007.1	Minc3s00007g00491	1	0	0	0	0	0	0	1	0	0	NP_001254325.1	Muscle EXcess [Caenorhabditis elegans]	C-Ele	392891963	GO:0000003 ; GO:0001704 ; GO:0001708 ; GO:0003674 ; GO:0003676 ; GO:0003723 ; GO:0003729 ; GO:0003730 ; GO:0005488 ; GO:0005575 ; GO:0005622 ; GO:0005623 ; GO:0005737 ; GO:0005829 ; GO:0006417 ; GO:0007163 ; GO:0007275 ; GO:0007369 ; GO:0007389 ; GO:0008150 ; GO:0009653 ; GO:0009790 ; GO:0009792 ; GO:0009880 ; GO:0009889 ; GO:0009890 ; GO:0009892 ; GO:0009987 ; GO:0010468 ; GO:0010556 ; GO:001055…	-	-	-	-	-	-	-	-	-	-
FXSY01000007.1	Minc3s00007g00495	0	0	0	0	1	0	0	0	0	0	XP_001897514.1	hypothetical protein Bm1_30380	Nematode	170585486	-	-	-	-	-	-	-	-	-	-	-
FXSY01000007.1	Minc3s00007g00496	0	0	0	0	1	0	0	0	0	0	XP_013297730.1	hypothetical protein NECAME_12332	Nematode	915254787	-	-	-	-	-	-	-	-	-	-	-
FXSY01000007.1	Minc3s00007g00497	2	0	0	0	1	0	0	0	1	0	XP_003102739.1	hypothetical protein CRE_29872	Nematode	308481067	-	-	-	-	-	-	-	-	-	-	-
FXSY01000007.1	Minc3s00007g00498	0	2	2	0	1	0	0	2	1	2	XP_013294547.1	triacylglycerol lipase	Nematode	915243592	-	-	-	-	IPR029058 (G3DSA:3.40.50.GENE3D); IPR002921 (PFAM); PTHR21493 (PANTHER); PTHR21493:SF167 (PANTHER); cd00519 (CDD); IPR029058 (SUPERFAMILY)	P:GO:0006629	P:lipid metabolic process	-	-	-	-
FXSY01000007.1	Minc3s00007g00499	1	1	0	2	2	0	2	1	2	2	NP_505309.1	Germinal center kinase 1 [Caenorhabditis elegans]	C-Ele	17564376	GO:0000003 ; GO:0000166 ; GO:0001882 ; GO:0001883 ; GO:0001932 ; GO:0001933 ; GO:0003006 ; GO:0003674 ; GO:0003824 ; GO:0004672 ; GO:0004674 ; GO:0005488 ; GO:0005515 ; GO:0005524 ; GO:0005575 ; GO:0005622 ; GO:0005623 ; GO:0005737 ; GO:0005886 ; GO:0006464 ; GO:0006468 ; GO:0006469 ; GO:0006793 ; GO:0006796 ; GO:0006915 ; GO:0007049 ; GO:0007276 ; GO:0007281 ; GO:0007292 ; GO:0008150 ; GO:000815…	-	-	-	IPR000719 (SMART); G3DSA:3.30.200.20 (GENE3D); IPR000719 (PFAM); G3DSA:1.10.510.10 (GENE3D); PIRSF000615 (PIRSF); mobidb-lite (MOBIDB_LITE); PTHR24361:SF633 (PANTHER); PTHR24361 (PANTHER); IPR000719 (PROSITE_PROFILES); cd06609 (CDD); IPR011009 (SUPERFAMILY)	F:GO:0005524; F:GO:0004672; P:GO:0006468	F:ATP binding; F:protein kinase activity; P:protein phosphorylation	-	-	-	-
FXSY01000007.1	Minc3s00007g00500	2	1	0	0	0	0	1	0	0	0	NP_001033386.1	similar to Transporter Of divalent Cations [Caenorhabditis elegans]	C-Ele	86563521	GO:0000003 ; GO:0000041 ; GO:0003674 ; GO:0005215 ; GO:0005385 ; GO:0005575 ; GO:0005622 ; GO:0005623 ; GO:0005737 ; GO:0005794 ; GO:0006810 ; GO:0006811 ; GO:0006812 ; GO:0006829 ; GO:0007610 ; GO:0008150 ; GO:0008324 ; GO:0009987 ; GO:0010035 ; GO:0010038 ; GO:0010043 ; GO:0012505 ; GO:0015075 ; GO:0016020 ; GO:0016021 ; GO:0018991 ; GO:0019098 ; GO:0022414 ; GO:0022857 ; GO:0022890 ; GO:002289…	-	-	-	IPR002524 (PFAM); IPR027469 (G3DSA:1.20.1510.GENE3D); mobidb-lite (MOBIDB_LITE); PTHR11562 (PANTHER); PTHR11562:SF56 (PANTHER); IPR027469 (SUPERFAMILY)	P:GO:0006812; P:GO:0055085; C:GO:0016021; F:GO:0008324	P:cation transport; P:transmembrane transport; C:integral component of membrane; F:cation transmembrane transporter activity	-	-	-	-
FXSY01000007.1	Minc3s00007g00501	0	2	0	0	0	0	1	1	0	0	-	-	-	-	-	-	-	-	-	-	-	-	-	-	-
FXSY01000007.1	Minc3s00007g00502	1	0	0	0	0	0	0	0	0	0	NP_497004.1	DroMyoSuppressin Receptor related [Caenorhabditis elegans]	C-Ele	17537571	GO:0001653 ; GO:0003674 ; GO:0004871 ; GO:0004872 ; GO:0004888 ; GO:0004930 ; GO:0005575 ; GO:0007154 ; GO:0007165 ; GO:0007186 ; GO:0008150 ; GO:0008528 ; GO:0009987 ; GO:0016020 ; GO:0016021 ; GO:0023052 ; GO:0031224 ; GO:0038023 ; GO:0044425 ; GO:0044699 ; GO:0044700 ; GO:0044763 ; GO:0050789 ; GO:0050794 ; GO:0050896 ; GO:0051716 ; GO:0060089 ; GO:0065007 ; GO:0099600	-	-	-	G3DSA:1.20.1070.10 (GENE3D); IPR019427 (PFAM); PTHR22751:SF271 (PANTHER); PTHR22751 (PANTHER); IPR017452 (PROSITE_PROFILES); cd14978 (CDD); SSF81321 (SUPERFAMILY)	F:GO:0008528; C:GO:0016021	F:G-protein coupled peptide receptor activity; C:integral component of membrane	-	-	-	-
FXSY01000008.1	Minc3s00008g00503	2	0	0	2	0	2	2	0	0	0	NP_001023556.1	Calcium-transporting ATPase [Caenorhabditis elegans]	C-Ele	71999440	GO:0000166 ; GO:0001882 ; GO:0001883 ; GO:0002119 ; GO:0002164 ; GO:0003674 ; GO:0003824 ; GO:0005215 ; GO:0005388 ; GO:0005488 ; GO:0005515 ; GO:0005524 ; GO:0005575 ; GO:0005622 ; GO:0005623 ; GO:0005886 ; GO:0005887 ; GO:0006810 ; GO:0006811 ; GO:0006812 ; GO:0006816 ; GO:0006873 ; GO:0006874 ; GO:0006875 ; GO:0006897 ; GO:0007275 ; GO:0008150 ; GO:0008324 ; GO:0009790 ; GO:0009791 ; GO:000979…	-	ko04020	Calcium signaling pathway	PR00119 (PRINTS); IPR004014 (SMART); PF00702 (PFAM); PF13246 (PFAM); IPR006068 (PFAM); G3DSA:1.20.1110.10 (GENE3D); IPR004014 (PFAM); IPR001757 (TIGRFAM); IPR023299 (G3DSA:3.40.1110.GENE3D); IPR006408 (TIGRFAM); G3DSA:1.20.1110.10 (GENE3D); PF00122 (PFAM),SFLDG00002 (SFLD),SFLDF00027 (SFLD); mobidb-lite (MOBIDB_LITE); mobidb-lite (MOBIDB_LITE); PTHR24093 (PANTHER); PTHR24093:SF364 (PANTHER); cd02…	F:GO:0000166; F:GO:0005524; C:GO:0016020; C:GO:0016021; P:GO:0070588; F:GO:0005388	F:nucleotide binding; F:ATP binding; C:membrane; C:integral component of membrane; P:calcium ion transmembrane transport; F:calcium-transporting ATPase activity	-	-	-	-
FXSY01000008.1	Minc3s00008g00504	4	1	0	2	0	1	2	2	4	0	NP_491131.2	TYRosinase [Caenorhabditis elegans]	C-Ele	115533628	GO:0003674 ; GO:0003824 ; GO:0005488 ; GO:0008150 ; GO:0008152 ; GO:0016491 ; GO:0043167 ; GO:0043169 ; GO:0044699 ; GO:0044710 ; GO:0046872 ; GO:0055114	-	-	-	IPR002227 (PRINTS); IPR002227 (PFAM); IPR008922 (G3DSA:1.10.1280.GENE3D); PTHR11474 (PANTHER); PTHR11474:SF50 (PANTHER); PTHR11474 (PANTHER); IPR008922 (SUPERFAMILY)	F:GO:0016491; P:GO:0008152	F:oxidoreductase activity; P:metabolic process	-	-	-	-
FXSY01000008.1	Minc3s00008g00505	0	1	0	2	0	0	0	0	0	0	NP_001023602.1	Vesicular acetylcholine transporter unc-17 [Caenorhabditis elegans]	C-Ele	71999703	GO:0000902 ; GO:0000904 ; GO:0001505 ; GO:0002119 ; GO:0002164 ; GO:0003674 ; GO:0005215 ; GO:0005277 ; GO:0005326 ; GO:0005575 ; GO:0005622 ; GO:0005623 ; GO:0005737 ; GO:0005886 ; GO:0005887 ; GO:0006810 ; GO:0006811 ; GO:0006812 ; GO:0006836 ; GO:0006855 ; GO:0006928 ; GO:0006935 ; GO:0006937 ; GO:0007154 ; GO:0007267 ; GO:0007268 ; GO:0007271 ; GO:0007275 ; GO:0007399 ; GO:0007409 ; GO:000741…	-	-	-	IPR011701 (PFAM); G3DSA:1.20.1250.20 (GENE3D); mobidb-lite (MOBIDB_LITE); PTHR23506 (PANTHER); PTHR23506:SF13 (PANTHER); IPR020846 (PROSITE_PROFILES); IPR020846 (CDD); IPR036259 (SUPERFAMILY)	P:GO:0055085; C:GO:0016021	P:transmembrane transport; C:integral component of membrane	-	-	-	-
FXSY01000008.1	Minc3s00008g00506	0	0	0	0	0	0	0	4	0	2	NP_001023603.1	Choline O-acetyltransferase [Caenorhabditis elegans]	C-Ele	71999705	GO:0000003 ; GO:0000902 ; GO:0000904 ; GO:0001505 ; GO:0003674 ; GO:0003824 ; GO:0004102 ; GO:0005575 ; GO:0005622 ; GO:0005623 ; GO:0005737 ; GO:0005829 ; GO:0005886 ; GO:0006807 ; GO:0006928 ; GO:0006935 ; GO:0007399 ; GO:0007409 ; GO:0007411 ; GO:0007610 ; GO:0008150 ; GO:0008152 ; GO:0008291 ; GO:0008292 ; GO:0008374 ; GO:0009058 ; GO:0009605 ; GO:0009653 ; GO:0009987 ; GO:0016020 ; GO:001604…	-	ko00564	Glycerophospholipid metabolism	IPR000542 (PFAM); G3DSA:3.30.559.10 (GENE3D); PTHR22589:SF14 (PANTHER); IPR000542 (PANTHER); SSF52777 (SUPERFAMILY); SSF52777 (SUPERFAMILY)	F:GO:0016746	F:transferase activity, transferring acyl groups	-	-	-	-
FXSY01000008.1	Minc3s00008g00507	0	0	0	0	0	2	0	0	0	0	XP_003114467.1	hypothetical protein CRE_27544	Nematode	308504567	-	-	-	-	IPR001628 (PRINTS); IPR001628 (SMART); IPR013088 (G3DSA:3.30.50.GENE3D); IPR035500 (G3DSA:1.10.565.GENE3D); IPR001628 (PFAM); PTHR24083 (PANTHER); IPR001628 (PROSITE_PROFILES); SSF57716 (SUPERFAMILY)	C:GO:0005634; F:GO:0008270; F:GO:0003700; P:GO:0006355; F:GO:0043565	C:nucleus; F:zinc ion binding; F:transcription factor activity, sequence-specific DNA binding; P:regulation of transcription, DNA-templated; F:sequence-specific DNA binding	-	-	-	-
FXSY01000008.1	Minc3s00008g00508	4	1	0	2	0	0	0	0	0	0	XP_003379369.1	putative glutamate receptor-interacting protein 2 [Trichinella spiralis]	Nematode	339235629	-	-	-	-	IPR001478 (SMART); G3DSA:2.30.42.10 (GENE3D); G3DSA:2.30.42.10 (GENE3D); G3DSA:2.30.42.10 (GENE3D); G3DSA:2.30.42.10 (GENE3D); G3DSA:2.30.42.10 (GENE3D); G3DSA:2.30.42.10 (GENE3D); IPR001478 (PFAM); G3DSA:2.30.42.10 (GENE3D); mobidb-lite (MOBIDB_LITE); mobidb-lite (MOBIDB_LITE); PTHR11324 (PANTHER); PTHR11324:SF1 (PANTHER); PTHR11324 (PANTHER); PTHR11324:SF1 (PANTHER); PTHR11324 (PANTHER); PTHR11…	F:GO:0005515	F:protein binding	-	-	-	-
FXSY01000008.1	Minc3s00008g00511	0	0	2	0	0	0	0	2	0	0	NP_498620.1	Ribulose-phosphate 3-epimerase [Caenorhabditis elegans]	C-Ele	17552948	GO:0003674 ; GO:0003824 ; GO:0004750 ; GO:0005488 ; GO:0005575 ; GO:0005622 ; GO:0005623 ; GO:0005737 ; GO:0005829 ; GO:0005975 ; GO:0005996 ; GO:0006081 ; GO:0006098 ; GO:0006139 ; GO:0006725 ; GO:0006732 ; GO:0006733 ; GO:0006739 ; GO:0006753 ; GO:0006793 ; GO:0006796 ; GO:0006807 ; GO:0008150 ; GO:0008152 ; GO:0009052 ; GO:0009056 ; GO:0009117 ; GO:0009987 ; GO:0016052 ; GO:0016853 ; GO:001685…	-	ko00030 ; ko00040 ; ko01200 ; ko01230	Pentose phosphate pathway ; Pentose and glucuronate interconversions ; Carbon metabolism ; Biosynthesis of amino acids	IPR000056 (PFAM); IPR026019 (PIRSF); IPR013785 (G3DSA:3.20.20.GENE3D); IPR000056 (PANTHER); PTHR11749:SF3 (PANTHER); PTHR11749:SF3 (PANTHER); IPR000056 (CDD); IPR011060 (SUPERFAMILY); IPR011060 (SUPERFAMILY)	P:GO:0005975; F:GO:0016857; P:GO:0006098; F:GO:0003824; P:GO:0008152; F:GO:0004750	P:carbohydrate metabolic process; F:racemase and epimerase activity, acting on carbohydrates and derivatives; P:pentose-phosphate shunt; F:catalytic activity; P:metabolic process; F:ribulose-phosphate 3-epimerase activity	-	-	-	-
FXSY01000008.1	Minc3s00008g00514	0	2	0	1	0	0	0	0	0	0	XP_002633338.1	Hypothetical protein CBG06077	Nematode	268536406	-	-	-	-	-	-	-	-	-	-	-
FXSY01000008.1	Minc3s00008g00518	0	2	0	0	0	0	0	0	1	0	-	-	-	-	-	-	-	-	IPR019388 (PFAM); mobidb-lite (MOBIDB_LITE); IPR019388 (PANTHER)	C:GO:0005789; P:GO:0019915	C:endoplasmic reticulum membrane; P:lipid storage	-	-	-	-
FXSY01000008.1	Minc3s00008g00519	1	2	2	0	0	0	0	0	1	2	XP_001893608.1	hypothetical protein Bm1_10680	Nematode	170576387	-	-	-	-	-	-	-	-	-	-	-
FXSY01000008.1	Minc3s00008g00520	0	0	0	0	1	0	0	0	0	0	-	-	-	-	-	-	-	-	-	-	-	-	-	-	-
FXSY01000008.1	Minc3s00008g00521	0	0	0	0	0	0	0	2	1	0	-	-	-	-	-	-	-	-	-	-	-	-	-	-	-
FXSY01000008.1	Minc3s00008g00522	1	5	2	0	4	0	1	2	5	2	NP_001293847.1	K+/Cl-Cotransporter [Caenorhabditis elegans]	C-Ele	808356638	GO:0003674 ; GO:0005215 ; GO:0005575 ; GO:0006810 ; GO:0006811 ; GO:0006812 ; GO:0006813 ; GO:0006820 ; GO:0006821 ; GO:0007154 ; GO:0007267 ; GO:0007268 ; GO:0007275 ; GO:0008150 ; GO:0008324 ; GO:0008509 ; GO:0009790 ; GO:0009792 ; GO:0009987 ; GO:0015075 ; GO:0015077 ; GO:0015079 ; GO:0015103 ; GO:0015108 ; GO:0015291 ; GO:0015293 ; GO:0015294 ; GO:0015296 ; GO:0015377 ; GO:0015379 ; GO:001567…	-	-	-	IPR018491 (PFAM); IPR004841 (PFAM); mobidb-lite (MOBIDB_LITE); PTHR11827 (PANTHER); PTHR11827:SF53 (PANTHER)	P:GO:0006811; P:GO:0055085; C:GO:0016020; F:GO:0005215	P:ion transport; P:transmembrane transport; C:membrane; F:transporter activity	-	-	-	-
FXSY01000008.1	Minc3s00008g00523	1	0	0	0	0	0	0	0	0	0	NP_001254267.1	Probable glutathione S-transferase 5 [Caenorhabditis elegans]	C-Ele	392891626	GO:0002376 ; GO:0003674 ; GO:0003824 ; GO:0004364 ; GO:0005575 ; GO:0006915 ; GO:0006950 ; GO:0006952 ; GO:0006955 ; GO:0007275 ; GO:0007568 ; GO:0008150 ; GO:0008219 ; GO:0008340 ; GO:0009987 ; GO:0010259 ; GO:0012501 ; GO:0016740 ; GO:0016765 ; GO:0032501 ; GO:0032502 ; GO:0044699 ; GO:0044707 ; GO:0044763 ; GO:0044767 ; GO:0045087 ; GO:0048856 ; GO:0050896	response to stimulus	ko00480 ; ko00980 ; ko00982	Glutathione metabolism ; Metabolism of xenobiotics by cytochrome P450 ; Drug metabolism - cytochrome P450	IPR004046 (PFAM); G3DSA:1.20.1050.10 (GENE3D); G3DSA:3.40.30.10 (GENE3D); IPR004045 (PFAM); PTHR11571 (PANTHER); PTHR11571:SF122 (PANTHER); IPR010987 (PROSITE_PROFILES); IPR004045 (PROSITE_PROFILES); cd03039 (CDD); cd03192 (CDD); IPR036249 (SUPERFAMILY); IPR036282 (SUPERFAMILY)	F:GO:0005515	F:protein binding	Cazymes	-	-	-
FXSY01000008.1	Minc3s00008g00526	3	0	0	0	2	0	1	1	2	0	NP_491710.2	Signal transducing adapter molecule 1 [Caenorhabditis elegans]	C-Ele	25141270	GO:0000003 ; GO:0001932 ; GO:0001933 ; GO:0003674 ; GO:0005488 ; GO:0005515 ; GO:0005575 ; GO:0005622 ; GO:0005623 ; GO:0005737 ; GO:0005768 ; GO:0005769 ; GO:0005773 ; GO:0005929 ; GO:0006810 ; GO:0006886 ; GO:0007034 ; GO:0007041 ; GO:0007154 ; GO:0007165 ; GO:0007166 ; GO:0007167 ; GO:0007169 ; GO:0007275 ; GO:0007610 ; GO:0007617 ; GO:0007618 ; GO:0008022 ; GO:0008104 ; GO:0008150 ; GO:000833…	-	ko04144	Endocytosis	IPR001452 (PRINTS); IPR003903 (SMART); IPR001452 (SMART); IPR002014 (SMART); G3DSA:2.30.30.40 (GENE3D); IPR003903 (PFAM); IPR002014 (PFAM); IPR001452 (PFAM); G3DSA:2.30.30.40 (GENE3D); IPR008942 (G3DSA:1.25.40.GENE3D); mobidb-lite (MOBIDB_LITE); PTHR13856 (PANTHER); PTHR13856:SF135 (PANTHER); IPR001452 (PROSITE_PROFILES); IPR002014 (PROSITE_PROFILES); IPR003903 (PROSITE_PROFILES); IPR036028 (SUPE…	F:GO:0005515; P:GO:0006886	F:protein binding; P:intracellular protein transport	-	-	-	-
FXSY01000008.1	Minc3s00008g00527	1	2	0	0	0	0	0	0	0	0	NP_501255.1	SPSAVPLIRF-amide [Caenorhabditis elegans]	C-Ele	17540890	GO:0001664 ; GO:0003674 ; GO:0005102 ; GO:0005179 ; GO:0005184 ; GO:0005488 ; GO:0005515 ; GO:0005575 ; GO:0005576 ; GO:0005615 ; GO:0007154 ; GO:0007165 ; GO:0007186 ; GO:0007218 ; GO:0008150 ; GO:0009987 ; GO:0023052 ; GO:0044421 ; GO:0044699 ; GO:0044700 ; GO:0044763 ; GO:0050789 ; GO:0050794 ; GO:0050896 ; GO:0051716 ; GO:0065007 ; GO:0071855	-	-	-	IPR002544 (PFAM); PTHR20986 (PANTHER); PTHR20986:SF11 (PANTHER)	P:GO:0007218	P:neuropeptide signaling pathway	-	-	-	-
FXSY01000008.1	Minc3s00008g00528	1	0	0	2	1	1	1	1	0	0	NP_500720.1	IsoValeryl-CoA Dehydrogenase [Caenorhabditis elegans]	C-Ele	17538396	GO:0000003 ; GO:0000062 ; GO:0000166 ; GO:0003674 ; GO:0003824 ; GO:0003995 ; GO:0005488 ; GO:0005575 ; GO:0005622 ; GO:0005623 ; GO:0005737 ; GO:0005739 ; GO:0006082 ; GO:0006629 ; GO:0006631 ; GO:0006635 ; GO:0007275 ; GO:0008150 ; GO:0008152 ; GO:0008470 ; GO:0009055 ; GO:0009056 ; GO:0009062 ; GO:0009790 ; GO:0009792 ; GO:0009987 ; GO:0016042 ; GO:0016054 ; GO:0016491 ; GO:0016627 ; GO:001939…	-	ko00280	Valine, leucine and isoleucine degradation	IPR009075 (PFAM); IPR013786 (PFAM); G3DSA:2.40.110.10 (GENE3D); IPR006091 (PFAM); IPR037069 (G3DSA:1.10.540.GENE3D); G3DSA:1.20.140.10 (GENE3D); PIRSF016578 (PIRSF); PTHR43884 (PANTHER); PTHR43884:SF10 (PANTHER); IPR034183 (CDD); IPR036250 (SUPERFAMILY); IPR009100 (SUPERFAMILY)	F:GO:0003995; F:GO:0016627; F:GO:0050660; P:GO:0008152; P:GO:0055114	F:acyl-CoA dehydrogenase activity; F:oxidoreductase activity, acting on the CH-CH group of donors; F:flavin adenine dinucleotide binding; P:metabolic process; P:oxidation-reduction process	-	-	-	-
FXSY01000008.1	Minc3s00008g00529	1	2	0	0	0	0	1	0	0	0	NP_499520.1	Protein SUP-1 [Caenorhabditis elegans]	C-Ele	17555852	GO:0005575 ; GO:0005622 ; GO:0005623 ; GO:0005737 ; GO:0005886 ; GO:0008021 ; GO:0012505 ; GO:0016020 ; GO:0016021 ; GO:0030054 ; GO:0030133 ; GO:0031224 ; GO:0031410 ; GO:0031982 ; GO:0032809 ; GO:0036477 ; GO:0042995 ; GO:0043005 ; GO:0043025 ; GO:0043204 ; GO:0043226 ; GO:0043227 ; GO:0043229 ; GO:0044297 ; GO:0044298 ; GO:0044424 ; GO:0044425 ; GO:0044444 ; GO:0044456 ; GO:0044459 ; GO:004446…	-	-	-	-	-	-	-	-	-	-
FXSY01000008.1	Minc3s00008g00530	0	1	0	0	0	0	1	1	2	0	NP_502355.2	CCR (yeast CCR4/NOT complex component) homolog [Caenorhabditis elegans]	C-Ele	25150706	GO:0000003 ; GO:0005575 ; GO:0005622 ; GO:0005623 ; GO:0005737 ; GO:0007275 ; GO:0007568 ; GO:0008150 ; GO:0008340 ; GO:0009790 ; GO:0009792 ; GO:0010259 ; GO:0030014 ; GO:0032501 ; GO:0032502 ; GO:0032991 ; GO:0040002 ; GO:0040008 ; GO:0040011 ; GO:0040014 ; GO:0040018 ; GO:0042335 ; GO:0043234 ; GO:0044424 ; GO:0044464 ; GO:0044699 ; GO:0044707 ; GO:0044767 ; GO:0045927 ; GO:0048518 ; GO:004863…	-	ko03018	RNA degradation	IPR003591 (SMART); IPR001611 (PFAM); IPR036691 (G3DSA:3.60.10.GENE3D); IPR005135 (PFAM); IPR032675 (G3DSA:3.80.10.GENE3D); mobidb-lite (MOBIDB_LITE); PTHR12121:SF35 (PANTHER); PTHR12121 (PANTHER); IPR001611 (PROSITE_PROFILES); IPR001611 (PROSITE_PROFILES); IPR001611 (PROSITE_PROFILES); cd09097 (CDD); IPR036691 (SUPERFAMILY); IPR032675 (SUPERFAMILY)	F:GO:0005515	F:protein binding	-	-	-	-
FXSY01000008.1	Minc3s00008g00531	4	7	6	4	6	2	7	2	5	2	NP_741371.2	60S ribosomal protein L7a [Caenorhabditis elegans]	C-Ele	32565827	GO:0000003 ; GO:0000470 ; GO:0002119 ; GO:0002164 ; GO:0003006 ; GO:0003674 ; GO:0003676 ; GO:0003723 ; GO:0005488 ; GO:0005515 ; GO:0005516 ; GO:0005575 ; GO:0005622 ; GO:0005623 ; GO:0005737 ; GO:0005829 ; GO:0005840 ; GO:0006139 ; GO:0006364 ; GO:0006396 ; GO:0006412 ; GO:0006518 ; GO:0006725 ; GO:0006807 ; GO:0007275 ; GO:0007548 ; GO:0008150 ; GO:0008152 ; GO:0008406 ; GO:0009058 ; GO:000905…	-	ko03010	Ribosome	-	-	-	-	-	-	-
FXSY01000008.1	Minc3s00008g00533	1	0	0	0	0	0	1	0	0	0	NP_502354.2	yeast SEC homolog [Caenorhabditis elegans]	C-Ele	32566504	GO:0000003 ; GO:0002119 ; GO:0002164 ; GO:0003006 ; GO:0003674 ; GO:0005488 ; GO:0005575 ; GO:0005622 ; GO:0005623 ; GO:0005737 ; GO:0006461 ; GO:0006810 ; GO:0006886 ; GO:0006888 ; GO:0006996 ; GO:0007010 ; GO:0007275 ; GO:0007276 ; GO:0007281 ; GO:0007292 ; GO:0008104 ; GO:0008150 ; GO:0008270 ; GO:0009653 ; GO:0009790 ; GO:0009791 ; GO:0009792 ; GO:0009987 ; GO:0010171 ; GO:0010927 ; GO:001250…	-	ko04141	Protein processing in endoplasmic reticulum	G3DSA:2.60.40.1670 (GENE3D); IPR006900 (PFAM); IPR006895 (PFAM); IPR012990 (PFAM); IPR036465 (G3DSA:3.40.50.GENE3D); G3DSA:2.30.30.380 (GENE3D); IPR006896 (PFAM); IPR029006 (G3DSA:3.40.20.GENE3D); PTHR13803:SF4 (PANTHER); PTHR13803 (PANTHER); SSF81995 (SUPERFAMILY); IPR036180 (SUPERFAMILY); IPR036465 (SUPERFAMILY); IPR036175 (SUPERFAMILY); IPR036174 (SUPERFAMILY)	P:GO:0006888; F:GO:0008270; P:GO:0006886; C:GO:0030127	P:ER to Golgi vesicle-mediated transport; F:zinc ion binding; P:intracellular protein transport; C:COPII vesicle coat	-	-	-	-
FXSY01000008.1	Minc3s00008g00534	0	0	0	2	0	0	0	1	0	0	NP_508994.1	Nucleoside-diphosphatase mig-23 [Caenorhabditis elegans]	C-Ele	17569319	GO:0000003 ; GO:0000139 ; GO:0003006 ; GO:0003674 ; GO:0003824 ; GO:0004382 ; GO:0005575 ; GO:0005622 ; GO:0005623 ; GO:0005737 ; GO:0005794 ; GO:0006109 ; GO:0006139 ; GO:0006152 ; GO:0006163 ; GO:0006195 ; GO:0006213 ; GO:0006220 ; GO:0006244 ; GO:0006256 ; GO:0006725 ; GO:0006753 ; GO:0006793 ; GO:0006796 ; GO:0006807 ; GO:0007275 ; GO:0007498 ; GO:0007506 ; GO:0007548 ; GO:0008150 ; GO:000815…	-	ko00230 ; ko00240 ; ko04142	Purine metabolism ; Pyrimidine metabolism ; Lysosome	IPR000407 (PFAM); G3DSA:3.30.420.150 (GENE3D); PTHR11782:SF43 (PANTHER); IPR000407 (PANTHER)	F:GO:0016787	F:hydrolase activity	-	-	-	-
FXSY01000008.1	Minc3s00008g00535	0	0	0	0	2	0	0	0	0	0	XP_020303902.1	calpain D	Nematode	1158589178	-	-	-	-	IPR022684 (PRINTS); IPR001300 (SMART); IPR001300 (PFAM); G3DSA:3.90.70.10 (GENE3D); PTHR10183:SF294 (PANTHER); PTHR10183 (PANTHER); IPR001300 (PROSITE_PROFILES); IPR001876 (PROSITE_PROFILES); IPR001300 (CDD); SSF54001 (SUPERFAMILY)	P:GO:0006508; F:GO:0004198; C:GO:0005622	P:proteolysis; F:calcium-dependent cysteine-type endopeptidase activity; C:intracellular	-	-	-	-
FXSY01000008.1	Minc3s00008g00537	2	2	2	2	3	2	2	4	2	2	NP_494884.1	Probable glutathione S-transferase 8 [Caenorhabditis elegans]	C-Ele	17534687	GO:0003674 ; GO:0003824 ; GO:0004364 ; GO:0005575 ; GO:0008150 ; GO:0016740 ; GO:0016765	-	ko00480 ; ko00980 ; ko00982	Glutathione metabolism ; Metabolism of xenobiotics by cytochrome P450 ; Drug metabolism - cytochrome P450	IPR004045 (PFAM); G3DSA:3.40.30.10 (GENE3D); G3DSA:1.20.1050.10 (GENE3D); IPR004046 (PFAM); PTHR11571 (PANTHER); PTHR11571:SF207 (PANTHER); IPR010987 (PROSITE_PROFILES); IPR004045 (PROSITE_PROFILES); cd03039 (CDD); cd03192 (CDD); IPR036249 (SUPERFAMILY); IPR036282 (SUPERFAMILY)	F:GO:0005515	F:protein binding	-	-	-	-
FXSY01000008.1	Minc3s00008g00538	2	4	0	0	2	0	1	3	1	0	XP_003100241.1	CRE-TTH-1 protein	Nematode	308476048	-	-	-	-	IPR001152 (SMART); IPR001152 (PFAM); G3DSA:1.20.5.520 (GENE3D); mobidb-lite (MOBIDB_LITE); PTHR20940 (PANTHER)	P:GO:0007015; F:GO:0003785	P:actin filament organization; F:actin monomer binding	-	-	-	-
FXSY01000008.1	Minc3s00008g00539	0	0	0	0	1	0	0	0	0	0	NP_502449.2	Receptor-type guanylate cyclase gcy-18 [Caenorhabditis elegans]	C-Ele	212659371	GO:0000166 ; GO:0001882 ; GO:0001883 ; GO:0003674 ; GO:0003824 ; GO:0004016 ; GO:0004383 ; GO:0004672 ; GO:0005488 ; GO:0005525 ; GO:0005575 ; GO:0005622 ; GO:0005623 ; GO:0005737 ; GO:0005829 ; GO:0005886 ; GO:0005902 ; GO:0005929 ; GO:0006139 ; GO:0006163 ; GO:0006164 ; GO:0006182 ; GO:0006464 ; GO:0006468 ; GO:0006725 ; GO:0006753 ; GO:0006793 ; GO:0006796 ; GO:0006807 ; GO:0007154 ; GO:000716…	-	ko00230	Purine metabolism	IPR001054 (SMART); G3DSA:3.40.50.2300 (GENE3D); IPR001054 (PFAM); IPR001245 (PFAM); G3DSA:1.10.510.10 (GENE3D); IPR001828 (PFAM); IPR029787 (G3DSA:3.30.70.GENE3D); PTHR11920:SF260 (PANTHER); PTHR11920 (PANTHER); IPR001054 (PROSITE_PROFILES); IPR000719 (PROSITE_PROFILES); cd07302 (CDD); IPR028082 (SUPERFAMILY); IPR011009 (SUPERFAMILY); IPR029787 (SUPERFAMILY)	F:GO:0005524; F:GO:0016849; F:GO:0004672; P:GO:0006468; P:GO:0035556; P:GO:0009190	F:ATP binding; F:phosphorus-oxygen lyase activity; F:protein kinase activity; P:protein phosphorylation; P:intracellular signal transduction; P:cyclic nucleotide biosynthetic process	-	-	-	-
FXSY01000008.1	Minc3s00008g00540	1	2	0	0	1	0	2	2	3	0	-	-	-	-	-	-	-	-	-	-	-	-	-	-	-
FXSY01000008.1	Minc3s00008g00544	2	2	2	0	1	1	1	0	0	0	NP_001041243.1	Hunchback-like protein	Nematode	115533440	GO:0000003 ; GO:0000122 ; GO:0000975 ; GO:0000976 ; GO:0000977 ; GO:0000981 ; GO:0001012 ; GO:0001067 ; GO:0001071 ; GO:0002119 ; GO:0002164 ; GO:0003006 ; GO:0003674 ; GO:0003676 ; GO:0003677 ; GO:0003690 ; GO:0003700 ; GO:0005488 ; GO:0005575 ; GO:0005622 ; GO:0005623 ; GO:0005634 ; GO:0006139 ; GO:0006351 ; GO:0006355 ; GO:0006357 ; GO:0006725 ; GO:0006807 ; GO:0007275 ; GO:0007548 ; GO:000761…	-	-	-	IPR013087 (SMART); G3DSA:3.30.160.60 (GENE3D); G3DSA:3.30.160.60 (GENE3D); IPR013083 (G3DSA:3.30.40.GENE3D); PF00096 (PFAM); IPR013083 (G3DSA:3.30.40.GENE3D); G3DSA:2.40.155.10 (GENE3D); G3DSA:2.160.10.10 (GENE3D); G3DSA:3.30.160.60 (GENE3D); mobidb-lite (MOBIDB_LITE); mobidb-lite (MOBIDB_LITE); mobidb-lite (MOBIDB_LITE); mobidb-lite (MOBIDB_LITE); mobidb-lite (MOBIDB_LITE); PTHR24392 (PANTHER); …	F:GO:0003676; P:GO:0040034; F:GO:0000981; P:GO:0006357	F:nucleic acid binding; P:regulation of development, heterochronic; F:RNA polymerase II transcription factor activity, sequence-specific DNA binding; P:regulation of transcription from RNA polymerase II promoter	-	-	-	-
FXSY01000008.1	Minc3s00008g00547	1	0	0	0	2	0	0	0	0	0	XP_001900701.1	hypothetical protein Bm1_46195	Nematode	170591887	-	-	-	-	IPR008603 (PFAM); IPR008603 (PANTHER)	C:GO:0005869	C:dynactin complex	-	-	-	-
FXSY01000008.1	Minc3s00008g00548	1	2	0	2	4	0	2	2	2	0	XP_001896567.1	hypothetical protein Bm1_25540	Nematode	170583409	-	-	-	-	-	-	-	-	-	-	-
FXSY01000008.1	Minc3s00008g00549	2	0	0	0	1	0	2	0	2	0	XP_020301580.1	hypothetical protein LOAG_10945	Nematode	1158604622	-	-	-	-	IPR032040 (PFAM); IPR015943 (G3DSA:2.130.10.GENE3D); PTHR21583 (PANTHER); IPR036322 (SUPERFAMILY)	F:GO:0005515	F:protein binding	-	-	-	-
FXSY01000008.1	Minc3s00008g00551	1	2	0	0	0	0	0	0	1	0	-	-	-	-	-	-	-	-	IPR002110 (SMART); IPR011990 (G3DSA:1.25.40.GENE3D); PF13637 (PFAM); IPR036770 (G3DSA:1.25.40.GENE3D); mobidb-lite (MOBIDB_LITE); PTHR24176 (PANTHER); IPR020683 (PROSITE_PROFILES); IPR002110 (PROSITE_PROFILES); IPR002110 (PROSITE_PROFILES); IPR002110 (PROSITE_PROFILES); IPR020683 (CDD); IPR011990 (SUPERFAMILY); IPR036770 (SUPERFAMILY)	F:GO:0005515	F:protein binding	-	-	-	-
FXSY01000008.1	Minc3s00008g00552	0	2	0	0	2	0	0	0	0	3	NP_508542.1	Uncharacterized protein CELE_C15C7.5 [Caenorhabditis elegans]	C-Ele	17550452	GO:0008150 ; GO:0010876 ; GO:0019915 ; GO:0033036 ; GO:0040011 ; GO:0051179 ; GO:0051235 ; GO:0065007 ; GO:0065008	-	-	-	-	-	-	-	-	-	-
FXSY01000008.1	Minc3s00008g00554	4	0	0	2	0	0	0	0	6	0	XP_003113796.1	CRE-ROL-8 protein	Nematode	308503224	-	-	-	-	IPR002486 (SMART); IPR008160 (PFAM); IPR002486 (PFAM); mobidb-lite (MOBIDB_LITE); mobidb-lite (MOBIDB_LITE); PTHR43926 (PANTHER); PTHR43926:SF1 (PANTHER)	F:GO:0042302	F:structural constituent of cuticle	-	-	-	-
FXSY01000008.1	Minc3s00008g00556	2	2	2	2	2	0	0	0	4	0	XP_020306664.1	WGR domain-containing protein	Nematode	1158593721	-	-	ko03410 ; ko04212	Base excision repair ; Longevity regulating pathway - worm	IPR012982 (SMART); IPR001510 (SMART); IPR008893 (SMART); IPR008893 (PFAM); G3DSA:3.90.228.10 (GENE3D); IPR001510 (PFAM); IPR036957 (G3DSA:3.30.1740.GENE3D); IPR036616 (G3DSA:1.20.142.GENE3D); IPR004102 (PFAM); IPR012317 (PFAM); IPR012982 (PFAM); IPR036930 (G3DSA:2.20.140.GENE3D); mobidb-lite (MOBIDB_LITE); mobidb-lite (MOBIDB_LITE); PTHR10459 (PANTHER); PTHR10459:SF80 (PANTHER); IPR001510 (PROSIT…	F:GO:0003677; F:GO:0008270; P:GO:0006471; F:GO:0003950	F:DNA binding; F:zinc ion binding; P:protein ADP-ribosylation; F:NAD+ ADP-ribosyltransferase activity	-	-	-	-
FXSY01000008.1	Minc3s00008g00557	1	0	0	0	1	0	0	2	0	0	NP_508184.2	AdaPtin, Mu/medium chain (clathrin associated complex) [Caenorhabditis elegans]	C-Ele	71991553	GO:0002119 ; GO:0002164 ; GO:0005575 ; GO:0005622 ; GO:0005623 ; GO:0005737 ; GO:0006810 ; GO:0006886 ; GO:0006996 ; GO:0007033 ; GO:0007040 ; GO:0007275 ; GO:0008104 ; GO:0008150 ; GO:0009653 ; GO:0009790 ; GO:0009791 ; GO:0009792 ; GO:0009987 ; GO:0010171 ; GO:0010876 ; GO:0015031 ; GO:0015833 ; GO:0016020 ; GO:0016043 ; GO:0016192 ; GO:0019915 ; GO:0030117 ; GO:0030118 ; GO:0030119 ; GO:003013…	-	ko04142	Lysosome	IPR001392 (PRINTS); G3DSA:3.30.450.60 (GENE3D); G3DSA:2.60.40.1170 (GENE3D); IPR022775 (PFAM); IPR001392 (PIRSF); IPR028565 (PFAM); PTHR43967:SF1 (PANTHER); PTHR43967 (PANTHER); IPR028565 (PROSITE_PROFILES); cd09252 (CDD); IPR011012 (SUPERFAMILY); IPR036168 (SUPERFAMILY)	P:GO:0016192; C:GO:0030131; P:GO:0006886	P:vesicle-mediated transport; C:clathrin adaptor complex; P:intracellular protein transport	-	-	-	-
FXSY01000008.1	Minc3s00008g00559	1	2	0	0	1	0	0	0	2	2	NP_503733.1	NADH Ubiquinone Oxidoreductase [Caenorhabditis elegans]	C-Ele	17565758	GO:0002119 ; GO:0002164 ; GO:0003674 ; GO:0003824 ; GO:0005488 ; GO:0005575 ; GO:0005622 ; GO:0005623 ; GO:0005737 ; GO:0005739 ; GO:0005740 ; GO:0005743 ; GO:0005746 ; GO:0005747 ; GO:0006139 ; GO:0006725 ; GO:0006753 ; GO:0006793 ; GO:0006796 ; GO:0006807 ; GO:0007275 ; GO:0007568 ; GO:0008150 ; GO:0008152 ; GO:0008340 ; GO:0009055 ; GO:0009116 ; GO:0009119 ; GO:0009123 ; GO:0009126 ; GO:000914…	-	ko00190	Oxidative phosphorylation	IPR019574 (SMART); IPR015405 (PFAM); IPR006656 (PFAM); G3DSA:3.40.50.740 (GENE3D); PF13510 (PFAM); G3DSA:3.30.70.20 (GENE3D); IPR019574 (PFAM); IPR012675 (G3DSA:3.10.20.GENE3D); IPR010228 (TIGRFAM); PTHR11615 (PANTHER); PTHR11615 (PANTHER); PTHR11615:SF115 (PANTHER); IPR019574 (PROSITE_PROFILES); IPR006963 (PROSITE_PROFILES); IPR019574 (PROSITE_PROFILES); IPR001041 (PROSITE_PROFILES); cd02773 (CD…	F:GO:0016491; F:GO:0009055; P:GO:0055114; F:GO:0016651; F:GO:0051536	F:oxidoreductase activity; F:electron carrier activity; P:oxidation-reduction process; F:oxidoreductase activity, acting on NAD(P)H; F:iron-sulfur cluster binding	-	-	-	-
FXSY01000008.1	Minc3s00008g00560	0	2	0	2	2	0	0	1	2	0	XP_001894575.1	MGC80099 protein	Nematode	170578870	-	-	-	-	-	-	-	-	-	-	-
FXSY01000008.1	Minc3s00008g00563	0	0	0	0	1	0	0	0	0	0	XP_013304886.1	Ligand-binding domain of nuclear hormone receptor [Necator americanus]	Nematode	915279880	-	-	-	-	IPR001628 (PRINTS); IPR000536 (SMART); IPR001628 (SMART); IPR035500 (G3DSA:1.10.565.GENE3D); IPR013088 (G3DSA:3.30.50.GENE3D); IPR001628 (PFAM); IPR000536 (PFAM); PTHR24083:SF69 (PANTHER); PTHR24083 (PANTHER); IPR001628 (PROSITE_PROFILES); IPR035500 (SUPERFAMILY); SSF57716 (SUPERFAMILY)	C:GO:0005634; F:GO:0008270; F:GO:0003700; P:GO:0006355; F:GO:0043565; P:GO:0043401	C:nucleus; F:zinc ion binding; F:transcription factor activity, sequence-specific DNA binding; P:regulation of transcription, DNA-templated; F:sequence-specific DNA binding; P:steroid hormone mediated signaling pathway	-	-	-	-
FXSY01000008.1	Minc3s00008g00564	4	0	0	0	1	0	0	0	4	0	NP_505204.1	Asparagine synthetase [Caenorhabditis elegans]	C-Ele	17560178	GO:0000003 ; GO:0000166 ; GO:0001882 ; GO:0001883 ; GO:0002119 ; GO:0002164 ; GO:0003674 ; GO:0003824 ; GO:0004066 ; GO:0005488 ; GO:0005515 ; GO:0005575 ; GO:0005622 ; GO:0005623 ; GO:0005737 ; GO:0005829 ; GO:0006082 ; GO:0006520 ; GO:0006528 ; GO:0006529 ; GO:0006541 ; GO:0006807 ; GO:0006810 ; GO:0007275 ; GO:0008150 ; GO:0008152 ; GO:0008652 ; GO:0009058 ; GO:0009064 ; GO:0009066 ; GO:000906…	-	ko00250	Alanine, aspartate and glutamate metabolism	IPR001962 (PFAM); IPR014729 (G3DSA:3.40.50.GENE3D); IPR017932 (PFAM); IPR029055 (G3DSA:3.60.20.GENE3D); IPR006426 (PIRSF); mobidb-lite (MOBIDB_LITE); PTHR11772:SF35 (PANTHER); PTHR11772 (PANTHER); IPR017932 (PROSITE_PROFILES); IPR001962 (CDD); IPR029055 (SUPERFAMILY); SSF52402 (SUPERFAMILY)	P:GO:0006529; F:GO:0004066	P:asparagine biosynthetic process; F:asparagine synthase (glutamine-hydrolyzing) activity	-	-	-	-
FXSY01000008.1	Minc3s00008g00571	2	5	2	0	1	4	2	2	2	0	NP_504415.2	Na/Ca eXchangers [Caenorhabditis elegans]	C-Ele	25154146	GO:0003674 ; GO:0005215 ; GO:0005432 ; GO:0005575 ; GO:0006810 ; GO:0006811 ; GO:0006812 ; GO:0006814 ; GO:0006816 ; GO:0007154 ; GO:0008150 ; GO:0008324 ; GO:0009987 ; GO:0015075 ; GO:0015077 ; GO:0015081 ; GO:0015085 ; GO:0015291 ; GO:0015297 ; GO:0015298 ; GO:0015368 ; GO:0015491 ; GO:0015672 ; GO:0016020 ; GO:0016021 ; GO:0022804 ; GO:0022857 ; GO:0022890 ; GO:0022891 ; GO:0022892 ; GO:003000…	-	ko04020	Calcium signaling pathway	IPR004836 (PRINTS); IPR003644 (SMART); IPR003644 (PFAM); IPR004837 (PFAM); IPR032452 (PFAM); IPR004836 (TIGRFAM); PTHR11878:SF21 (PANTHER); PTHR11878 (PANTHER); SSF141072 (SUPERFAMILY); SSF141072 (SUPERFAMILY)	P:GO:0055085; P:GO:0007154; P:GO:0006816; C:GO:0016020; C:GO:0016021; F:GO:0005432	P:transmembrane transport; P:cell communication; P:calcium ion transport; C:membrane; C:integral component of membrane; F:calcium:sodium antiporter activity	-	-	-	-
FXSY01000008.1	Minc3s00008g00572	0	0	0	0	2	0	0	0	0	0	NP_001250721.1	CUTiclin-Like [Caenorhabditis elegans]	C-Ele	392886365	GO:0005575 ; GO:0016020 ; GO:0016021 ; GO:0031224 ; GO:0044425	-	-	-	-	-	-	-	-	-	-
FXSY01000008.1	Minc3s00008g00574	0	1	2	0	1	2	1	8	2	0	-	-	-	-	-	-	-	-	-	-	-	-	-	-	-
FXSY01000008.1	Minc3s00008g00575	0	0	0	0	0	0	0	0	0	2	NP_001041259.1	NeuroPeptide Receptor family [Caenorhabditis elegans]	Nematode	115533472	GO:0003674 ; GO:0004871 ; GO:0004872 ; GO:0004888 ; GO:0004930 ; GO:0005488 ; GO:0005575 ; GO:0005623 ; GO:0005886 ; GO:0005887 ; GO:0007154 ; GO:0007165 ; GO:0007186 ; GO:0007187 ; GO:0007218 ; GO:0008150 ; GO:0009987 ; GO:0010876 ; GO:0016020 ; GO:0016021 ; GO:0019915 ; GO:0023052 ; GO:0031224 ; GO:0031226 ; GO:0033036 ; GO:0033218 ; GO:0038023 ; GO:0042277 ; GO:0042923 ; GO:0042995 ; GO:004300…	-	-	-	IPR000276 (PRINTS); G3DSA:1.20.1070.10 (GENE3D); IPR000276 (PFAM); PTHR24229:SF50 (PANTHER); PTHR24229 (PANTHER); IPR017452 (PROSITE_PROFILES); cd00637 (CDD); SSF81321 (SUPERFAMILY)	F:GO:0004930; P:GO:0007186; C:GO:0016021	F:G-protein coupled receptor activity; P:G-protein coupled receptor signaling pathway; C:integral component of membrane	-	-	-	-
FXSY01000009.1	Minc3s00009g00578	0	0	0	0	0	0	0	1	0	0	XP_013307339.1	Poly(A) polymerase central domain protein [Necator americanus]	Nematode	915288065	-	-	-	-	G3DSA:1.10.1410.10 (GENE3D); IPR007012 (PFAM); IPR014492 (PANTHER); PTHR10682:SF10 (PANTHER); SSF81631 (SUPERFAMILY)	C:GO:0005634; P:GO:0043631; F:GO:0004652	C:nucleus; P:RNA polyadenylation; F:polynucleotide adenylyltransferase activity	-	-	-	-
FXSY01000009.1	Minc3s00009g00579	0	0	0	0	0	0	0	2	0	0	XP_002633664.1	Hypothetical protein CBG03339	Nematode	268537056	-	-	-	-	-	-	-	-	-	-	-
FXSY01000009.1	Minc3s00009g00581	0	0	0	0	0	0	0	0	0	2	-	-	-	-	-	-	-	-	-	-	-	-	-	-	-
FXSY01000009.1	Minc3s00009g00583	0	0	0	0	0	1	0	0	0	0	-	-	-	-	-	-	-	-	-	-	-	-	-	-	-
FXSY01000009.1	Minc3s00009g00584	0	0	0	0	1	0	0	0	0	0	-	-	-	-	-	-	-	-	IPR032042 (PFAM); G3DSA:2.40.50.140 (GENE3D); mobidb-lite (MOBIDB_LITE); mobidb-lite (MOBIDB_LITE); IPR012340 (SUPERFAMILY)	F:GO:0043047	F:single-stranded telomeric DNA binding	-	-	-	-
FXSY01000009.1	Minc3s00009g00585	0	0	2	0	0	0	0	0	1	0	NP_505164.4	Uncharacterized protein CELE_F52E1.5	Nematode	115534633	GO:0002376 ; GO:0006950 ; GO:0006952 ; GO:0006955 ; GO:0008150 ; GO:0045087 ; GO:0050896	-	-	-	-	-	-	-	-	-	-
FXSY01000009.1	Minc3s00009g00587	2	0	2	0	0	0	0	0	0	0	XP_020301651.1	hypothetical protein LOAG_10532	Nematode	1158598056	-	-	-	-	IPR007528 (PFAM); IPR007528 (PANTHER); PTHR13520:SF0 (PANTHER); IPR007528 (PROSITE_PROFILES)	C:GO:0005783; P:GO:0048193	C:endoplasmic reticulum; P:Golgi vesicle transport	-	-	-	-
FXSY01000009.1	Minc3s00009g00588	1	1	0	0	2	0	0	0	0	1	-	-	-	-	-	-	-	-	IPR001810 (PROSITE_PROFILES)	F:GO:0005515	F:protein binding	-	-	-	-
FXSY01000009.1	Minc3s00009g00592	0	0	0	0	2	0	0	1	0	0	XP_003381669.1	syntaxin-1A	Nematode	339233104	-	-	ko04130	SNARE interactions in vesicular transport	IPR000727 (SMART); IPR006011 (PFAM); G3DSA:1.20.5.110 (GENE3D); G3DSA:1.20.58.70 (GENE3D); IPR000727 (PFAM); PTHR19957 (PANTHER); PTHR19957:SF113 (PANTHER); IPR000727 (PROSITE_PROFILES); IPR010989 (SUPERFAMILY)	P:GO:0016192; C:GO:0016020	P:vesicle-mediated transport; C:membrane	-	-	-	-
FXSY01000009.1	Minc3s00009g00593	1	0	0	0	0	0	0	0	0	0	-	-	-	-	-	-	-	-	-	-	-	-	-	-	-
FXSY01000009.1	Minc3s00009g00594	1	1	2	0	2	0	0	0	0	0	NP_498931.2	Dwarfin sma-2 [Caenorhabditis elegans]	C-Ele	25151740	GO:0000003 ; GO:0001071 ; GO:0001558 ; GO:0003006 ; GO:0003674 ; GO:0003676 ; GO:0003677 ; GO:0003700 ; GO:0005488 ; GO:0005575 ; GO:0005622 ; GO:0005623 ; GO:0005634 ; GO:0005667 ; GO:0005737 ; GO:0006139 ; GO:0006351 ; GO:0006355 ; GO:0006725 ; GO:0006807 ; GO:0007049 ; GO:0007154 ; GO:0007165 ; GO:0007166 ; GO:0007167 ; GO:0007178 ; GO:0007179 ; GO:0007275 ; GO:0007346 ; GO:0007548 ; GO:000815…	-	ko04350	TGF-beta signaling pathway	IPR003619 (SMART); IPR001132 (SMART); IPR001132 (PFAM); IPR003619 (PFAM); IPR017855 (G3DSA:2.60.200.GENE3D); IPR036578 (G3DSA:3.90.520.GENE3D); IPR013790 (PANTHER); PTHR13703:SF40 (PANTHER); IPR001132 (PROSITE_PROFILES); IPR013019 (PROSITE_PROFILES); IPR036578 (SUPERFAMILY); IPR008984 (SUPERFAMILY)	C:GO:0005667; F:GO:0003700; F:GO:0005515; P:GO:0007179; P:GO:0006355; C:GO:0005622	C:transcription factor complex; F:transcription factor activity, sequence-specific DNA binding; F:protein binding; P:transforming growth factor beta receptor signaling pathway; P:regulation of transcription, DNA-templated; C:intracellular	-	-	-	-
FXSY01000009.1	Minc3s00009g00595	2	4	2	0	0	0	2	0	2	2	-	-	-	-	-	-	-	-	IPR001680 (SMART); G3DSA:2.80.10.50 (GENE3D); IPR024977 (PFAM); IPR015943 (G3DSA:2.130.10.GENE3D); IPR001680 (PFAM); mobidb-lite (MOBIDB_LITE); mobidb-lite (MOBIDB_LITE); mobidb-lite (MOBIDB_LITE); PTHR15271 (PANTHER); IPR001680 (PROSITE_PROFILES); IPR017986 (PROSITE_PROFILES); IPR036322 (SUPERFAMILY)	F:GO:0005515	F:protein binding	-	-	-	-
FXSY01000009.1	Minc3s00009g00596	0	0	0	0	0	0	0	0	2	0	NP_001023374.1	Histidine--tRNA ligase [Caenorhabditis elegans]	C-Ele	71993693	GO:0000003 ; GO:0000122 ; GO:0000166 ; GO:0001882 ; GO:0001883 ; GO:0002119 ; GO:0002164 ; GO:0003006 ; GO:0003674 ; GO:0003824 ; GO:0004812 ; GO:0004821 ; GO:0005488 ; GO:0005515 ; GO:0005524 ; GO:0005575 ; GO:0005622 ; GO:0005623 ; GO:0005737 ; GO:0005739 ; GO:0006082 ; GO:0006355 ; GO:0006357 ; GO:0006399 ; GO:0006412 ; GO:0006418 ; GO:0006427 ; GO:0006518 ; GO:0006520 ; GO:0006807 ; GO:000681…	-	ko00970	Aminoacyl-tRNA biosynthesis	IPR004154 (PFAM); G3DSA:3.30.930.10 (GENE3D); IPR036621 (G3DSA:3.40.50.GENE3D); G3DSA:3.30.930.10 (GENE3D); PF13393 (PFAM); mobidb-lite (MOBIDB_LITE); IPR004516 (PANTHER); IPR006195 (PROSITE_PROFILES); IPR033656 (CDD); cd00773 (CDD); SSF55681 (SUPERFAMILY); SSF55681 (SUPERFAMILY); IPR036621 (SUPERFAMILY)	C:GO:0005737	C:cytoplasm	-	-	-	-
FXSY01000009.1	Minc3s00009g00597	0	0	0	2	0	0	0	0	0	0	-	-	-	-	-	-	-	-	-	-	-	-	-	-	-
FXSY01000009.1	Minc3s00009g00599	1	0	0	0	0	0	0	0	2	0	XP_003110665.1	hypothetical protein CRE_05472	Nematode	308496955	-	-	-	-	IPR001124 (SMART); G3DSA:3.15.10.10 (GENE3D); G3DSA:3.15.20.10 (GENE3D); IPR001124 (PFAM); IPR032942 (PANTHER); PTHR10504:SF86 (PANTHER); IPR017943 (SUPERFAMILY); IPR017943 (SUPERFAMILY)	F:GO:0008289	F:lipid binding	-	-	-	-
FXSY01000009.1	Minc3s00009g00601	1	2	2	0	2	2	0	1	2	0	NP_491014.1	Cysteinyl Amino-acyl tRNA Synthetase [Caenorhabditis elegans]	C-Ele	17509797	GO:0000003 ; GO:0000166 ; GO:0001882 ; GO:0001883 ; GO:0002119 ; GO:0002164 ; GO:0003674 ; GO:0003824 ; GO:0004812 ; GO:0004817 ; GO:0005488 ; GO:0005524 ; GO:0005575 ; GO:0005622 ; GO:0005623 ; GO:0005737 ; GO:0006082 ; GO:0006399 ; GO:0006412 ; GO:0006418 ; GO:0006423 ; GO:0006518 ; GO:0006520 ; GO:0006807 ; GO:0006915 ; GO:0007275 ; GO:0008150 ; GO:0008152 ; GO:0008219 ; GO:0009058 ; GO:000905…	-	ko00970	Aminoacyl-tRNA biosynthesis	IPR024909 (PRINTS); IPR032678 (PFAM); IPR014729 (G3DSA:3.40.50.GENE3D); IPR015803 (TIGRFAM); mobidb-lite (MOBIDB_LITE); IPR024909 (PANTHER); PTHR10890:SF3 (PANTHER); IPR015803 (HAMAP); IPR032678 (CDD); IPR009080 (SUPERFAMILY); SSF52374 (SUPERFAMILY)	F:GO:0000166; F:GO:0005524; P:GO:0006418; F:GO:0004812; F:GO:0004817; P:GO:0006423	F:nucleotide binding; F:ATP binding; P:tRNA aminoacylation for protein translation; F:aminoacyl-tRNA ligase activity; F:cysteine-tRNA ligase activity; P:cysteinyl-tRNA aminoacylation	-	-	-	-
FXSY01000009.1	Minc3s00009g00602	4	6	2	0	3	2	0	0	3	2	NP_501914.1	Isoleucine--tRNA ligase, cytoplasmic [Caenorhabditis elegans]	C-Ele	17541896	GO:0000003 ; GO:0000166 ; GO:0001882 ; GO:0001883 ; GO:0002119 ; GO:0002161 ; GO:0002164 ; GO:0003674 ; GO:0003824 ; GO:0004812 ; GO:0004822 ; GO:0005488 ; GO:0005524 ; GO:0005575 ; GO:0005622 ; GO:0005623 ; GO:0005737 ; GO:0005829 ; GO:0006082 ; GO:0006399 ; GO:0006412 ; GO:0006417 ; GO:0006418 ; GO:0006428 ; GO:0006448 ; GO:0006450 ; GO:0006518 ; GO:0006520 ; GO:0006807 ; GO:0006810 ; GO:000689…	-	ko00970	Aminoacyl-tRNA biosynthesis	IPR002301 (PRINTS); IPR009008 (G3DSA:3.90.740.GENE3D); IPR002301 (TIGRFAM); IPR002300 (PFAM); IPR014729 (G3DSA:3.40.50.GENE3D); IPR013155 (PFAM); G3DSA:1.10.730.10 (GENE3D); PTHR42780 (PANTHER); cd00818 (CDD); IPR033709 (CDD); SSF52374 (SUPERFAMILY); IPR009008 (SUPERFAMILY); IPR009080 (SUPERFAMILY)	P:GO:0006428; F:GO:0000166; F:GO:0005524; P:GO:0006418; F:GO:0004812; F:GO:0004822; C:GO:0005737; F:GO:0002161; F:GO:0000049	P:isoleucyl-tRNA aminoacylation; F:nucleotide binding; F:ATP binding; P:tRNA aminoacylation for protein translation; F:aminoacyl-tRNA ligase activity; F:isoleucine-tRNA ligase activity; C:cytoplasm; F:aminoacyl-tRNA editing activity; F:tRNA binding	-	-	-	-
FXSY01000009.1	Minc3s00009g00603	0	2	0	0	0	0	1	0	0	0	NP_510789.1	Acyl CoA DeHydrogenase [Caenorhabditis elegans]	C-Ele	17570075	GO:0000062 ; GO:0000166 ; GO:0003674 ; GO:0003824 ; GO:0003995 ; GO:0005488 ; GO:0005575 ; GO:0005622 ; GO:0005623 ; GO:0005737 ; GO:0005739 ; GO:0005777 ; GO:0006082 ; GO:0006629 ; GO:0006631 ; GO:0006635 ; GO:0008150 ; GO:0008152 ; GO:0009055 ; GO:0009056 ; GO:0009062 ; GO:0009987 ; GO:0016042 ; GO:0016054 ; GO:0016491 ; GO:0016627 ; GO:0019395 ; GO:0019752 ; GO:0030258 ; GO:0032787 ; GO:003353…	-	ko00071 ; ko00280 ; ko00410 ; ko00640 ; ko01200 ; ko01212	Fatty acid degradation ; Valine, leucine and isoleucine degradation ; beta-Alanine metabolism ; Propanoate metabolism ; Carbon metabolism ; Fatty acid metabolism	IPR013786 (PFAM); IPR006091 (PFAM); IPR009075 (PFAM); G3DSA:2.40.110.10 (GENE3D); G3DSA:1.20.140.10 (GENE3D); IPR037069 (G3DSA:1.10.540.GENE3D); PTHR43516:SF5 (PANTHER); PTHR43516 (PANTHER); IPR009100 (SUPERFAMILY); IPR036250 (SUPERFAMILY)	F:GO:0016627; F:GO:0050660; P:GO:0008152; P:GO:0055114	F:oxidoreductase activity, acting on the CH-CH group of donors; F:flavin adenine dinucleotide binding; P:metabolic process; P:oxidation-reduction process	-	-	-	-
FXSY01000009.1	Minc3s00009g00604	1	2	0	0	0	0	1	0	0	0	-	-	-	-	-	-	-	-	IPR001263 (SMART); IPR000341 (SMART); IPR002420 (SMART); G3DSA:3.10.20.90 (GENE3D); IPR000403 (PFAM); G3DSA:1.25.40.70 (GENE3D); IPR000341 (PFAM); IPR035892 (G3DSA:2.60.40.GENE3D); G3DSA:3.30.1010.10 (GENE3D); IPR001263 (PFAM); mobidb-lite (MOBIDB_LITE); IPR015433 (PANTHER); PTHR10048:SF64 (PANTHER); IPR000341 (PROSITE_PROFILES); IPR001263 (PROSITE_PROFILES); IPR002420 (PROSITE_PROFILES); IPR0004…	P:GO:0048015; P:GO:0046854; F:GO:0005488; F:GO:0016301	P:phosphatidylinositol-mediated signaling; P:phosphatidylinositol phosphorylation; F:binding; F:kinase activity	-	-	-	-
FXSY01000009.1	Minc3s00009g00609	1	4	4	0	3	2	2	2	1	3	NP_001255907.1	Methionine aminopeptidase 2 [Caenorhabditis elegans]	C-Ele	392902144	GO:0000003 ; GO:0003674 ; GO:0003824 ; GO:0004177 ; GO:0005488 ; GO:0005575 ; GO:0005622 ; GO:0005623 ; GO:0005737 ; GO:0006464 ; GO:0006508 ; GO:0006810 ; GO:0006897 ; GO:0006898 ; GO:0007275 ; GO:0007276 ; GO:0008150 ; GO:0008152 ; GO:0008233 ; GO:0008235 ; GO:0008237 ; GO:0008238 ; GO:0009790 ; GO:0009792 ; GO:0009987 ; GO:0016192 ; GO:0016787 ; GO:0019538 ; GO:0019953 ; GO:0022414 ; GO:003250…	-	-	-	IPR001714 (PRINTS); G3DSA:3.90.230.10 (GENE3D); IPR002468 (TIGRFAM); IPR000994 (PFAM); PTHR10804:SF112 (PANTHER); PTHR10804 (PANTHER); IPR002468 (HAMAP); IPR002468 (CDD); IPR036005 (SUPERFAMILY); IPR036390 (SUPERFAMILY)	P:GO:0006508; F:GO:0008235; F:GO:0004177	P:proteolysis; F:metalloexopeptidase activity; F:aminopeptidase activity	-	-	-	-
FXSY01000009.1	Minc3s00009g00610	0	0	0	0	2	2	0	0	1	0	NP_491962.1	Suppressor of ACY-4 sterility [Caenorhabditis elegans]	C-Ele	17507945	GO:0000003 ; GO:0000166 ; GO:0001882 ; GO:0001883 ; GO:0002119 ; GO:0002164 ; GO:0003006 ; GO:0003674 ; GO:0003676 ; GO:0003724 ; GO:0003824 ; GO:0004004 ; GO:0004386 ; GO:0005488 ; GO:0005524 ; GO:0005575 ; GO:0005622 ; GO:0005623 ; GO:0005634 ; GO:0005681 ; GO:0005737 ; GO:0006139 ; GO:0006725 ; GO:0006753 ; GO:0006793 ; GO:0006796 ; GO:0006807 ; GO:0007275 ; GO:0007548 ; GO:0008026 ; GO:000815…	-	-	-	IPR001650 (SMART); IPR014001 (SMART); IPR011545 (PFAM); G3DSA:3.40.50.300 (GENE3D); IPR001650 (PFAM); G3DSA:3.40.50.300 (GENE3D); mobidb-lite (MOBIDB_LITE); mobidb-lite (MOBIDB_LITE); mobidb-lite (MOBIDB_LITE); PTHR24031 (PANTHER); PTHR24031:SF20 (PANTHER); IPR001650 (PROSITE_PROFILES); IPR014001 (PROSITE_PROFILES); IPR014014 (PROSITE_PROFILES); cd00268 (CDD); IPR001650 (CDD); IPR027417 (SUPERFAM…	F:GO:0003676; F:GO:0005524	F:nucleic acid binding; F:ATP binding	-	-	-	-
FXSY01000009.1	Minc3s00009g00611	6	6	0	0	3	1	5	4	4	0	NP_001294450.1	cGMP-dependent protein kinase [Caenorhabditis elegans]	C-Ele	808357848	GO:0000003 ; GO:0000166 ; GO:0000302 ; GO:0001558 ; GO:0003008 ; GO:0003674 ; GO:0003824 ; GO:0004672 ; GO:0004674 ; GO:0004690 ; GO:0004692 ; GO:0005488 ; GO:0005524 ; GO:0005575 ; GO:0005622 ; GO:0005623 ; GO:0005634 ; GO:0005737 ; GO:0005829 ; GO:0006140 ; GO:0006464 ; GO:0006468 ; GO:0006793 ; GO:0006796 ; GO:0006935 ; GO:0006950 ; GO:0006979 ; GO:0007154 ; GO:0007165 ; GO:0007166 ; GO:000716…	-	-	-	IPR002374 (PRINTS); IPR000961 (SMART); IPR000595 (SMART); IPR000719 (SMART); G3DSA:1.10.510.10 (GENE3D); IPR000719 (PFAM); G3DSA:3.30.200.20 (GENE3D); IPR014710 (G3DSA:2.60.120.GENE3D); IPR014710 (G3DSA:2.60.120.GENE3D); G3DSA:1.20.5.730 (GENE3D); IPR000595 (PFAM); IPR002374 (PIRSF); mobidb-lite (MOBIDB_LITE); mobidb-lite (MOBIDB_LITE); mobidb-lite (MOBIDB_LITE); mobidb-lite (MOBIDB_LITE); PTHR24…	F:GO:0005524; F:GO:0004692; F:GO:0004672; F:GO:0004674; P:GO:0006468	F:ATP binding; F:cGMP-dependent protein kinase activity; F:protein kinase activity; F:protein serine/threonine kinase activity; P:protein phosphorylation	-	-	-	-
FXSY01000009.1	Minc3s00009g00612	0	2	0	0	0	2	1	0	0	0	XP_001899036.1	hypothetical protein	Nematode	170588549	-	-	-	-	-	-	-	-	-	-	-
FXSY01000009.1	Minc3s00009g00613	1	0	0	0	0	0	2	1	0	0	NP_508553.1	Uncharacterized protein CELE_F40F4.7 [Caenorhabditis elegans]	C-Ele	17567603	GO:0000070 ; GO:0000278 ; GO:0000280 ; GO:0000819 ; GO:0003674 ; GO:0003824 ; GO:0004596 ; GO:0005575 ; GO:0005622 ; GO:0005623 ; GO:0005737 ; GO:0006325 ; GO:0006464 ; GO:0006473 ; GO:0006474 ; GO:0006475 ; GO:0006996 ; GO:0007049 ; GO:0007059 ; GO:0007062 ; GO:0007064 ; GO:0008080 ; GO:0008150 ; GO:0008152 ; GO:0009987 ; GO:0016043 ; GO:0016407 ; GO:0016410 ; GO:0016569 ; GO:0016570 ; GO:001657…	-	-	-	IPR000182 (PFAM); G3DSA:3.40.630.30 (GENE3D); PTHR42919:SF8 (PANTHER); PTHR42919 (PANTHER); IPR000182 (PROSITE_PROFILES); cd04301 (CDD); IPR016181 (SUPERFAMILY)	F:GO:0008080	F:N-acetyltransferase activity	-	-	-	-
FXSY01000009.1	Minc3s00009g00614	4	4	0	0	0	0	1	2	3	0	XP_013292124.1	hypothetical protein NECAME_05083	Nematode	915236079	-	-	-	-	IPR003124 (SMART); IPR000095 (SMART); IPR000697 (SMART); IPR003124 (PFAM); IPR011993 (G3DSA:2.30.29.GENE3D); IPR036936 (G3DSA:3.90.810.GENE3D); IPR000697 (PFAM); IPR010750 (PFAM); IPR000095 (PFAM); G3DSA:2.30.30.140 (GENE3D); mobidb-lite (MOBIDB_LITE); mobidb-lite (MOBIDB_LITE); mobidb-lite (MOBIDB_LITE); mobidb-lite (MOBIDB_LITE); mobidb-lite (MOBIDB_LITE); mobidb-lite (MOBIDB_LITE); PTHR23202:S…	F:GO:0003779	F:actin binding	-	-	-	-
FXSY01000009.1	Minc3s00009g00616	0	0	0	0	0	0	0	0	1	0	-	-	-	-	-	-	-	-	-	-	-	-	-	-	-
FXSY01000009.1	Minc3s00009g00617	2	2	0	0	0	0	2	2	5	0	NP_001040641.1	Endoplasmic Reticulum Protein homolog [Caenorhabditis elegans]	C-Ele	115532254	GO:0000003 ; GO:0003006 ; GO:0003674 ; GO:0003756 ; GO:0003824 ; GO:0005575 ; GO:0005622 ; GO:0005623 ; GO:0005737 ; GO:0005783 ; GO:0006457 ; GO:0006810 ; GO:0006897 ; GO:0006898 ; GO:0006950 ; GO:0007275 ; GO:0007548 ; GO:0008150 ; GO:0008152 ; GO:0008406 ; GO:0009987 ; GO:0010876 ; GO:0012505 ; GO:0016192 ; GO:0016853 ; GO:0016860 ; GO:0016864 ; GO:0019725 ; GO:0019915 ; GO:0022414 ; GO:003250…	-	-	-	G3DSA:3.40.30.10 (GENE3D); G3DSA:3.40.30.10 (GENE3D); IPR013766 (PFAM); PF13848 (PFAM); G3DSA:3.40.30.10 (GENE3D); mobidb-lite (MOBIDB_LITE); PTHR18929:SF184 (PANTHER); PTHR18929 (PANTHER); IPR013766 (PROSITE_PROFILES); IPR036249 (SUPERFAMILY); IPR036249 (SUPERFAMILY); IPR036249 (SUPERFAMILY)	P:GO:0045454	P:cell redox homeostasis	-	-	-	-
FXSY01000009.1	Minc3s00009g00619	2	0	0	0	0	0	0	0	1	0	-	-	-	-	-	-	-	-	-	-	-	-	-	-	-
FXSY01000009.1	Minc3s00009g00620	1	0	0	0	0	0	1	2	0	0	-	-	-	-	-	-	-	-	-	-	-	-	-	-	-
FXSY01000009.1	Minc3s00009g00628	0	0	0	0	0	2	0	0	0	0	-	-	-	-	-	-	-	-	-	-	-	-	-	-	-
FXSY01000009.1	Minc3s00009g00630	1	0	0	0	1	0	0	0	0	2	NP_001254891.1	DNaJ domain (prokaryotic heat shock protein) [Caenorhabditis elegans]	C-Ele	392894612	-	-	-	-	-	-	-	-	-	-	-
FXSY01000009.1	Minc3s00009g00634	0	0	0	0	0	1	1	1	0	0	-	-	-	-	-	-	-	-	-	-	-	-	-	-	-
FXSY01000009.1	Minc3s00009g00635	4	2	0	0	2	0	0	0	0	2	-	-	-	-	-	-	-	-	-	-	-	-	-	-	-
FXSY01000009.1	Minc3s00009g00639	2	0	0	0	0	0	0	0	0	0	NP_510474.1	LIPaSe related [Caenorhabditis elegans]	C-Ele	17567421	GO:0003674 ; GO:0003824 ; GO:0008150 ; GO:0010876 ; GO:0016787 ; GO:0019915 ; GO:0033036 ; GO:0051179 ; GO:0051235 ; GO:0065007 ; GO:0065008	-	-	-	IPR029058 (G3DSA:3.40.50.GENE3D); IPR002918 (PFAM); PTHR32015:SF5 (PANTHER); PTHR32015:SF5 (PANTHER); IPR002918 (PANTHER); IPR002918 (PANTHER); IPR029058 (SUPERFAMILY)	F:GO:0016787	F:hydrolase activity	-	-	-	-
FXSY01000009.1	Minc3s00009g00643	0	0	0	0	0	0	1	2	0	2	-	-	-	-	-	-	-	-	-	-	-	-	-	-	-
FXSY01000010.1	Minc3s00010g00648	0	0	0	0	0	0	1	0	0	0	XP_002646891.1	C. briggsae CBR-FUT-4 protein, partial [Caenorhabditis briggsae]	Nematode	268563268	-	-	-	-	IPR001503 (PFAM); IPR001503 (PANTHER); SSF53756 (SUPERFAMILY)	F:GO:0008417; C:GO:0016020; P:GO:0006486	F:fucosyltransferase activity; C:membrane; P:protein glycosylation	-	-	-	-
FXSY01000010.1	Minc3s00010g00652	0	0	0	0	1	0	0	0	0	0	XP_001899076.1	hypothetical protein Bm1_38115	Nematode	170588629	-	-	-	-	-	-	-	-	-	-	-
FXSY01000010.1	Minc3s00010g00656	1	0	0	3	0	2	0	0	0	0	NP_001023255.1	Uncharacterized protein CELE_H06H21.8	Nematode	71990364	GO:0007275 ; GO:0007568 ; GO:0008150 ; GO:0008340 ; GO:0010259 ; GO:0032501 ; GO:0032502 ; GO:0044699 ; GO:0044707 ; GO:0044767 ; GO:0048856	-	-	-	-	-	-	-	-	-	-
FXSY01000010.1	Minc3s00010g00659	0	0	0	0	0	0	1	1	0	0	NP_490911.1	Secretory carrier-associated membrane protein [Caenorhabditis elegans]	C-Ele	17508301	GO:0005575 ; GO:0006810 ; GO:0008104 ; GO:0008150 ; GO:0015031 ; GO:0015833 ; GO:0016020 ; GO:0016021 ; GO:0031224 ; GO:0033036 ; GO:0042886 ; GO:0044425 ; GO:0045184 ; GO:0051179 ; GO:0051234 ; GO:0071702 ; GO:0071705	-	-	-	IPR007273 (PFAM); mobidb-lite (MOBIDB_LITE); mobidb-lite (MOBIDB_LITE); PTHR10687:SF2 (PANTHER); IPR007273 (PANTHER)	P:GO:0015031; C:GO:0016021	P:protein transport; C:integral component of membrane	-	-	-	-
FXSY01000010.1	Minc3s00010g00660	0	0	0	0	1	0	0	0	0	0	-	-	-	-	-	-	-	-	-	-	-	-	-	-	-
FXSY01000010.1	Minc3s00010g00664	0	0	0	2	1	0	0	0	2	0	NP_502000.1	Sugar transporter SWEET [Caenorhabditis elegans]	C-Ele	17538528	GO:0003674 ; GO:0005215 ; GO:0005575 ; GO:0006810 ; GO:0008150 ; GO:0008152 ; GO:0008643 ; GO:0009987 ; GO:0015144 ; GO:0016020 ; GO:0016021 ; GO:0022857 ; GO:0022891 ; GO:0022892 ; GO:0031224 ; GO:0034219 ; GO:0043170 ; GO:0044237 ; GO:0044260 ; GO:0044425 ; GO:0044699 ; GO:0044765 ; GO:0051119 ; GO:0051179 ; GO:0051234 ; GO:0055085 ; GO:0071702 ; GO:0071704 ; GO:1901360 ; GO:1901476 ; GO:1902578	-	-	-	IPR004316 (PFAM); mobidb-lite (MOBIDB_LITE); PTHR10791 (PANTHER); PTHR10791:SF43 (PANTHER)	C:GO:0016021	C:integral component of membrane	-	-	-	-
FXSY01000010.1	Minc3s00010g00668	1	0	0	0	0	0	0	0	0	0	-	-	-	-	-	-	-	-	-	-	-	-	-	-	-
FXSY01000010.1	Minc3s00010g00669	0	0	0	0	0	1	0	0	0	0	XP_003116318.1	CRE-CLEC-40 protein	Nematode	308508269	-	-	-	-	-	-	-	-	-	-	-
FXSY01000010.1	Minc3s00010g00671	0	0	0	0	0	2	0	2	0	2	NP_507547.1	C-type LECtin [Caenorhabditis elegans]	Nematode	17557916	GO:0003674 ; GO:0004871 ; GO:0004872 ; GO:0004888 ; GO:0005488 ; GO:0005575 ; GO:0005623 ; GO:0005886 ; GO:0005887 ; GO:0007154 ; GO:0007165 ; GO:0008150 ; GO:0009987 ; GO:0016020 ; GO:0016021 ; GO:0023052 ; GO:0030246 ; GO:0031224 ; GO:0031226 ; GO:0038023 ; GO:0044425 ; GO:0044459 ; GO:0044464 ; GO:0044699 ; GO:0044700 ; GO:0050789 ; GO:0050794 ; GO:0050896 ; GO:0051716 ; GO:0060089 ; GO:006500…	-	-	-	-	-	-	-	-	-	-
FXSY01000010.1	Minc3s00010g00685	0	0	0	0	2	1	2	0	0	0	-	-	-	-	-	-	-	-	-	-	-	-	-	-	-
FXSY01000010.1	Minc3s00010g00686	1	0	0	1	1	0	1	0	2	2	XP_002648112.1	C. briggsae CBR-PQN-83 protein [Caenorhabditis briggsae]	Nematode	268568822	-	-	-	-	-	-	-	-	-	-	-
FXSY01000010.1	Minc3s00010g00687	1	0	0	0	0	0	0	0	0	0	-	-	-	-	-	-	-	-	-	-	-	-	-	-	-
FXSY01000010.1	Minc3s00010g00691	0	0	0	0	0	0	1	1	0	0	XP_013307339.1	Poly(A) polymerase central domain protein [Necator americanus]	Nematode	915288065	-	-	-	-	G3DSA:3.30.460.10 (GENE3D); IPR007012 (PFAM); G3DSA:1.10.1410.10 (GENE3D); mobidb-lite (MOBIDB_LITE); IPR014492 (PANTHER); PTHR10682:SF10 (PANTHER); IPR014492 (PANTHER); SSF81301 (SUPERFAMILY); SSF81631 (SUPERFAMILY)	C:GO:0005634; P:GO:0043631; F:GO:0004652	C:nucleus; P:RNA polyadenylation; F:polynucleotide adenylyltransferase activity	-	-	-	-
FXSY01000011.1	Minc3s00011g00694	1	0	0	0	0	0	0	0	0	0	NP_500549.1	Seryl Amino-acyl tRNA Synthetase [Caenorhabditis elegans]	C-Ele	17542084	GO:0000166 ; GO:0001882 ; GO:0001883 ; GO:0002119 ; GO:0002164 ; GO:0003674 ; GO:0003824 ; GO:0004812 ; GO:0004828 ; GO:0005488 ; GO:0005524 ; GO:0005575 ; GO:0005622 ; GO:0005623 ; GO:0005737 ; GO:0006082 ; GO:0006399 ; GO:0006412 ; GO:0006418 ; GO:0006434 ; GO:0006518 ; GO:0006520 ; GO:0006807 ; GO:0006810 ; GO:0006897 ; GO:0006898 ; GO:0007275 ; GO:0008150 ; GO:0008152 ; GO:0009058 ; GO:000905…	-	ko00970	Aminoacyl-tRNA biosynthesis	IPR002317 (PRINTS); IPR002314 (PFAM); G3DSA:3.30.930.10 (GENE3D); IPR002317 (PIRSF); PTHR11778:SF0 (PANTHER); IPR002317 (PANTHER); IPR006195 (PROSITE_PROFILES); SSF55681 (SUPERFAMILY)	F:GO:0000166; F:GO:0005524; P:GO:0006418; F:GO:0004812; C:GO:0005737; F:GO:0004828; P:GO:0006434	F:nucleotide binding; F:ATP binding; P:tRNA aminoacylation for protein translation; F:aminoacyl-tRNA ligase activity; C:cytoplasm; F:serine-tRNA ligase activity; P:seryl-tRNA aminoacylation	-	-	-	-
FXSY01000011.1	Minc3s00011g00696	4	2	0	0	0	0	0	0	1	0	-	-	-	-	-	-	-	-	-	-	-	-	-	-	-
FXSY01000011.1	Minc3s00011g00698	0	0	0	0	1	0	0	2	0	0	-	-	-	-	-	-	-	-	IPR003961 (SMART); IPR013783 (G3DSA:2.60.40.GENE3D); IPR013783 (G3DSA:2.60.40.GENE3D); IPR003961 (PFAM); mobidb-lite (MOBIDB_LITE); mobidb-lite (MOBIDB_LITE); mobidb-lite (MOBIDB_LITE); PTHR45585 (PANTHER); PTHR45585 (PANTHER); PTHR45585:SF1 (PANTHER); IPR003961 (PROSITE_PROFILES); IPR003961 (PROSITE_PROFILES); IPR003961 (CDD); IPR003961 (CDD); IPR036116 (SUPERFAMILY)	F:GO:0005515	F:protein binding	-	-	-	-
FXSY01000011.1	Minc3s00011g00699	1	0	0	0	1	0	0	0	0	0	-	-	-	-	-	-	-	-	IPR000225 (SMART); IPR011989 (G3DSA:1.25.10.GENE3D); IPR013783 (G3DSA:2.60.40.GENE3D); IPR011989 (G3DSA:1.25.10.GENE3D); IPR003961 (PFAM); IPR000225 (PFAM); mobidb-lite (MOBIDB_LITE); mobidb-lite (MOBIDB_LITE); mobidb-lite (MOBIDB_LITE); IPR028435 (PANTHER); IPR028446 (PTHR10372:PANTHER); IPR028446 (PTHR10372:PANTHER); IPR028435 (PANTHER); IPR000225 (PROSITE_PROFILES); IPR003961 (PROSITE_PROFILES…	F:GO:0005515; P:GO:0032956; C:GO:0005913; F:GO:0045296; P:GO:0010172; P:GO:0098609; F:GO:0005488	F:protein binding; P:regulation of actin cytoskeleton organization; C:cell-cell adherens junction; F:cadherin binding; P:embryonic body morphogenesis; P:cell-cell adhesion; F:binding	-	-	-	-
FXSY01000011.1	Minc3s00011g00700	0	0	0	2	0	0	0	0	0	0	NP_001255881.1	Juxtamembrane domain-Associated Catenin [Caenorhabditis elegans]	C-Ele	392902053	GO:0003674 ; GO:0005488 ; GO:0005515 ; GO:0005575 ; GO:0005622 ; GO:0005623 ; GO:0005634 ; GO:0005886 ; GO:0005911 ; GO:0005912 ; GO:0005913 ; GO:0007155 ; GO:0007275 ; GO:0008150 ; GO:0009653 ; GO:0009790 ; GO:0010171 ; GO:0010172 ; GO:0016020 ; GO:0016337 ; GO:0016342 ; GO:0019897 ; GO:0019898 ; GO:0022610 ; GO:0030054 ; GO:0032501 ; GO:0032502 ; GO:0032879 ; GO:0032880 ; GO:0032956 ; GO:003297…	-	-	-	IPR028446 (PTHR10372:PANTHER); IPR028435 (PANTHER)	P:GO:0032956; C:GO:0005913; F:GO:0045296; P:GO:0010172; P:GO:0098609	P:regulation of actin cytoskeleton organization; C:cell-cell adherens junction; F:cadherin binding; P:embryonic body morphogenesis; P:cell-cell adhesion	-	-	-	-
FXSY01000011.1	Minc3s00011g00702	1	0	0	0	0	0	0	0	0	0	NP_741467.1	Protein Kinase, cGMP-dependent [Caenorhabditis elegans]	C-Ele	25145007	GO:0000003 ; GO:0000166 ; GO:0001882 ; GO:0001883 ; GO:0003674 ; GO:0003824 ; GO:0004672 ; GO:0004674 ; GO:0005488 ; GO:0005524 ; GO:0006464 ; GO:0006468 ; GO:0006793 ; GO:0006796 ; GO:0008150 ; GO:0008152 ; GO:0009987 ; GO:0016301 ; GO:0016310 ; GO:0016740 ; GO:0016772 ; GO:0016773 ; GO:0017076 ; GO:0019538 ; GO:0030554 ; GO:0032549 ; GO:0032550 ; GO:0032553 ; GO:0032555 ; GO:0032559 ; GO:003563…	-	-	-	IPR000719 (SMART); G3DSA:3.30.200.20 (GENE3D); IPR000719 (PFAM); G3DSA:1.10.510.10 (GENE3D); G3DSA:3.30.200.20 (GENE3D); IPR002374 (PIRSF); PTHR24353:SF91 (PANTHER); PTHR24353 (PANTHER); IPR000719 (PROSITE_PROFILES); IPR000961 (PROSITE_PROFILES); IPR000719 (PROSITE_PROFILES); IPR011009 (SUPERFAMILY); IPR011009 (SUPERFAMILY)	F:GO:0005524; F:GO:0004692; F:GO:0004672; P:GO:0006468; F:GO:0004674	F:ATP binding; F:cGMP-dependent protein kinase activity; F:protein kinase activity; P:protein phosphorylation; F:protein serine/threonine kinase activity	-	-	-	-
FXSY01000011.1	Minc3s00011g00705	0	0	0	0	1	0	0	0	0	0	-	-	-	-	-	-	-	-	G3DSA:3.30.200.20 (GENE3D); G3DSA:1.10.510.10 (GENE3D); IPR000719 (PFAM); PTHR11909 (PANTHER); IPR000719 (PROSITE_PROFILES); cd00180 (CDD); IPR011009 (SUPERFAMILY)	F:GO:0005524; F:GO:0004672; P:GO:0006468	F:ATP binding; F:protein kinase activity; P:protein phosphorylation	-	-	-	-
FXSY01000011.1	Minc3s00011g00708	0	2	2	0	0	0	0	1	0	0	XP_001900004.1	SMC family, C-terminal domain containing protein [Brugia malayi]	Nematode	170590488	-	-	-	-	G3DSA:3.40.50.300 (GENE3D); G3DSA:1.20.120.330 (GENE3D); G3DSA:1.10.287.510 (GENE3D); IPR027132 (PTHR19306:PANTHER); PTHR19306 (PANTHER); cd03276 (CDD); IPR027417 (SUPERFAMILY); SSF57997 (SUPERFAMILY)	P:GO:0006281; C:GO:0030915; P:GO:0000724	P:DNA repair; C:Smc5-Smc6 complex; P:double-strand break repair via homologous recombination	-	-	-	-
FXSY01000011.1	Minc3s00011g00709	0	0	0	0	1	0	0	0	3	2	NP_741088.1	Probable actin-related protein 2/3 complex subunit 2 [Caenorhabditis elegans]	C-Ele	25144430	GO:0000003 ; GO:0001667 ; GO:0002009 ; GO:0003674 ; GO:0003779 ; GO:0005198 ; GO:0005200 ; GO:0005488 ; GO:0005515 ; GO:0005575 ; GO:0005622 ; GO:0005623 ; GO:0005737 ; GO:0005856 ; GO:0005885 ; GO:0006928 ; GO:0006996 ; GO:0007010 ; GO:0007015 ; GO:0007275 ; GO:0007610 ; GO:0008064 ; GO:0008092 ; GO:0008150 ; GO:0009653 ; GO:0009790 ; GO:0009792 ; GO:0009888 ; GO:0009987 ; GO:0010631 ; GO:001063…	-	ko04144	Endocytosis	IPR034666 (G3DSA:3.30.1460.GENE3D); IPR007188 (PFAM); IPR034666 (G3DSA:3.30.1460.GENE3D); IPR007188 (PANTHER); PTHR12058:SF0 (PANTHER); IPR034666 (SUPERFAMILY); IPR034666 (SUPERFAMILY)	P:GO:0030833; P:GO:0030041; P:GO:0034314; C:GO:0015629; C:GO:0005885	P:regulation of actin filament polymerization; P:actin filament polymerization; P:Arp2/3 complex-mediated actin nucleation; C:actin cytoskeleton; C:Arp2/3 protein complex	-	-	-	-
FXSY01000011.1	Minc3s00011g00711	2	2	0	0	0	0	0	0	0	0	NP_496095.1	Membrane-associated tyrosine-and threonine-specific cdc2-inhibitory kinase wee-1.3 [Caenorhabditis elegans]	C-Ele	17536877	GO:0000003 ; GO:0000139 ; GO:0000166 ; GO:0000793 ; GO:0001556 ; GO:0001882 ; GO:0001883 ; GO:0001932 ; GO:0001933 ; GO:0002119 ; GO:0002164 ; GO:0003006 ; GO:0003674 ; GO:0003824 ; GO:0004672 ; GO:0004674 ; GO:0004857 ; GO:0004860 ; GO:0004861 ; GO:0005488 ; GO:0005524 ; GO:0005575 ; GO:0005622 ; GO:0005623 ; GO:0005634 ; GO:0005635 ; GO:0005694 ; GO:0005737 ; GO:0005783 ; GO:0005794 ; GO:000588…	-	-	-	IPR000719 (SMART); G3DSA:3.30.200.20 (GENE3D); IPR000719 (PFAM); G3DSA:1.10.510.10 (GENE3D); mobidb-lite (MOBIDB_LITE); mobidb-lite (MOBIDB_LITE); mobidb-lite (MOBIDB_LITE); PTHR11042:SF99 (PANTHER); PTHR11042 (PANTHER); IPR000719 (PROSITE_PROFILES); IPR011009 (SUPERFAMILY)	F:GO:0005524; F:GO:0004672; P:GO:0006468	F:ATP binding; F:protein kinase activity; P:protein phosphorylation	-	-	-	-
FXSY01000011.1	Minc3s00011g00712	1	0	0	0	0	0	0	0	0	0	NP_508515.2	AQuaPorin or aquaglyceroporin related [Caenorhabditis elegans]	C-Ele	71994009	GO:0003674 ; GO:0005215 ; GO:0005372 ; GO:0005575 ; GO:0005623 ; GO:0005886 ; GO:0005887 ; GO:0006810 ; GO:0006811 ; GO:0006833 ; GO:0006884 ; GO:0008150 ; GO:0008361 ; GO:0008643 ; GO:0009987 ; GO:0009992 ; GO:0015144 ; GO:0015166 ; GO:0015168 ; GO:0015204 ; GO:0015250 ; GO:0015254 ; GO:0015267 ; GO:0015665 ; GO:0015791 ; GO:0015793 ; GO:0015840 ; GO:0015850 ; GO:0016020 ; GO:0016021 ; GO:001604…	-	-	-	IPR000425 (PRINTS); IPR023271 (G3DSA:1.20.1080.GENE3D); IPR000425 (PFAM); IPR000425 (TIGRFAM); mobidb-lite (MOBIDB_LITE); mobidb-lite (MOBIDB_LITE); PTHR43829 (PANTHER); PTHR43829:SF5 (PANTHER); IPR000425 (CDD); IPR023271 (SUPERFAMILY)	F:GO:0015267; P:GO:0055085; C:GO:0016020	F:channel activity; P:transmembrane transport; C:membrane	-	-	-	-
FXSY01000011.1	Minc3s00011g00713	0	2	0	0	0	2	1	0	0	2	XP_001902124.1	sterol carrier protein	Nematode	170594766	-	-	ko04146	Peroxisome	IPR036527 (G3DSA:3.30.1050.GENE3D); IPR016039 (G3DSA:3.40.47.GENE3D); IPR020617 (PFAM); IPR003033 (PFAM); PTHR24314 (PANTHER); PTHR24314:SF14 (PANTHER); cd00829 (CDD); IPR036527 (SUPERFAMILY); IPR016039 (SUPERFAMILY)	F:GO:0016747; F:GO:0003824; P:GO:0008152	F:transferase activity, transferring acyl groups other than amino-acyl groups; F:catalytic activity; P:metabolic process	-	-	-	-
FXSY01000011.1	Minc3s00011g00714	0	1	0	0	0	0	0	0	0	0	NP_496639.1	Non-specific lipid-transfer protein-like 2 [Caenorhabditis elegans]	C-Ele	17537653	GO:0000038 ; GO:0002119 ; GO:0002164 ; GO:0003008 ; GO:0003674 ; GO:0003824 ; GO:0005215 ; GO:0005319 ; GO:0005488 ; GO:0005496 ; GO:0005575 ; GO:0005622 ; GO:0005623 ; GO:0005737 ; GO:0005777 ; GO:0006082 ; GO:0006629 ; GO:0006631 ; GO:0006637 ; GO:0006694 ; GO:0006732 ; GO:0006790 ; GO:0006793 ; GO:0006810 ; GO:0006811 ; GO:0006820 ; GO:0006869 ; GO:0007275 ; GO:0007610 ; GO:0007611 ; GO:000761…	-	ko04146	Peroxisome	IPR016039 (G3DSA:3.40.47.GENE3D); IPR020616 (PFAM); PTHR24314 (PANTHER); PTHR24314:SF14 (PANTHER); cd00829 (CDD); IPR016039 (SUPERFAMILY)	F:GO:0016747; F:GO:0003824; P:GO:0008152	F:transferase activity, transferring acyl groups other than amino-acyl groups; F:catalytic activity; P:metabolic process	-	-	-	-
FXSY01000011.1	Minc3s00011g00716	2	2	2	0	0	0	1	2	1	0	XP_020306381.1	CBR-ZYG-9 protein	Nematode	1158595293	-	-	-	-	IPR034085 (SMART); IPR000357 (PFAM); IPR011989 (G3DSA:1.25.10.GENE3D); IPR011989 (G3DSA:1.25.10.GENE3D); IPR011989 (G3DSA:1.25.10.GENE3D); mobidb-lite (MOBIDB_LITE); mobidb-lite (MOBIDB_LITE); IPR029632 (PTHR12609:PANTHER); IPR029632 (PTHR12609:PANTHER); PTHR12609 (PANTHER); PTHR12609 (PANTHER); IPR021133 (PROSITE_PROFILES); IPR021133 (PROSITE_PROFILES); IPR016024 (SUPERFAMILY)	P:GO:0007051; F:GO:0005515; F:GO:0005488; P:GO:0007017; F:GO:0008017	P:spindle organization; F:protein binding; F:binding; P:microtubule-based process; F:microtubule binding	-	-	-	-
FXSY01000011.1	Minc3s00011g00717	1	0	0	0	0	0	0	0	0	0	XP_020302536.1	hypothetical protein LOAG_06680	Nematode	1158590249	-	-	-	-	-	-	-	-	-	-	-
FXSY01000011.1	Minc3s00011g00719	1	0	0	0	0	0	0	0	0	0	NP_001335538.1	Ligand-Gated ion Channel [Caenorhabditis elegans]	C-Ele	1143464685	GO:0003674 ; GO:0004871 ; GO:0004872 ; GO:0004888 ; GO:0005215 ; GO:0005216 ; GO:0005230 ; GO:0005488 ; GO:0005575 ; GO:0005623 ; GO:0005886 ; GO:0005887 ; GO:0005892 ; GO:0006810 ; GO:0006811 ; GO:0006812 ; GO:0007154 ; GO:0007165 ; GO:0007267 ; GO:0007268 ; GO:0007271 ; GO:0007274 ; GO:0008150 ; GO:0009987 ; GO:0010033 ; GO:0010243 ; GO:0014070 ; GO:0015075 ; GO:0015267 ; GO:0015276 ; GO:001546…	-	-	-	IPR006028 (PRINTS); IPR006029 (PFAM); IPR036734 (G3DSA:2.70.170.GENE3D); IPR006202 (PFAM); IPR036734 (G3DSA:2.70.170.GENE3D); IPR036719 (G3DSA:1.20.58.GENE3D); IPR006201 (PANTHER); PTHR18945:SF503 (PANTHER); IPR036719 (SUPERFAMILY); IPR036734 (SUPERFAMILY)	F:GO:0005216; P:GO:0006811; F:GO:0004888; P:GO:0034220; C:GO:0016021; F:GO:0005230	F:ion channel activity; P:ion transport; F:transmembrane signaling receptor activity; P:ion transmembrane transport; C:integral component of membrane; F:extracellular ligand-gated ion channel activity	-	-	-	-
FXSY01000011.1	Minc3s00011g00720	0	0	0	0	1	0	0	0	0	0	NP_496764.1	Hydroxyacid-oxoacid transhydrogenase, mitochondrial [Caenorhabditis elegans]	C-Ele	17537053	GO:0003674 ; GO:0003824 ; GO:0005488 ; GO:0005575 ; GO:0005622 ; GO:0005623 ; GO:0005737 ; GO:0005739 ; GO:0006810 ; GO:0006818 ; GO:0008150 ; GO:0008152 ; GO:0015993 ; GO:0016491 ; GO:0016614 ; GO:0016616 ; GO:0043167 ; GO:0043169 ; GO:0043226 ; GO:0043227 ; GO:0043229 ; GO:0043231 ; GO:0044424 ; GO:0044444 ; GO:0044464 ; GO:0044699 ; GO:0044710 ; GO:0044765 ; GO:0046872 ; GO:0047988 ; GO:005117…	-	-	-	G3DSA:1.20.1090.10 (GENE3D); G3DSA:3.40.50.1970 (GENE3D); IPR001670 (PFAM); PTHR11496 (PANTHER); PTHR11496:SF83 (PANTHER); cd08190 (CDD); SSF56796 (SUPERFAMILY)	F:GO:0046872; F:GO:0016491; P:GO:0055114	F:metal ion binding; F:oxidoreductase activity; P:oxidation-reduction process	-	-	-	-
FXSY01000011.1	Minc3s00011g00722	3	0	0	0	0	0	0	0	0	0	NP_495972.1	AQuaPorin or aquaglyceroporin related [Caenorhabditis elegans]	C-Ele	17531429	GO:0003674 ; GO:0005215 ; GO:0005372 ; GO:0005575 ; GO:0005623 ; GO:0005886 ; GO:0005887 ; GO:0006810 ; GO:0006811 ; GO:0006833 ; GO:0006884 ; GO:0008150 ; GO:0008361 ; GO:0008643 ; GO:0009987 ; GO:0009992 ; GO:0015144 ; GO:0015166 ; GO:0015168 ; GO:0015204 ; GO:0015250 ; GO:0015254 ; GO:0015267 ; GO:0015665 ; GO:0015791 ; GO:0015793 ; GO:0015840 ; GO:0015850 ; GO:0016020 ; GO:0016021 ; GO:001604…	-	-	-	IPR000425 (PRINTS); IPR000425 (PFAM); IPR023271 (G3DSA:1.20.1080.GENE3D); mobidb-lite (MOBIDB_LITE); PTHR43829:SF10 (PANTHER); PTHR43829 (PANTHER); IPR000425 (CDD); IPR023271 (SUPERFAMILY)	F:GO:0015267; P:GO:0055085; C:GO:0016020	F:channel activity; P:transmembrane transport; C:membrane	-	-	-	-
FXSY01000011.1	Minc3s00011g00725	1	0	2	0	1	0	0	0	0	0	XP_020306860.1	hypothetical protein LOAG_16924	Nematode	1158592691	-	-	-	-	IPR003280 (PRINTS); G3DSA:1.10.287.70 (GENE3D); IPR013099 (PFAM); G3DSA:1.10.287.70 (GENE3D); PTHR11003 (PANTHER); PTHR11003:SF243 (PANTHER); SSF81324 (SUPERFAMILY); SSF81324 (SUPERFAMILY)	P:GO:0071805; C:GO:0016020; F:GO:0005267	P:potassium ion transmembrane transport; C:membrane; F:potassium channel activity	-	-	-	-
FXSY01000011.1	Minc3s00011g00729	1	0	0	0	0	0	0	0	0	0	NP_496448.1	tRNA (guanine-N(7)-)-methyltransferase [Caenorhabditis elegans]	C-Ele	17536689	GO:0000049 ; GO:0001510 ; GO:0003674 ; GO:0003676 ; GO:0003723 ; GO:0003824 ; GO:0005488 ; GO:0005575 ; GO:0005622 ; GO:0005623 ; GO:0005634 ; GO:0005737 ; GO:0006139 ; GO:0006396 ; GO:0006399 ; GO:0006400 ; GO:0006725 ; GO:0006807 ; GO:0007275 ; GO:0008033 ; GO:0008150 ; GO:0008152 ; GO:0008168 ; GO:0008173 ; GO:0008175 ; GO:0008176 ; GO:0008757 ; GO:0009451 ; GO:0009452 ; GO:0009790 ; GO:000979…	-	-	-	G3DSA:3.40.50.150 (GENE3D); IPR003358 (TIGRFAM); PF02390 (PFAM); IPR003358 (PANTHER); IPR025763 (PTHR23417:PANTHER); IPR025763 (HAMAP); IPR003358 (PROSITE_PROFILES); cd02440 (CDD); IPR029063 (SUPERFAMILY)	F:GO:0008176; P:GO:0006400	F:tRNA (guanine-N7-)-methyltransferase activity; P:tRNA modification	-	-	-	-
FXSY01000011.1	Minc3s00011g00730	1	0	0	0	0	0	0	0	0	0	-	-	-	-	-	-	-	-	-	-	-	-	-	-	-
FXSY01000011.1	Minc3s00011g00731	0	0	0	0	0	0	0	1	0	0	-	-	-	-	-	-	-	-	-	-	-	-	-	-	-
FXSY01000011.1	Minc3s00011g00732	1	1	0	0	0	0	0	1	1	2	NP_496447.1	Mitoferrin [Caenorhabditis elegans]	C-Ele	17536687	GO:0005575 ; GO:0005622 ; GO:0005623 ; GO:0005737 ; GO:0005739 ; GO:0005740 ; GO:0005743 ; GO:0006810 ; GO:0006811 ; GO:0007275 ; GO:0008150 ; GO:0009790 ; GO:0009792 ; GO:0016020 ; GO:0016021 ; GO:0019866 ; GO:0031090 ; GO:0031224 ; GO:0031966 ; GO:0031967 ; GO:0031975 ; GO:0032501 ; GO:0032502 ; GO:0042592 ; GO:0043226 ; GO:0043227 ; GO:0043229 ; GO:0043231 ; GO:0044422 ; GO:0044424 ; GO:004442…	-	-	-	-	-	-	-	-	-	-
FXSY01000011.1	Minc3s00011g00733	0	0	0	0	0	0	0	1	0	0	NP_001122648.1	CDGSH Iron Sulfur Domain protein homolog [Caenorhabditis elegans]	C-Ele	193205053	GO:0003674 ; GO:0005488 ; GO:0005575 ; GO:0005622 ; GO:0005623 ; GO:0016020 ; GO:0016021 ; GO:0031224 ; GO:0043226 ; GO:0043227 ; GO:0043229 ; GO:0043231 ; GO:0044424 ; GO:0044425 ; GO:0044464 ; GO:0051536 ; GO:0051537 ; GO:0051540	-	-	-	IPR018967 (SMART); IPR018967 (PFAM); PTHR13680 (PANTHER); PTHR13680:SF2 (PANTHER)	C:GO:0043231; F:GO:0051537	C:intracellular membrane-bounded organelle; F:2 iron, 2 sulfur cluster binding	-	-	-	-
FXSY01000011.1	Minc3s00011g00737	0	1	0	0	0	0	0	0	0	0	NP_510440.1	Zinc metalloproteinase nas-34 [Caenorhabditis elegans]	Nematode	17568533	GO:0001764 ; GO:0003674 ; GO:0003824 ; GO:0004175 ; GO:0004222 ; GO:0005488 ; GO:0005575 ; GO:0005576 ; GO:0006508 ; GO:0006928 ; GO:0007275 ; GO:0007399 ; GO:0008150 ; GO:0008152 ; GO:0008233 ; GO:0008237 ; GO:0008270 ; GO:0009987 ; GO:0016477 ; GO:0016787 ; GO:0018996 ; GO:0019538 ; GO:0022008 ; GO:0030154 ; GO:0032501 ; GO:0032502 ; GO:0035188 ; GO:0040011 ; GO:0042303 ; GO:0043167 ; GO:004316…	-	-	-	IPR001506 (PRINTS); IPR006026 (SMART); IPR001506 (PFAM); IPR017050 (PIRSF); IPR024079 (G3DSA:3.40.390.GENE3D); PTHR45240:SF4 (PANTHER); PTHR45240 (PANTHER); IPR034035 (CDD); SSF55486 (SUPERFAMILY)	F:GO:0008270; P:GO:0006508; P:GO:0018996; F:GO:0004222; F:GO:0008237	F:zinc ion binding; P:proteolysis; P:molting cycle, collagen and cuticulin-based cuticle; F:metalloendopeptidase activity; F:metallopeptidase activity	-	-	-	-
FXSY01000011.1	Minc3s00011g00739	1	0	0	0	0	0	0	0	0	0	NP_495916.1	Torsin-like protein [Caenorhabditis elegans]	C-Ele	17535351	GO:0000166 ; GO:0000922 ; GO:0001882 ; GO:0001883 ; GO:0003674 ; GO:0005488 ; GO:0005524 ; GO:0005575 ; GO:0005622 ; GO:0005623 ; GO:0005737 ; GO:0005783 ; GO:0005788 ; GO:0005818 ; GO:0005819 ; GO:0005856 ; GO:0005886 ; GO:0006457 ; GO:0006458 ; GO:0006950 ; GO:0007275 ; GO:0008150 ; GO:0008152 ; GO:0009790 ; GO:0009792 ; GO:0009987 ; GO:0010033 ; GO:0012505 ; GO:0015630 ; GO:0016020 ; GO:001707…	-	-	-	IPR010448 (PFAM); G3DSA:3.40.50.300 (GENE3D); IPR010448 (PANTHER); cd00009 (CDD); IPR027417 (SUPERFAMILY)	F:GO:0005524	F:ATP binding	-	-	-	-
FXSY01000011.1	Minc3s00011g00742	0	2	0	0	0	0	0	1	0	0	-	-	-	-	-	-	-	-	IPR004855 (SMART); IPR004855 (PFAM); G3DSA:1.10.287.100 (GENE3D); IPR009088 (G3DSA:2.30.18.GENE3D); mobidb-lite (MOBIDB_LITE); PTHR12694 (PANTHER); PTHR12694 (PANTHER); PTHR12694:SF8 (PANTHER); PTHR12694:SF8 (PANTHER); IPR004855 (CDD); IPR009088 (SUPERFAMILY); IPR009083 (SUPERFAMILY)	C:GO:0005672; P:GO:0006367	C:transcription factor TFIIA complex; P:transcription initiation from RNA polymerase II promoter	-	-	-	-
FXSY01000011.1	Minc3s00011g00743	0	0	0	0	1	0	0	0	0	0	-	-	-	-	-	-	-	-	-	-	-	-	-	-	-
FXSY01000011.1	Minc3s00011g00745	2	1	0	0	0	2	0	2	0	0	-	-	-	-	-	-	-	-	IPR001245 (PRINTS); IPR003598 (SMART); IPR003599 (SMART); IPR000001 (SMART); IPR020067 (PFAM); G3DSA:2.40.20.10 (GENE3D); G3DSA:3.30.200.20 (GENE3D); IPR013098 (PFAM); IPR013783 (G3DSA:2.60.40.GENE3D); G3DSA:1.10.510.10 (GENE3D); IPR001245 (PFAM); PIRSF000615 (PIRSF); G3DSA:1.20.5.900 (GENE3D); IPR000001 (PFAM); IPR036790 (G3DSA:1.10.2000.GENE3D); mobidb-lite (MOBIDB_LITE); mobidb-lite (MOBIDB_LI…	F:GO:0005524; F:GO:0005515; F:GO:0004672; P:GO:0006468	F:ATP binding; F:protein binding; F:protein kinase activity; P:protein phosphorylation	-	-	-	-
FXSY01000011.1	Minc3s00011g00753	2	0	2	0	1	0	1	0	0	0	NP_496186.2	Growth arrest-specific protein 1 homolog [Caenorhabditis elegans]	C-Ele	25150480	GO:0003674 ; GO:0005575 ; GO:0005623 ; GO:0005886 ; GO:0007275 ; GO:0008150 ; GO:0009790 ; GO:0009792 ; GO:0016020 ; GO:0031224 ; GO:0031225 ; GO:0031226 ; GO:0032501 ; GO:0032502 ; GO:0044425 ; GO:0044459 ; GO:0044464 ; GO:0044699 ; GO:0044707 ; GO:0044767 ; GO:0046658 ; GO:0048856 ; GO:0071944	-	-	-	-	-	-	-	-	-	-
FXSY01000011.1	Minc3s00011g00754	0	0	0	0	0	0	1	2	2	0	NP_001254320.1	Uncharacterized protein CELE_T27D12.1 [Caenorhabditis elegans]	C-Ele	392891930	GO:0003674 ; GO:0005215 ; GO:0005575 ; GO:0006810 ; GO:0006811 ; GO:0006820 ; GO:0008150 ; GO:0009987 ; GO:0016020 ; GO:0016021 ; GO:0022857 ; GO:0031224 ; GO:0044425 ; GO:0044699 ; GO:0044763 ; GO:0051179 ; GO:0051234 ; GO:0055085 ; GO:1902578	-	-	-	G3DSA:1.20.1250.20 (GENE3D); G3DSA:1.20.1250.20 (GENE3D); IPR011701 (PFAM); PTHR11662 (PANTHER); PTHR11662:SF186 (PANTHER); IPR020846 (CDD); IPR036259 (SUPERFAMILY)	P:GO:0055085; C:GO:0016021	P:transmembrane transport; C:integral component of membrane	-	-	-	-
FXSY01000011.1	Minc3s00011g00755	0	0	0	0	1	0	0	0	0	0	NP_001021983.1	Uncharacterized protein CELE_C25H3.15 [Caenorhabditis elegans]	C-Ele	71982778	-	-	-	-	-	-	-	-	-	-	-
FXSY01000011.1	Minc3s00011g00760	2	1	0	1	1	0	1	2	2	0	NP_492766.1	60S acidic ribosomal protein P0 [Caenorhabditis elegans]	C-Ele	17506815	GO:0000003 ; GO:0002119 ; GO:0002164 ; GO:0002181 ; GO:0003674 ; GO:0003676 ; GO:0003723 ; GO:0003735 ; GO:0005198 ; GO:0005488 ; GO:0005575 ; GO:0005622 ; GO:0005623 ; GO:0005737 ; GO:0005829 ; GO:0005840 ; GO:0006412 ; GO:0006518 ; GO:0006807 ; GO:0006915 ; GO:0007275 ; GO:0008150 ; GO:0008152 ; GO:0008219 ; GO:0009058 ; GO:0009059 ; GO:0009790 ; GO:0009791 ; GO:0009792 ; GO:0009987 ; GO:001046…	-	ko03010	Ribosome	IPR001790 (PFAM); IPR030670 (PIRSF); PF00428 (PFAM); mobidb-lite (MOBIDB_LITE); PTHR21141 (PANTHER); PTHR21141:SF3 (PANTHER); cd05795 (CDD); SSF160369 (SUPERFAMILY)	P:GO:0042254; C:GO:0005622	P:ribosome biogenesis; C:intracellular	-	-	-	-
FXSY01000011.1	Minc3s00011g00761	0	4	0	0	5	2	2	1	1	0	NP_492767.1	Translationally-controlled tumor protein homolog [Caenorhabditis elegans]	C-Ele	17506817	GO:0000003 ; GO:0002119 ; GO:0002164 ; GO:0003674 ; GO:0005488 ; GO:0005509 ; GO:0005515 ; GO:0005575 ; GO:0005622 ; GO:0005623 ; GO:0005737 ; GO:0005783 ; GO:0006810 ; GO:0006897 ; GO:0006898 ; GO:0007275 ; GO:0008017 ; GO:0008092 ; GO:0008150 ; GO:0009790 ; GO:0009791 ; GO:0009792 ; GO:0009987 ; GO:0012505 ; GO:0015631 ; GO:0016192 ; GO:0030154 ; GO:0032501 ; GO:0032502 ; GO:0040007 ; GO:004001…	-	-	-	-	-	-	-	-	-	-
FXSY01000011.1	Minc3s00011g00762	2	4	0	2	1	0	1	2	1	0	NP_001254185.1	Probable phenylalanine-4-hydroxylase 1 [Caenorhabditis elegans]	C-Ele	392891008	GO:0000003 ; GO:0003674 ; GO:0003824 ; GO:0004497 ; GO:0004505 ; GO:0004510 ; GO:0005488 ; GO:0005506 ; GO:0005515 ; GO:0006082 ; GO:0006520 ; GO:0006558 ; GO:0006559 ; GO:0006568 ; GO:0006569 ; GO:0006570 ; GO:0006571 ; GO:0006576 ; GO:0006582 ; GO:0006586 ; GO:0006725 ; GO:0006807 ; GO:0006950 ; GO:0006979 ; GO:0007275 ; GO:0007568 ; GO:0008150 ; GO:0008152 ; GO:0008340 ; GO:0008652 ; GO:000905…	-	ko00360 ; ko00400 ; ko01230	Phenylalanine metabolism ; Phenylalanine, tyrosine and tryptophan biosynthesis ; Biosynthesis of amino acids	IPR019774 (PRINTS); IPR019773 (PIRSF); IPR036951 (G3DSA:1.10.800.GENE3D); IPR019774 (PFAM); IPR005961 (TIGRFAM); IPR001273 (PANTHER); IPR019774 (PROSITE_PROFILES); IPR002912 (PROSITE_PROFILES); cd03347 (CDD); cd04904 (CDD); SSF55021 (SUPERFAMILY); IPR036329 (SUPERFAMILY)	F:GO:0016714; P:GO:0009072; P:GO:0006559; F:GO:0005506; F:GO:0004505; P:GO:0055114; F:GO:0004497	F:oxidoreductase activity, acting on paired donors, with incorporation or reduction of molecular oxygen, reduced pteridine as one donor, and incorporation of one atom of oxygen; P:aromatic amino acid family metabolic process; P:L-phenylalanine catabolic process; F:iron ion binding; F:phenylalanine 4-monooxygenase activity; P:oxidation-reduction process; F:monooxygenase activity	-	-	-	-
FXSY01000012.1	Minc3s00012g00770	1	0	0	0	0	2	0	0	0	0	XP_003105554.1	CRE-SAD-1 protein	Nematode	308486715	-	-	-	-	IPR000719 (SMART); IPR000719 (PFAM); G3DSA:1.10.510.10 (GENE3D); mobidb-lite (MOBIDB_LITE); mobidb-lite (MOBIDB_LITE); mobidb-lite (MOBIDB_LITE); mobidb-lite (MOBIDB_LITE); mobidb-lite (MOBIDB_LITE); mobidb-lite (MOBIDB_LITE); mobidb-lite (MOBIDB_LITE); PTHR24343:SF130 (PANTHER); PTHR24343 (PANTHER); IPR000719 (PROSITE_PROFILES); cd14340 (CDD); IPR011009 (SUPERFAMILY)	F:GO:0005524; F:GO:0004672; P:GO:0006468	F:ATP binding; F:protein kinase activity; P:protein phosphorylation	-	-	-	-
FXSY01000012.1	Minc3s00012g00771	0	1	0	0	2	2	0	0	0	0	XP_003141037.1	hypothetical protein LOAG_05452	Nematode	312076832	-	-	-	-	IPR017849 (G3DSA:3.40.720.GENE3D); IPR000917 (PFAM); PF14707 (PFAM); G3DSA:3.30.1120.10 (GENE3D); PTHR42693:SF15 (PANTHER); PTHR42693 (PANTHER); PTHR42693:SF15 (PANTHER); PTHR42693 (PANTHER); IPR017850 (SUPERFAMILY)	F:GO:0003824; F:GO:0008484; P:GO:0008152	F:catalytic activity; F:sulfuric ester hydrolase activity; P:metabolic process	-	-	-	-
FXSY01000012.1	Minc3s00012g00772	1	3	0	0	0	1	1	2	0	0	-	-	-	-	-	-	-	-	IPR001849 (SMART); IPR000504 (SMART); IPR012966 (PFAM); G3DSA:3.30.70.330 (GENE3D); IPR000504 (PFAM); IPR011993 (G3DSA:2.30.29.GENE3D); IPR001849 (PFAM); mobidb-lite (MOBIDB_LITE); mobidb-lite (MOBIDB_LITE); PTHR21538 (PANTHER); PTHR21538:SF23 (PANTHER); IPR001849 (PROSITE_PROFILES); IPR000504 (PROSITE_PROFILES); cd01263 (CDD); IPR035979 (SUPERFAMILY); IPR011993 (SUPERFAMILY)	F:GO:0003676	F:nucleic acid binding	-	-	-	-
FXSY01000012.1	Minc3s00012g00773	0	0	0	2	0	0	2	0	0	0	XP_003137239.1	hypothetical protein LOAG_01653	Nematode	312068492	-	-	-	-	IPR000504 (SMART); IPR000504 (PFAM); G3DSA:3.30.70.330 (GENE3D); G3DSA:3.30.70.330 (GENE3D); mobidb-lite (MOBIDB_LITE); PTHR44297:SF4 (PANTHER); PTHR44297 (PANTHER); IPR000504 (PROSITE_PROFILES); IPR035979 (SUPERFAMILY)	F:GO:0003676	F:nucleic acid binding	-	-	-	-
FXSY01000012.1	Minc3s00012g00774	3	0	0	0	2	0	3	0	0	0	-	-	-	-	-	-	-	-	-	-	-	-	-	-	-
FXSY01000012.1	Minc3s00012g00775	2	0	0	0	0	0	0	0	1	0	-	-	-	-	-	-	-	-	-	-	-	-	-	-	-
FXSY01000012.1	Minc3s00012g00776	2	2	6	2	3	1	2	4	3	0	NP_509584.1	Probable 3-hydroxyacyl-CoA dehydrogenase B0272.3 [Caenorhabditis elegans]	C-Ele	17549919	GO:0000166 ; GO:0003674 ; GO:0003824 ; GO:0003857 ; GO:0005488 ; GO:0005575 ; GO:0005622 ; GO:0005623 ; GO:0005737 ; GO:0005739 ; GO:0005759 ; GO:0006082 ; GO:0006629 ; GO:0006631 ; GO:0006635 ; GO:0008150 ; GO:0008152 ; GO:0009056 ; GO:0009062 ; GO:0009987 ; GO:0016042 ; GO:0016054 ; GO:0016491 ; GO:0016614 ; GO:0016616 ; GO:0019395 ; GO:0019752 ; GO:0030258 ; GO:0031974 ; GO:0032787 ; GO:003444…	-	ko00062 ; ko00071 ; ko00280 ; ko00310 ; ko00380 ; ko00650 ; ko01212	Fatty acid elongation ; Fatty acid degradation ; Valine, leucine and isoleucine degradation ; Lysine degradation ; Tryptophan metabolism ; Butanoate metabolism ; Fatty acid metabolism	IPR013328 (G3DSA:1.10.1040.GENE3D); G3DSA:3.40.50.720 (GENE3D); IPR006108 (PFAM); IPR006176 (PFAM); IPR022694 (PIRSF); PTHR43561 (PANTHER); IPR036291 (SUPERFAMILY); IPR008927 (SUPERFAMILY)	F:GO:0016491; F:GO:0003857; P:GO:0055114; P:GO:0006631; F:GO:0070403	F:oxidoreductase activity; F:3-hydroxyacyl-CoA dehydrogenase activity; P:oxidation-reduction process; P:fatty acid metabolic process; F:NAD+ binding	-	-	-	-
FXSY01000012.1	Minc3s00012g00780	0	0	0	0	0	2	0	0	0	0	-	-	-	-	-	-	-	-	-	-	-	-	-	-	-
FXSY01000012.1	Minc3s00012g00781	0	0	2	0	0	0	1	0	2	0	NP_001023628.1	Probable Na(+)/H(+) antiporter nhx-9 [Caenorhabditis elegans]	C-Ele	71999819	GO:0003674 ; GO:0005215 ; GO:0005451 ; GO:0005575 ; GO:0005623 ; GO:0005886 ; GO:0006810 ; GO:0006811 ; GO:0006812 ; GO:0006814 ; GO:0006818 ; GO:0006885 ; GO:0008150 ; GO:0008324 ; GO:0009987 ; GO:0015075 ; GO:0015077 ; GO:0015078 ; GO:0015081 ; GO:0015291 ; GO:0015297 ; GO:0015298 ; GO:0015299 ; GO:0015385 ; GO:0015491 ; GO:0015672 ; GO:0015992 ; GO:0016020 ; GO:0016021 ; GO:0022804 ; GO:002285…	-	-	-	IPR004709 (PRINTS); IPR006153 (PFAM); IPR004709 (TIGRFAM); mobidb-lite (MOBIDB_LITE); PTHR10110:SF104 (PANTHER); IPR018422 (PANTHER)	P:GO:0006814; P:GO:0055085; F:GO:0015299; P:GO:0006812; F:GO:0015385; C:GO:0016021; P:GO:0006885	P:sodium ion transport; P:transmembrane transport; F:solute:proton antiporter activity; P:cation transport; F:sodium:proton antiporter activity; C:integral component of membrane; P:regulation of pH	-	-	-	-
FXSY01000012.1	Minc3s00012g00783	1	4	2	0	4	4	2	6	4	2	NP_491501.1	Paralysed Arrest at Two-fold [Caenorhabditis elegans]	C-Ele	17507581	GO:0000003 ; GO:0000910 ; GO:0002119 ; GO:0002164 ; GO:0003008 ; GO:0003012 ; GO:0003674 ; GO:0005198 ; GO:0005488 ; GO:0005509 ; GO:0005515 ; GO:0005575 ; GO:0005622 ; GO:0005623 ; GO:0005737 ; GO:0006810 ; GO:0006897 ; GO:0006898 ; GO:0006915 ; GO:0006936 ; GO:0006941 ; GO:0006996 ; GO:0007010 ; GO:0007015 ; GO:0007049 ; GO:0007275 ; GO:0007276 ; GO:0007292 ; GO:0008092 ; GO:0008150 ; GO:000821…	-	-	-	IPR002048 (SMART); G3DSA:1.10.238.10 (GENE3D); IPR002048 (PFAM); G3DSA:1.10.238.10 (GENE3D); G3DSA:1.10.238.10 (GENE3D); PTHR23050:SF227 (PANTHER); PTHR23050 (PANTHER); IPR002048 (PROSITE_PROFILES); IPR002048 (PROSITE_PROFILES); IPR002048 (PROSITE_PROFILES); IPR002048 (PROSITE_PROFILES); IPR011992 (SUPERFAMILY)	F:GO:0005509	F:calcium ion binding	-	-	-	-
FXSY01000012.1	Minc3s00012g00784	6	8	1	2	6	2	1	1	10	5	NP_491069.1	Coatomer subunit alpha [Caenorhabditis elegans]	C-Ele	17510485	GO:0000003 ; GO:0000139 ; GO:0002119 ; GO:0002164 ; GO:0003674 ; GO:0005198 ; GO:0005575 ; GO:0005622 ; GO:0005623 ; GO:0005737 ; GO:0005794 ; GO:0005798 ; GO:0006810 ; GO:0006886 ; GO:0006888 ; GO:0006890 ; GO:0006891 ; GO:0006915 ; GO:0007275 ; GO:0008104 ; GO:0008150 ; GO:0008219 ; GO:0009790 ; GO:0009791 ; GO:0009792 ; GO:0009987 ; GO:0012501 ; GO:0012505 ; GO:0012506 ; GO:0015031 ; GO:001583…	-	-	-	IPR020472 (PRINTS); IPR001680 (SMART); G3DSA:2.40.50.140 (GENE3D); IPR001680 (PFAM); IPR015943 (G3DSA:2.130.10.GENE3D); IPR010714 (PFAM); IPR011990 (G3DSA:1.25.40.GENE3D); IPR024977 (PFAM); G3DSA:1.10.10.670 (GENE3D); IPR015943 (G3DSA:2.130.10.GENE3D); IPR006692 (PFAM); IPR016391 (PIRSF); PTHR19876 (PANTHER); PTHR19876:SF1 (PANTHER); IPR001680 (PROSITE_PROFILES); IPR017986 (PROSITE_PROFILES); cd0…	C:GO:0030117; F:GO:0005515; P:GO:0016192; F:GO:0005198; P:GO:0006886; C:GO:0030126	C:membrane coat; F:protein binding; P:vesicle-mediated transport; F:structural molecule activity; P:intracellular protein transport; C:COPI vesicle coat	-	-	-	-
FXSY01000012.1	Minc3s00012g00785	2	0	0	0	1	0	4	0	0	0	NP_492001.2	NADH Ubiquinone Oxidoreductase [Caenorhabditis elegans]	C-Ele	32565000	GO:0000003 ; GO:0002119 ; GO:0002164 ; GO:0003006 ; GO:0003674 ; GO:0003824 ; GO:0003954 ; GO:0005575 ; GO:0005622 ; GO:0005623 ; GO:0005737 ; GO:0005739 ; GO:0005740 ; GO:0005743 ; GO:0005746 ; GO:0005747 ; GO:0006810 ; GO:0006897 ; GO:0006898 ; GO:0006909 ; GO:0006911 ; GO:0007275 ; GO:0007548 ; GO:0007568 ; GO:0008137 ; GO:0008150 ; GO:0008152 ; GO:0008340 ; GO:0008406 ; GO:0009653 ; GO:000979…	-	ko00190	Oxidative phosphorylation	IPR009866 (PFAM); IPR009866 (PANTHER)	C:GO:0005739; F:GO:0008137	C:mitochondrion; F:NADH dehydrogenase (ubiquinone) activity	-	-	-	-
FXSY01000012.1	Minc3s00012g00787	0	2	0	0	1	0	0	2	0	0	XP_020305437.1	hypothetical protein LOAG_18173	Nematode	1158600466	-	-	ko03018	RNA degradation	-	-	-	-	-	-	-
FXSY01000012.1	Minc3s00012g00794	0	0	0	0	1	0	0	4	0	1	-	-	-	-	-	-	-	-	IPR001192 (PRINTS); IPR019749 (SMART); IPR000909 (SMART); IPR001711 (SMART); IPR001895 (SMART); IPR000008 (SMART); IPR000159 (SMART); IPR000909 (PFAM); IPR001711 (PFAM); G3DSA:1.10.238.10 (GENE3D); IPR036964 (G3DSA:1.10.840.GENE3D); IPR019748 (PFAM); IPR017946 (G3DSA:3.20.20.GENE3D); IPR000159 (PFAM); IPR001895 (PFAM); IPR015359 (PFAM); IPR011989 (G3DSA:1.25.10.GENE3D); IPR014352 (G3DSA:1.20.80.G…	F:GO:0004435; P:GO:0007165; P:GO:0007264; P:GO:0006629; F:GO:0005085; F:GO:0008081; F:GO:0005488; P:GO:0035556	F:phosphatidylinositol phospholipase C activity; P:signal transduction; P:small GTPase mediated signal transduction; P:lipid metabolic process; F:guanyl-nucleotide exchange factor activity; F:phosphoric diester hydrolase activity; F:binding; P:intracellular signal transduction	-	-	-	-
FXSY01000012.1	Minc3s00012g00797	9	11	0	0	2	0	2	2	2	0	-	-	-	-	-	-	-	-	-	-	-	-	-	-	-
FXSY01000012.1	Minc3s00012g00798	2	0	2	0	0	2	2	0	0	2	-	-	-	-	-	-	-	-	-	-	-	-	-	-	-
FXSY01000012.1	Minc3s00012g00799	0	1	0	0	0	0	0	2	0	0	-	-	-	-	-	-	-	-	-	-	-	-	-	-	-
FXSY01000012.1	Minc3s00012g00800	0	0	0	0	0	2	0	0	0	0	-	-	-	-	-	-	-	-	-	-	-	-	-	-	-
FXSY01000012.1	Minc3s00012g00804	1	0	0	0	0	0	0	1	0	0	NP_492514.2	CALMyrin (Calcium and Integrin Binding protein) homolog [Caenorhabditis elegans]	C-Ele	392886714	GO:0003674 ; GO:0005488 ; GO:0005509 ; GO:0007154 ; GO:0007165 ; GO:0007166 ; GO:0007229 ; GO:0008150 ; GO:0009987 ; GO:0023052 ; GO:0043167 ; GO:0043169 ; GO:0044699 ; GO:0044700 ; GO:0046872 ; GO:0050789 ; GO:0050794 ; GO:0050896 ; GO:0051716 ; GO:0065007	-	-	-	IPR002048 (SMART); IPR002048 (PFAM); G3DSA:1.10.238.10 (GENE3D); PTHR23056 (PANTHER); PTHR23056:SF21 (PANTHER); IPR002048 (PROSITE_PROFILES); IPR002048 (CDD); IPR011992 (SUPERFAMILY)	F:GO:0005509	F:calcium ion binding	-	-	-	-
FXSY01000012.1	Minc3s00012g00805	1	0	0	0	4	0	0	0	2	0	XP_002631193.1	Hypothetical protein CBG02982	Nematode	268532130	-	-	-	-	-	-	-	-	-	-	-
FXSY01000012.1	Minc3s00012g00808	2	0	0	0	1	2	2	0	0	0	NP_001024703.1	TropoNin T [Caenorhabditis elegans]	C-Ele	71991390	GO:0005575 ; GO:0005622 ; GO:0005623 ; GO:0005737 ; GO:0005856 ; GO:0005861 ; GO:0005865 ; GO:0006937 ; GO:0008150 ; GO:0015629 ; GO:0030016 ; GO:0030017 ; GO:0032991 ; GO:0036379 ; GO:0040011 ; GO:0043226 ; GO:0043228 ; GO:0043229 ; GO:0043232 ; GO:0043234 ; GO:0043292 ; GO:0044057 ; GO:0044422 ; GO:0044424 ; GO:0044430 ; GO:0044444 ; GO:0044446 ; GO:0044449 ; GO:0044464 ; GO:0050789 ; GO:005123…	-	-	-	G3DSA:1.20.5.350 (GENE3D); mobidb-lite (MOBIDB_LITE); mobidb-lite (MOBIDB_LITE); mobidb-lite (MOBIDB_LITE); mobidb-lite (MOBIDB_LITE); mobidb-lite (MOBIDB_LITE); IPR027707 (PANTHER); PTHR11521:SF12 (PANTHER); SSF90250 (SUPERFAMILY)	P:GO:0006937; C:GO:0005861	P:regulation of muscle contraction; C:troponin complex	-	-	-	-
FXSY01000012.1	Minc3s00012g00809	0	0	2	0	0	0	1	0	0	2	XP_003100195.1	CRE-TNT-2 protein	Nematode	308475956	-	-	-	-	G3DSA:1.20.5.350 (GENE3D); mobidb-lite (MOBIDB_LITE); mobidb-lite (MOBIDB_LITE); mobidb-lite (MOBIDB_LITE); PTHR11521:SF12 (PANTHER); IPR027707 (PANTHER); SSF90250 (SUPERFAMILY)	P:GO:0006937; C:GO:0005861	P:regulation of muscle contraction; C:troponin complex	-	-	-	-
FXSY01000013.1	Minc3s00013g00811	0	0	0	0	2	0	1	0	0	0	-	-	-	-	-	-	-	-	-	-	-	-	-	-	-
FXSY01000013.1	Minc3s00013g00823	0	0	0	1	0	2	1	0	2	0	-	-	-	-	-	-	-	-	IPR013087 (SMART); G3DSA:3.30.160.60 (GENE3D); mobidb-lite (MOBIDB_LITE)	F:GO:0003676	F:nucleic acid binding	-	-	-	-
FXSY01000013.1	Minc3s00013g00825	0	0	2	0	1	0	0	0	0	0	XP_013298743.1	Ctr copper transporter family protein [Necator americanus]	Nematode	915258176	-	-	-	-	IPR007274 (PFAM); PTHR12483:SF27 (PANTHER); IPR007274 (PANTHER)	C:GO:0016021; F:GO:0005375; P:GO:0035434	C:integral component of membrane; F:copper ion transmembrane transporter activity; P:copper ion transmembrane transport	-	-	-	-
FXSY01000013.1	Minc3s00013g00826	1	0	0	0	0	0	0	1	0	0	NP_491777.3	Uncharacterized protein CELE_T09B4.8 [Caenorhabditis elegans]	C-Ele	32564660	GO:0003674 ; GO:0003824 ; GO:0005488 ; GO:0005515 ; GO:0005575 ; GO:0005622 ; GO:0005623 ; GO:0005737 ; GO:0005739 ; GO:0008150 ; GO:0008453 ; GO:0008483 ; GO:0010876 ; GO:0016740 ; GO:0016769 ; GO:0019842 ; GO:0019915 ; GO:0030170 ; GO:0033036 ; GO:0036094 ; GO:0042802 ; GO:0043167 ; GO:0043168 ; GO:0043226 ; GO:0043227 ; GO:0043229 ; GO:0043231 ; GO:0044424 ; GO:0044444 ; GO:0044464 ; GO:004803…	-	ko00250 ; ko00260 ; ko00270 ; ko00280	Alanine, aspartate and glutamate metabolism ; Glycine, serine and threonine metabolism ; Cysteine and methionine metabolism ; Valine, leucine and isoleucine degradation	IPR005814 (PFAM); IPR015422 (G3DSA:3.90.1150.GENE3D); IPR015422 (G3DSA:3.90.1150.GENE3D); IPR005814 (PIRSF); PTHR11986:SF58 (PANTHER); PTHR11986 (PANTHER); IPR005814 (CDD); IPR015424 (SUPERFAMILY)	F:GO:0030170; F:GO:0003824; F:GO:0008483	F:pyridoxal phosphate binding; F:catalytic activity; F:transaminase activity	-	-	-	-
FXSY01000013.1	Minc3s00013g00827	0	4	2	0	2	0	4	2	3	3	XP_002634165.1	Hypothetical protein CBG01732	Nematode	268552365	-	-	-	-	-	-	-	-	-	-	-
FXSY01000013.1	Minc3s00013g00830	0	0	0	0	0	0	0	2	0	0	NP_499734.1	Cleavage and Polyadenylation Factor [Caenorhabditis elegans]	C-Ele	17553656	GO:0000003 ; GO:0000166 ; GO:0003006 ; GO:0003674 ; GO:0003676 ; GO:0003723 ; GO:0003729 ; GO:0005488 ; GO:0005575 ; GO:0005622 ; GO:0005623 ; GO:0005634 ; GO:0005654 ; GO:0005847 ; GO:0005849 ; GO:0006139 ; GO:0006379 ; GO:0006396 ; GO:0006397 ; GO:0006725 ; GO:0006807 ; GO:0006810 ; GO:0006897 ; GO:0006898 ; GO:0007275 ; GO:0007548 ; GO:0008150 ; GO:0008152 ; GO:0008406 ; GO:0009790 ; GO:000979…	-	ko03015	mRNA surveillance pathway	IPR000504 (SMART); G3DSA:3.30.70.330 (GENE3D); IPR025742 (PFAM); IPR000504 (PFAM); IPR026896 (PFAM); mobidb-lite (MOBIDB_LITE); PTHR23139:SF8 (PANTHER); PTHR23139 (PANTHER); IPR000504 (PROSITE_PROFILES); cd12398 (CDD); IPR035979 (SUPERFAMILY)	F:GO:0003676; P:GO:0031124	F:nucleic acid binding; P:mRNA 3'-end processing	-	-	-	-
FXSY01000013.1	Minc3s00013g00833	0	0	0	0	1	0	0	0	0	0	NP_001255645.1	Uncharacterized protein CELE_C25G4.3 [Caenorhabditis elegans]	C-Ele	392901200	GO:0006139 ; GO:0006364 ; GO:0006396 ; GO:0006725 ; GO:0006807 ; GO:0008150 ; GO:0008152 ; GO:0009987 ; GO:0010467 ; GO:0016070 ; GO:0016072 ; GO:0022613 ; GO:0034470 ; GO:0034641 ; GO:0034660 ; GO:0042254 ; GO:0043170 ; GO:0044085 ; GO:0044237 ; GO:0044238 ; GO:0044260 ; GO:0046483 ; GO:0071704 ; GO:0071840 ; GO:0090304 ; GO:1901360	-	-	-	-	-	-	-	-	-	-
FXSY01000013.1	Minc3s00013g00834	1	0	0	0	0	0	2	0	0	0	-	-	-	-	-	-	-	-	-	-	-	-	-	-	-
FXSY01000013.1	Minc3s00013g00838	0	0	0	0	0	1	0	0	0	0	NP_494029.1	Uncharacterized protein CELE_ZC204.12 [Caenorhabditis elegans]	C-Ele	17537765	-	-	-	-	-	-	-	-	-	-	-
FXSY01000013.1	Minc3s00013g00839	0	0	0	0	0	2	0	0	1	0	NP_741675.1	ASpartyl Protease	Nematode	25154801	GO:0003674 ; GO:0003824 ; GO:0004175 ; GO:0004190 ; GO:0006508 ; GO:0008150 ; GO:0008152 ; GO:0008233 ; GO:0009056 ; GO:0009057 ; GO:0016787 ; GO:0019538 ; GO:0030163 ; GO:0043170 ; GO:0044238 ; GO:0070001 ; GO:0070011 ; GO:0071704 ; GO:1901575	-	-	-	IPR001461 (PRINTS); IPR033121 (PFAM); IPR021109 (G3DSA:2.40.70.GENE3D); IPR001461 (PANTHER); PTHR13683:SF243 (PANTHER); IPR033121 (PROSITE_PROFILES); IPR034164 (CDD); IPR021109 (SUPERFAMILY)	F:GO:0004190; P:GO:0006508	F:aspartic-type endopeptidase activity; P:proteolysis	-	-	-	-
FXSY01000013.1	Minc3s00013g00840	0	0	0	0	0	2	0	0	0	0	XP_013307495.1	eukaryotic aspartyl protease [Necator americanus]	Nematode	915288566	-	-	-	-	IPR001461 (PRINTS); IPR021109 (G3DSA:2.40.70.GENE3D); IPR033121 (PFAM); PTHR13683:SF236 (PANTHER); IPR001461 (PANTHER); IPR033121 (PROSITE_PROFILES); IPR034164 (CDD); IPR021109 (SUPERFAMILY)	F:GO:0004190; P:GO:0006508	F:aspartic-type endopeptidase activity; P:proteolysis	-	-	-	-
FXSY01000013.1	Minc3s00013g00845	0	0	0	0	1	0	0	0	0	0	-	-	-	-	-	-	-	-	-	-	-	-	-	-	-
FXSY01000013.1	Minc3s00013g00848	0	2	0	0	0	0	0	0	0	0	-	-	-	-	-	-	-	-	IPR001810 (PROSITE_PROFILES)	F:GO:0005515	F:protein binding	-	-	-	-
FXSY01000013.1	Minc3s00013g00850	0	0	0	0	1	0	0	0	0	0	XP_003381669.1	syntaxin-1A	Nematode	339233104	-	-	ko04130	SNARE interactions in vesicular transport	IPR000727 (SMART); IPR000727 (PFAM); G3DSA:1.20.58.70 (GENE3D); G3DSA:1.20.5.110 (GENE3D); IPR006011 (PFAM); PTHR19957:SF113 (PANTHER); PTHR19957 (PANTHER); IPR000727 (PROSITE_PROFILES); IPR010989 (SUPERFAMILY)	P:GO:0016192; C:GO:0016020	P:vesicle-mediated transport; C:membrane	-	-	-	-
FXSY01000013.1	Minc3s00013g00852	1	2	1	0	0	0	0	0	0	0	NP_498931.2	Dwarfin sma-2 [Caenorhabditis elegans]	C-Ele	25151740	GO:0000003 ; GO:0001071 ; GO:0001558 ; GO:0003006 ; GO:0003674 ; GO:0003676 ; GO:0003677 ; GO:0003700 ; GO:0005488 ; GO:0005575 ; GO:0005622 ; GO:0005623 ; GO:0005634 ; GO:0005667 ; GO:0005737 ; GO:0006139 ; GO:0006351 ; GO:0006355 ; GO:0006725 ; GO:0006807 ; GO:0007049 ; GO:0007154 ; GO:0007165 ; GO:0007166 ; GO:0007167 ; GO:0007178 ; GO:0007179 ; GO:0007275 ; GO:0007346 ; GO:0007548 ; GO:000815…	-	ko04350	TGF-beta signaling pathway	IPR001132 (SMART); IPR003619 (SMART); IPR001132 (PFAM); IPR003619 (PFAM); IPR036578 (G3DSA:3.90.520.GENE3D); IPR017855 (G3DSA:2.60.200.GENE3D); PTHR13703:SF40 (PANTHER); IPR013790 (PANTHER); IPR013019 (PROSITE_PROFILES); IPR001132 (PROSITE_PROFILES); IPR036578 (SUPERFAMILY); IPR008984 (SUPERFAMILY)	C:GO:0005667; F:GO:0003700; F:GO:0005515; P:GO:0007179; P:GO:0006355; C:GO:0005622	C:transcription factor complex; F:transcription factor activity, sequence-specific DNA binding; F:protein binding; P:transforming growth factor beta receptor signaling pathway; P:regulation of transcription, DNA-templated; C:intracellular	-	-	-	-
FXSY01000013.1	Minc3s00013g00853	1	1	0	0	0	2	1	0	1	0	-	-	-	-	-	-	-	-	IPR001680 (SMART); IPR024977 (PFAM); IPR015943 (G3DSA:2.130.10.GENE3D); IPR015943 (G3DSA:2.130.10.GENE3D); IPR001680 (PFAM); G3DSA:2.80.10.50 (GENE3D); mobidb-lite (MOBIDB_LITE); PTHR15271 (PANTHER); IPR001680 (PROSITE_PROFILES); IPR017986 (PROSITE_PROFILES); IPR036322 (SUPERFAMILY)	F:GO:0005515	F:protein binding	-	-	-	-
FXSY01000013.1	Minc3s00013g00854	0	0	0	0	1	0	1	0	0	0	NP_001023374.1	Histidine--tRNA ligase [Caenorhabditis elegans]	C-Ele	71993693	GO:0000003 ; GO:0000122 ; GO:0000166 ; GO:0001882 ; GO:0001883 ; GO:0002119 ; GO:0002164 ; GO:0003006 ; GO:0003674 ; GO:0003824 ; GO:0004812 ; GO:0004821 ; GO:0005488 ; GO:0005515 ; GO:0005524 ; GO:0005575 ; GO:0005622 ; GO:0005623 ; GO:0005737 ; GO:0005739 ; GO:0006082 ; GO:0006355 ; GO:0006357 ; GO:0006399 ; GO:0006412 ; GO:0006418 ; GO:0006427 ; GO:0006518 ; GO:0006520 ; GO:0006807 ; GO:000681…	-	ko00970	Aminoacyl-tRNA biosynthesis	G3DSA:3.30.930.10 (GENE3D); IPR036621 (G3DSA:3.40.50.GENE3D); IPR004154 (PFAM); PF13393 (PFAM); mobidb-lite (MOBIDB_LITE); IPR004516 (PANTHER); IPR006195 (PROSITE_PROFILES); IPR033656 (CDD); cd00773 (CDD); SSF55681 (SUPERFAMILY); IPR036621 (SUPERFAMILY)	C:GO:0005737	C:cytoplasm	-	-	-	-
FXSY01000013.1	Minc3s00013g00855	0	0	2	0	0	0	0	0	2	0	NP_001293802.1	Prion-like-(Q/N-rich)-domain-bearing protein [Caenorhabditis elegans]	Nematode	808356548	GO:0007275 ; GO:0008150 ; GO:0009790 ; GO:0009792 ; GO:0032501 ; GO:0032502 ; GO:0044699 ; GO:0044707 ; GO:0044767 ; GO:0048856	-	-	-	-	-	-	-	-	-	-
FXSY01000013.1	Minc3s00013g00856	1	0	0	0	0	2	0	1	0	2	NP_500904.1	Uncharacterized protein CELE_C46G7.2 [Caenorhabditis elegans]	C-Ele	17539242	GO:0000003 ; GO:0002119 ; GO:0002164 ; GO:0005575 ; GO:0005622 ; GO:0005623 ; GO:0005737 ; GO:0007275 ; GO:0007568 ; GO:0008150 ; GO:0008340 ; GO:0009791 ; GO:0010259 ; GO:0030016 ; GO:0030017 ; GO:0031672 ; GO:0032501 ; GO:0032502 ; GO:0040011 ; GO:0043226 ; GO:0043228 ; GO:0043229 ; GO:0043232 ; GO:0043292 ; GO:0044422 ; GO:0044424 ; GO:0044444 ; GO:0044449 ; GO:0044464 ; GO:0044699 ; GO:004470…	-	-	-	-	-	-	-	-	-	-
FXSY01000013.1	Minc3s00013g00858	0	1	0	0	0	0	0	0	0	0	XP_003096551.1	hypothetical protein CRE_09733	Nematode	308468618	-	-	-	-	IPR001878 (SMART); G3DSA:3.10.10.10 (GENE3D); IPR021109 (G3DSA:2.40.70.GENE3D); IPR000477 (PFAM); G3DSA:3.30.70.270 (GENE3D); IPR001878 (PFAM); IPR036875 (G3DSA:4.10.60.GENE3D); G3DSA:1.10.4020.10 (GENE3D); PF13650 (PFAM); G3DSA:3.30.70.270 (GENE3D); mobidb-lite (MOBIDB_LITE); PTHR24559 (PANTHER); PTHR24559 (PANTHER); PTHR24559 (PANTHER); PTHR24559:SF250 (PANTHER); PTHR24559:SF250 (PANTHER); IPR0…	F:GO:0003676; F:GO:0008270; F:GO:0004190; P:GO:0006508	F:nucleic acid binding; F:zinc ion binding; F:aspartic-type endopeptidase activity; P:proteolysis	-	-	-	-
FXSY01000013.1	Minc3s00013g00862	0	0	2	0	0	0	0	0	0	0	NP_492116.1	alpha-1,2-Mannosidase [Caenorhabditis elegans]	C-Ele	17506379	GO:0000139 ; GO:0003674 ; GO:0003824 ; GO:0004553 ; GO:0004559 ; GO:0004571 ; GO:0005488 ; GO:0005509 ; GO:0005575 ; GO:0005622 ; GO:0005623 ; GO:0005737 ; GO:0005783 ; GO:0005794 ; GO:0006491 ; GO:0007275 ; GO:0007568 ; GO:0008150 ; GO:0008152 ; GO:0008340 ; GO:0009100 ; GO:0009987 ; GO:0010259 ; GO:0012505 ; GO:0015923 ; GO:0015924 ; GO:0016020 ; GO:0016021 ; GO:0016787 ; GO:0016798 ; GO:001953…	Golgi membrane ; molecular_function ; catalytic activity ; hydrolase activity, hydrolyzing O-glycosyl compounds ; alpha-mannosidase activity ; mannosyl-oligosaccharide 1,2-alpha-mannosidase activity ; binding ; calcium ion binding ; cellular_component ; intracellular ; cell ; cytoplasm ; endoplasmic reticulum ; Golgi apparatus ; N-glycan processing ; multicellular organism development ; aging ; b…	ko00510 ; ko04141	N-Glycan biosynthesis ; Protein processing in endoplasmic reticulum	IPR001382 (PRINTS); IPR001382 (PFAM); G3DSA:1.50.10.10 (GENE3D); PTHR11742 (PANTHER); PTHR11742:SF40 (PANTHER); IPR036026 (SUPERFAMILY)	F:GO:0005509; C:GO:0016020; F:GO:0004571	F:calcium ion binding; C:membrane; F:mannosyl-oligosaccharide 1,2-alpha-mannosidase activity	Effector	-	-	-
FXSY01000014.1	Minc3s00014g00870	1	2	0	2	2	2	1	0	2	0	NP_001255777.1	Uncharacterized protein CELE_Y37A1B.5 [Caenorhabditis elegans]	C-Ele	392901714	GO:0003674 ; GO:0005488 ; GO:0008430	-	-	-	IPR015943 (G3DSA:2.130.10.GENE3D); IPR011042 (G3DSA:2.120.10.GENE3D); IPR008826 (PFAM); IPR008826 (PANTHER); PTHR23300:SF0 (PANTHER); SSF101908 (SUPERFAMILY)	F:GO:0005515; F:GO:0008430	F:protein binding; F:selenium binding	-	-	-	-
FXSY01000014.1	Minc3s00014g00871	0	0	0	0	0	0	0	1	1	0	NP_510438.1	Calsequestrin [Caenorhabditis elegans]	C-Ele	17567589	GO:0003674 ; GO:0005488 ; GO:0005509 ; GO:0005515 ; GO:0005575 ; GO:0005622 ; GO:0005623 ; GO:0005634 ; GO:0005737 ; GO:0005886 ; GO:0008150 ; GO:0016020 ; GO:0016324 ; GO:0040011 ; GO:0042383 ; GO:0042592 ; GO:0043167 ; GO:0043169 ; GO:0043226 ; GO:0043227 ; GO:0043229 ; GO:0043231 ; GO:0044424 ; GO:0044425 ; GO:0044459 ; GO:0044464 ; GO:0045177 ; GO:0046872 ; GO:0048878 ; GO:0050801 ; GO:005506…	-	-	-	PR00312 (PRINTS); G3DSA:3.40.30.10 (GENE3D); IPR001393 (PFAM); G3DSA:3.40.30.10 (GENE3D); G3DSA:3.40.30.10 (GENE3D); mobidb-lite (MOBIDB_LITE); IPR001393 (PANTHER); IPR036249 (SUPERFAMILY); IPR036249 (SUPERFAMILY); IPR036249 (SUPERFAMILY)	F:GO:0005509	F:calcium ion binding	-	-	-	-
FXSY01000014.1	Minc3s00014g00873	2	0	0	0	0	0	0	0	0	0	XP_001897997.1	anion exchange protein	Nematode	170586460	-	-	-	-	IPR003020 (PRINTS); IPR016152 (G3DSA:3.40.930.GENE3D); G3DSA:1.10.287.570 (GENE3D); IPR011531 (PFAM); IPR013769 (PFAM); IPR003020 (PANTHER); PTHR11453:SF81 (PANTHER); PTHR11453:SF81 (PANTHER); IPR016152 (SUPERFAMILY)	C:GO:0016020; F:GO:0008509; C:GO:0016021; F:GO:0005452; P:GO:0006820	C:membrane; F:anion transmembrane transporter activity; C:integral component of membrane; F:inorganic anion exchanger activity; P:anion transport	-	-	-	-
FXSY01000014.1	Minc3s00014g00874	0	0	0	0	1	0	0	0	0	0	XP_020302222.1	anion exchange protein	Nematode	1158599195	-	-	-	-	IPR011531 (PFAM); mobidb-lite (MOBIDB_LITE); IPR003020 (PANTHER); PTHR11453:SF81 (PANTHER)	C:GO:0016020; C:GO:0016021; F:GO:0005452; P:GO:0006820	C:membrane; C:integral component of membrane; F:inorganic anion exchanger activity; P:anion transport	-	-	-	-
FXSY01000014.1	Minc3s00014g00875	0	0	0	0	0	0	1	0	0	0	-	-	-	-	-	-	-	-	-	-	-	-	-	-	-
FXSY01000014.1	Minc3s00014g00879	4	6	2	2	4	2	1	1	6	2	NP_497257.1	Peptidyl-prolyl cis-trans isomerase 6 [Caenorhabditis elegans]	C-Ele	17552780	GO:0000413 ; GO:0003674 ; GO:0003755 ; GO:0003824 ; GO:0006457 ; GO:0006464 ; GO:0008150 ; GO:0008152 ; GO:0009987 ; GO:0016853 ; GO:0016859 ; GO:0018193 ; GO:0018208 ; GO:0019538 ; GO:0036211 ; GO:0043170 ; GO:0043412 ; GO:0044237 ; GO:0044238 ; GO:0044260 ; GO:0044267 ; GO:0071704	-	-	-	IPR002130 (PRINTS); IPR024936 (PIRSF); IPR029000 (G3DSA:2.40.100.GENE3D); IPR002130 (PFAM); PTHR11071:SF387 (PANTHER); IPR024936 (PANTHER); IPR002130 (PROSITE_PROFILES); IPR029000 (SUPERFAMILY)	F:GO:0003755; P:GO:0000413	F:peptidyl-prolyl cis-trans isomerase activity; P:protein peptidyl-prolyl isomerization	-	-	-	-
FXSY01000014.1	Minc3s00014g00881	0	1	0	0	1	0	0	0	0	0	-	-	-	-	-	-	-	-	IPR013087 (SMART); G3DSA:2.10.110.10 (GENE3D); G3DSA:3.30.160.60 (GENE3D); G3DSA:2.10.69.10 (GENE3D); mobidb-lite (MOBIDB_LITE); mobidb-lite (MOBIDB_LITE); PTHR24377:SF316 (PANTHER); PTHR24377 (PANTHER); PTHR24377 (PANTHER); PTHR24377:SF316 (PANTHER); PTHR24377 (PANTHER); PTHR24377:SF316 (PANTHER)	F:GO:0003676	F:nucleic acid binding	-	-	-	-
FXSY01000014.1	Minc3s00014g00882	0	0	0	0	0	0	2	0	2	0	NP_001122981.1	Uncharacterized protein CELE_R02D5.8 [Caenorhabditis elegans]	C-Ele	193208423	-	-	-	-	-	-	-	-	-	-	-
FXSY01000014.1	Minc3s00014g00886	2	4	2	0	1	0	2	1	4	3	XP_001892687.1	MAS20 protein import receptor containing protein [Brugia malayi]	Nematode	170574148	-	-	-	-	IPR022422 (PRINTS); IPR002056 (PRINTS); IPR002056 (PIRSF); IPR002056 (PFAM); IPR023392 (G3DSA:1.20.960.GENE3D); IPR002056 (PANTHER); IPR023392 (SUPERFAMILY)	P:GO:0006605; P:GO:0006886; C:GO:0005742	P:protein targeting; P:intracellular protein transport; C:mitochondrial outer membrane translocase complex	-	-	-	-
FXSY01000014.1	Minc3s00014g00887	1	0	0	0	0	2	0	0	0	0	NP_506022.1	Chloride channel protein [Caenorhabditis elegans]	C-Ele	17559050	GO:0003674 ; GO:0005215 ; GO:0005216 ; GO:0005244 ; GO:0005247 ; GO:0005253 ; GO:0005254 ; GO:0005488 ; GO:0005575 ; GO:0006810 ; GO:0006811 ; GO:0006820 ; GO:0006821 ; GO:0008150 ; GO:0008308 ; GO:0008509 ; GO:0009987 ; GO:0015075 ; GO:0015103 ; GO:0015108 ; GO:0015267 ; GO:0015698 ; GO:0016020 ; GO:0016021 ; GO:0022803 ; GO:0022832 ; GO:0022836 ; GO:0022838 ; GO:0022857 ; GO:0022891 ; GO:002289…	-	-	-	IPR001807 (PRINTS); IPR000644 (SMART); IPR000644 (PFAM); G3DSA:3.10.580.10 (GENE3D); IPR001807 (PFAM); IPR014743 (G3DSA:1.10.3080.GENE3D); mobidb-lite (MOBIDB_LITE); PTHR11689 (PANTHER); PTHR11689:SF92 (PANTHER); IPR000644 (PROSITE_PROFILES); cd04591 (CDD); SSF54631 (SUPERFAMILY); IPR014743 (SUPERFAMILY)	F:GO:0005216; P:GO:0055085; C:GO:0016020; P:GO:0006821; F:GO:0005247	F:ion channel activity; P:transmembrane transport; C:membrane; P:chloride transport; F:voltage-gated chloride channel activity	-	-	-	-
FXSY01000014.1	Minc3s00014g00888	4	0	0	0	0	0	0	0	0	0	NP_001337310.1	GLutamate Receptor family (AMPA) [Caenorhabditis elegans]	C-Ele	1178882573	-	-	-	-	IPR001320 (SMART); G3DSA:3.40.190.10 (GENE3D); PTHR18966 (PANTHER); SSF53850 (SUPERFAMILY)	C:GO:0016020; F:GO:0004970	C:membrane; F:ionotropic glutamate receptor activity	-	-	-	-
FXSY01000014.1	Minc3s00014g00889	0	1	0	2	0	0	1	0	0	0	NP_001337310.1	GLutamate Receptor family (AMPA) [Caenorhabditis elegans]	C-Ele	1178882573	-	-	-	-	IPR019594 (SMART); IPR001320 (SMART); IPR019594 (PFAM); G3DSA:3.40.190.10 (GENE3D); G3DSA:1.10.287.70 (GENE3D); IPR001320 (PFAM); PTHR18966 (PANTHER); SSF81324 (SUPERFAMILY); SSF53850 (SUPERFAMILY)	C:GO:0016020; F:GO:0004970; F:GO:0005234	C:membrane; F:ionotropic glutamate receptor activity; F:extracellular-glutamate-gated ion channel activity	-	-	-	-
FXSY01000014.1	Minc3s00014g00890	0	0	0	0	1	2	0	0	0	0	NP_001337310.1	GLutamate Receptor family (AMPA) [Caenorhabditis elegans]	C-Ele	1178882573	-	-	-	-	IPR001508 (PRINTS); IPR001320 (SMART); IPR001320 (PFAM); G3DSA:1.10.287.70 (GENE3D); G3DSA:3.40.190.10 (GENE3D); IPR019594 (PFAM); PTHR18966 (PANTHER); SSF53850 (SUPERFAMILY); SSF81324 (SUPERFAMILY)	F:GO:0005216; P:GO:0006811; C:GO:0016020; F:GO:0004872; F:GO:0004970; F:GO:0005234	F:ion channel activity; P:ion transport; C:membrane; F:receptor activity; F:ionotropic glutamate receptor activity; F:extracellular-glutamate-gated ion channel activity	-	-	-	-
FXSY01000014.1	Minc3s00014g00891	1	3	0	0	1	0	0	1	0	0	NP_001337311.1	GLutamate Receptor family (AMPA) [Caenorhabditis elegans]	C-Ele	1178882575	-	-	-	-	-	-	-	-	-	-	-
FXSY01000014.1	Minc3s00014g00892	0	0	0	0	0	2	2	0	0	0	NP_506022.1	Chloride channel protein [Caenorhabditis elegans]	C-Ele	17559050	GO:0003674 ; GO:0005215 ; GO:0005216 ; GO:0005244 ; GO:0005247 ; GO:0005253 ; GO:0005254 ; GO:0005488 ; GO:0005575 ; GO:0006810 ; GO:0006811 ; GO:0006820 ; GO:0006821 ; GO:0008150 ; GO:0008308 ; GO:0008509 ; GO:0009987 ; GO:0015075 ; GO:0015103 ; GO:0015108 ; GO:0015267 ; GO:0015698 ; GO:0016020 ; GO:0016021 ; GO:0022803 ; GO:0022832 ; GO:0022836 ; GO:0022838 ; GO:0022857 ; GO:0022891 ; GO:002289…	-	-	-	IPR001807 (PRINTS); IPR000644 (SMART); G3DSA:3.10.580.10 (GENE3D); IPR001807 (PFAM); IPR014743 (G3DSA:1.10.3080.GENE3D); IPR000644 (PFAM); mobidb-lite (MOBIDB_LITE); PTHR11689:SF92 (PANTHER); PTHR11689 (PANTHER); IPR000644 (PROSITE_PROFILES); IPR000644 (PROSITE_PROFILES); cd04591 (CDD); IPR014743 (SUPERFAMILY); SSF54631 (SUPERFAMILY)	F:GO:0005216; P:GO:0055085; C:GO:0016020; P:GO:0006821; F:GO:0005247	F:ion channel activity; P:transmembrane transport; C:membrane; P:chloride transport; F:voltage-gated chloride channel activity	-	-	-	-
FXSY01000014.1	Minc3s00014g00893	2	2	0	0	0	0	1	2	3	0	XP_001892687.1	MAS20 protein import receptor containing protein [Brugia malayi]	Nematode	170574148	-	-	-	-	IPR002056 (PRINTS); IPR022422 (PRINTS); IPR023392 (G3DSA:1.20.960.GENE3D); IPR002056 (PFAM); IPR002056 (PIRSF); mobidb-lite (MOBIDB_LITE); IPR002056 (PANTHER); IPR023392 (SUPERFAMILY)	P:GO:0006605; P:GO:0006886; C:GO:0005742	P:protein targeting; P:intracellular protein transport; C:mitochondrial outer membrane translocase complex	-	-	-	-
FXSY01000014.1	Minc3s00014g00894	0	2	2	0	0	0	2	2	1	2	NP_498572.1	40S ribosomal protein S14 [Caenorhabditis elegans]	C-Ele	17554776	GO:0000003 ; GO:0000028 ; GO:0000462 ; GO:0002119 ; GO:0002164 ; GO:0003674 ; GO:0003676 ; GO:0003723 ; GO:0003729 ; GO:0003735 ; GO:0005198 ; GO:0005488 ; GO:0005575 ; GO:0005622 ; GO:0005623 ; GO:0005737 ; GO:0005829 ; GO:0005840 ; GO:0006139 ; GO:0006364 ; GO:0006396 ; GO:0006412 ; GO:0006518 ; GO:0006725 ; GO:0006807 ; GO:0006996 ; GO:0007275 ; GO:0008150 ; GO:0008152 ; GO:0009058 ; GO:000905…	-	ko03010	Ribosome	IPR001971 (PFAM); IPR001971 (PIRSF); IPR036967 (G3DSA:3.30.420.GENE3D); PTHR11759:SF11 (PANTHER); IPR001971 (PANTHER); IPR001971 (HAMAP); SSF53137 (SUPERFAMILY)	F:GO:0003735; C:GO:0005840; P:GO:0006412	F:structural constituent of ribosome; C:ribosome; P:translation	-	-	-	-
FXSY01000014.1	Minc3s00014g00896	2	2	0	0	0	2	1	0	0	0	NP_001122981.1	Uncharacterized protein CELE_R02D5.8 [Caenorhabditis elegans]	C-Ele	193208423	-	-	-	-	-	-	-	-	-	-	-
FXSY01000014.1	Minc3s00014g00897	0	0	0	0	2	0	0	0	0	0	-	-	-	-	-	-	-	-	IPR013087 (SMART); G3DSA:2.10.110.10 (GENE3D); G3DSA:2.10.69.10 (GENE3D); mobidb-lite (MOBIDB_LITE); mobidb-lite (MOBIDB_LITE); PTHR24377 (PANTHER); PTHR24377 (PANTHER); PTHR24377:SF316 (PANTHER); PTHR24377:SF316 (PANTHER)	F:GO:0003676	F:nucleic acid binding	-	-	-	-
FXSY01000014.1	Minc3s00014g00899	6	14	6	4	8	3	6	3	18	2	NP_497257.1	Peptidyl-prolyl cis-trans isomerase 6 [Caenorhabditis elegans]	C-Ele	17552780	GO:0000413 ; GO:0003674 ; GO:0003755 ; GO:0003824 ; GO:0006457 ; GO:0006464 ; GO:0008150 ; GO:0008152 ; GO:0009987 ; GO:0016853 ; GO:0016859 ; GO:0018193 ; GO:0018208 ; GO:0019538 ; GO:0036211 ; GO:0043170 ; GO:0043412 ; GO:0044237 ; GO:0044238 ; GO:0044260 ; GO:0044267 ; GO:0071704	-	-	-	IPR002130 (PRINTS); IPR024936 (PIRSF); IPR029000 (G3DSA:2.40.100.GENE3D); IPR002130 (PFAM); PTHR11071:SF387 (PANTHER); IPR024936 (PANTHER); IPR002130 (PROSITE_PROFILES); IPR029000 (SUPERFAMILY)	F:GO:0003755; P:GO:0000413	F:peptidyl-prolyl cis-trans isomerase activity; P:protein peptidyl-prolyl isomerization	-	-	-	-
FXSY01000014.1	Minc3s00014g00901	0	0	0	0	0	2	0	2	0	0	XP_003100470.1	hypothetical protein CRE_18033	Nematode	308476508	-	-	-	-	-	-	-	-	-	-	-
FXSY01000014.1	Minc3s00014g00903	0	0	0	0	0	2	0	1	0	0	XP_020302222.1	anion exchange protein	Nematode	1158599195	-	-	-	-	IPR011531 (PFAM); mobidb-lite (MOBIDB_LITE); PTHR11453:SF81 (PANTHER); IPR003020 (PANTHER)	C:GO:0016020; C:GO:0016021; F:GO:0005452; P:GO:0006820	C:membrane; C:integral component of membrane; F:inorganic anion exchanger activity; P:anion transport	-	-	-	-
FXSY01000014.1	Minc3s00014g00904	2	2	0	0	0	0	1	0	0	0	XP_001897997.1	anion exchange protein	Nematode	170586460	-	-	-	-	IPR003020 (PRINTS); IPR016152 (G3DSA:3.40.930.GENE3D); G3DSA:1.10.287.570 (GENE3D); IPR011531 (PFAM); IPR013769 (PFAM); IPR003020 (PANTHER); PTHR11453:SF81 (PANTHER); IPR003020 (PANTHER); PTHR11453:SF81 (PANTHER); IPR016152 (SUPERFAMILY)	C:GO:0016020; F:GO:0008509; C:GO:0016021; F:GO:0005452; P:GO:0006820	C:membrane; F:anion transmembrane transporter activity; C:integral component of membrane; F:inorganic anion exchanger activity; P:anion transport	-	-	-	-
FXSY01000014.1	Minc3s00014g00906	2	2	0	0	2	0	0	2	1	0	NP_001255777.1	Uncharacterized protein CELE_Y37A1B.5 [Caenorhabditis elegans]	C-Ele	392901714	GO:0003674 ; GO:0005488 ; GO:0008430	-	-	-	IPR011042 (G3DSA:2.120.10.GENE3D); IPR008826 (PFAM); IPR008826 (PANTHER); PTHR23300:SF0 (PANTHER); SSF75011 (SUPERFAMILY)	F:GO:0008430	F:selenium binding	-	-	-	-
FXSY01000014.1	Minc3s00014g00907	0	1	0	0	1	0	0	0	0	2	NP_510438.1	Calsequestrin [Caenorhabditis elegans]	C-Ele	17567589	GO:0003674 ; GO:0005488 ; GO:0005509 ; GO:0005515 ; GO:0005575 ; GO:0005622 ; GO:0005623 ; GO:0005634 ; GO:0005737 ; GO:0005886 ; GO:0008150 ; GO:0016020 ; GO:0016324 ; GO:0040011 ; GO:0042383 ; GO:0042592 ; GO:0043167 ; GO:0043169 ; GO:0043226 ; GO:0043227 ; GO:0043229 ; GO:0043231 ; GO:0044424 ; GO:0044425 ; GO:0044459 ; GO:0044464 ; GO:0045177 ; GO:0046872 ; GO:0048878 ; GO:0050801 ; GO:005506…	-	-	-	PR00312 (PRINTS); G3DSA:3.40.30.10 (GENE3D); G3DSA:3.40.30.10 (GENE3D); IPR001393 (PFAM); G3DSA:3.40.30.10 (GENE3D); mobidb-lite (MOBIDB_LITE); IPR001393 (PANTHER); IPR036249 (SUPERFAMILY); IPR036249 (SUPERFAMILY); IPR036249 (SUPERFAMILY)	F:GO:0005509	F:calcium ion binding	-	-	-	-
FXSY01000014.1	Minc3s00014g00909	1	1	2	0	1	0	1	0	0	0	NP_494570.1	AP-3 complex subunit delta [Caenorhabditis elegans]	C-Ele	17536815	GO:0002119 ; GO:0002164 ; GO:0003674 ; GO:0005215 ; GO:0005575 ; GO:0005622 ; GO:0005623 ; GO:0005737 ; GO:0005794 ; GO:0006810 ; GO:0006886 ; GO:0007275 ; GO:0008104 ; GO:0008150 ; GO:0008565 ; GO:0009653 ; GO:0009790 ; GO:0009791 ; GO:0009792 ; GO:0009987 ; GO:0010171 ; GO:0012505 ; GO:0015031 ; GO:0015197 ; GO:0015833 ; GO:0016020 ; GO:0016192 ; GO:0022892 ; GO:0030117 ; GO:0030119 ; GO:003012…	-	ko04142	Lysosome	SM01354 (SMART); PF06375 (PFAM); IPR017105 (PIRSF); IPR011989 (G3DSA:1.25.10.GENE3D); IPR002553 (PFAM); mobidb-lite (MOBIDB_LITE); mobidb-lite (MOBIDB_LITE); mobidb-lite (MOBIDB_LITE); IPR017105 (PANTHER); IPR016024 (SUPERFAMILY)	C:GO:0030117; P:GO:0016192; P:GO:0015031; C:GO:0030123; P:GO:0006886; F:GO:0005488	C:membrane coat; P:vesicle-mediated transport; P:protein transport; C:AP-3 adaptor complex; P:intracellular protein transport; F:binding	-	-	-	-
FXSY01000014.1	Minc3s00014g00911	0	0	2	2	0	1	0	1	0	0	NP_498576.1	Uncharacterized protein CELE_F37C12.1 [Caenorhabditis elegans]	C-Ele	17553306	GO:0000003 ; GO:0002119 ; GO:0002164 ; GO:0003006 ; GO:0006810 ; GO:0006897 ; GO:0006898 ; GO:0006928 ; GO:0007275 ; GO:0007276 ; GO:0007281 ; GO:0007530 ; GO:0007548 ; GO:0008150 ; GO:0008406 ; GO:0009790 ; GO:0009791 ; GO:0009792 ; GO:0009987 ; GO:0010564 ; GO:0016192 ; GO:0016477 ; GO:0018992 ; GO:0019953 ; GO:0022412 ; GO:0022414 ; GO:0030154 ; GO:0032501 ; GO:0032502 ; GO:0032504 ; GO:003304…	-	-	-	-	-	-	-	-	-	-
FXSY01000014.1	Minc3s00014g00912	0	2	0	0	1	2	1	1	2	0	NP_495468.1	60S ribosomal protein L35a [Caenorhabditis elegans]	C-Ele	17535695	GO:0000003 ; GO:0002119 ; GO:0002164 ; GO:0002181 ; GO:0003674 ; GO:0003735 ; GO:0005198 ; GO:0005575 ; GO:0005622 ; GO:0005623 ; GO:0005737 ; GO:0005829 ; GO:0005840 ; GO:0006412 ; GO:0006518 ; GO:0006807 ; GO:0007275 ; GO:0008150 ; GO:0008152 ; GO:0009058 ; GO:0009059 ; GO:0009790 ; GO:0009791 ; GO:0009792 ; GO:0009987 ; GO:0010467 ; GO:0015934 ; GO:0019538 ; GO:0022613 ; GO:0022625 ; GO:002262…	-	ko03010	Ribosome	IPR001780 (PFAM); G3DSA:2.40.10.190 (GENE3D); mobidb-lite (MOBIDB_LITE); PTHR10902:SF0 (PANTHER); IPR001780 (PANTHER); IPR001780 (PRODOM); IPR001780 (HAMAP); IPR009000 (SUPERFAMILY)	F:GO:0003735; C:GO:0005840; C:GO:0005622; P:GO:0006412	F:structural constituent of ribosome; C:ribosome; C:intracellular; P:translation	-	-	-	-
FXSY01000014.1	Minc3s00014g00913	0	3	0	0	1	2	2	0	1	0	NP_493617.2	Uncharacterized protein CELE_F33H2.6 [Caenorhabditis elegans]	C-Ele	25145534	GO:0000003 ; GO:0000280 ; GO:0006996 ; GO:0007049 ; GO:0007059 ; GO:0008150 ; GO:0009987 ; GO:0016043 ; GO:0022402 ; GO:0022414 ; GO:0044699 ; GO:0044702 ; GO:0044763 ; GO:0045132 ; GO:0048285 ; GO:0051321 ; GO:0071840 ; GO:0098813 ; GO:0140013 ; GO:1903046	-	-	-	G3DSA:1.20.58.280 (GENE3D); IPR011990 (G3DSA:1.25.40.GENE3D); IPR011990 (G3DSA:1.25.40.GENE3D); PTHR16056:SF16 (PANTHER); PTHR16056 (PANTHER); IPR011990 (SUPERFAMILY)	F:GO:0005515	F:protein binding	-	-	-	-
FXSY01000014.1	Minc3s00014g00914	1	0	0	0	1	2	2	0	2	0	XP_001899878.1	Protein KIAA0020	Nematode	170590236	-	-	-	-	IPR001313 (SMART); IPR012959 (PFAM); IPR011989 (G3DSA:1.25.10.GENE3D); mobidb-lite (MOBIDB_LITE); mobidb-lite (MOBIDB_LITE); PTHR13389 (PANTHER); IPR001313 (PROSITE_PROFILES); IPR033133 (PROSITE_PROFILES); IPR001313 (PROSITE_PROFILES); IPR001313 (PROSITE_PROFILES); IPR001313 (PROSITE_PROFILES); IPR001313 (PROSITE_PROFILES); IPR016024 (SUPERFAMILY)	F:GO:0003723; F:GO:0005488	F:RNA binding; F:binding	-	-	-	-
FXSY01000014.1	Minc3s00014g00915	4	6	4	0	5	2	5	2	5	2	NP_497263.1	Ribosomal Protein, Small subunit [Caenorhabditis elegans]	C-Ele	17554782	GO:0000003 ; GO:0002119 ; GO:0002164 ; GO:0003006 ; GO:0003674 ; GO:0003735 ; GO:0005198 ; GO:0005488 ; GO:0005575 ; GO:0005622 ; GO:0005623 ; GO:0005737 ; GO:0005829 ; GO:0005840 ; GO:0006412 ; GO:0006518 ; GO:0006807 ; GO:0006928 ; GO:0007275 ; GO:0007276 ; GO:0007281 ; GO:0007548 ; GO:0008150 ; GO:0008152 ; GO:0008270 ; GO:0008406 ; GO:0009058 ; GO:0009059 ; GO:0009653 ; GO:0009790 ; GO:000979…	-	ko03010	Ribosome	G3DSA:4.10.830.10 (GENE3D); IPR001209 (PFAM); PTHR12010:SF2 (PANTHER); PTHR12010 (PANTHER)	F:GO:0003735; C:GO:0005840; C:GO:0005622; P:GO:0006412	F:structural constituent of ribosome; C:ribosome; C:intracellular; P:translation	-	-	-	-
FXSY01000014.1	Minc3s00014g00916	1	0	2	0	1	2	0	0	1	0	XP_013292825.1	hypothetical protein NECAME_04878, partial	Nematode	915238100	-	-	-	-	-	-	-	-	-	-	-
FXSY01000014.1	Minc3s00014g00917	0	0	0	0	0	0	1	0	0	0	XP_020304141.1	DXImx40e protein	Nematode	1158599426	-	-	-	-	-	-	-	-	-	-	-
FXSY01000014.1	Minc3s00014g00919	0	1	2	0	1	2	0	2	1	2	NP_493554.1	DihydroUridine Synthase two homolog [Caenorhabditis elegans]	C-Ele	17510279	GO:0000166 ; GO:0002943 ; GO:0003674 ; GO:0003824 ; GO:0005488 ; GO:0005575 ; GO:0005622 ; GO:0005623 ; GO:0005737 ; GO:0005829 ; GO:0006139 ; GO:0006396 ; GO:0006399 ; GO:0006400 ; GO:0006725 ; GO:0006807 ; GO:0008033 ; GO:0008150 ; GO:0008152 ; GO:0009451 ; GO:0009987 ; GO:0010467 ; GO:0016070 ; GO:0016491 ; GO:0016627 ; GO:0017150 ; GO:0034470 ; GO:0034641 ; GO:0034660 ; GO:0036094 ; GO:004316…	-	-	-	IPR014720 (SMART); IPR013785 (G3DSA:3.20.20.GENE3D); IPR018482 (PFAM); IPR001269 (PFAM); G3DSA:3.30.160.20 (GENE3D); mobidb-lite (MOBIDB_LITE); mobidb-lite (MOBIDB_LITE); mobidb-lite (MOBIDB_LITE); IPR001269 (PANTHER); PTHR11082:SF4 (PANTHER); cd00048 (CDD); IPR035587 (CDD); SSF54768 (SUPERFAMILY); SSF51395 (SUPERFAMILY)	F:GO:0017150; F:GO:0003824; P:GO:0008033; F:GO:0050660; P:GO:0055114	F:tRNA dihydrouridine synthase activity; F:catalytic activity; P:tRNA processing; F:flavin adenine dinucleotide binding; P:oxidation-reduction process	-	-	-	-
FXSY01000014.1	Minc3s00014g00920	2	0	2	0	0	0	1	0	0	0	-	-	-	-	-	-	-	-	-	-	-	-	-	-	-
FXSY01000014.1	Minc3s00014g00921	0	0	0	0	0	2	0	0	1	0	XP_001896623.1	hypothetical protein Bm1_25820	Nematode	170583529	-	-	-	-	-	-	-	-	-	-	-
FXSY01000014.1	Minc3s00014g00922	0	2	0	0	0	0	0	0	0	0	NP_495867.1	SarcoGlycaN [Caenorhabditis elegans]	C-Ele	17532937	GO:0003008 ; GO:0003013 ; GO:0003015 ; GO:0005575 ; GO:0005623 ; GO:0005886 ; GO:0007275 ; GO:0007507 ; GO:0007517 ; GO:0008015 ; GO:0008150 ; GO:0009888 ; GO:0009987 ; GO:0014706 ; GO:0016010 ; GO:0016011 ; GO:0016012 ; GO:0016020 ; GO:0016021 ; GO:0016043 ; GO:0030154 ; GO:0031224 ; GO:0032501 ; GO:0032502 ; GO:0032991 ; GO:0042383 ; GO:0042692 ; GO:0043234 ; GO:0044425 ; GO:0044459 ; GO:004446…	-	-	-	IPR006875 (PFAM); mobidb-lite (MOBIDB_LITE); PTHR12939 (PANTHER); PTHR12939:SF8 (PANTHER)	C:GO:0016021; C:GO:0016012	C:integral component of membrane; C:sarcoglycan complex	-	-	-	-
FXSY01000014.1	Minc3s00014g00923	0	1	0	0	0	0	2	0	2	2	-	-	-	-	-	-	-	-	G3DSA:1.10.132.20 (GENE3D); IPR023584 (PFAM); IPR024946 (G3DSA:3.30.1360.GENE3D); PTHR20982:SF3 (PANTHER); IPR002661 (PANTHER); IPR036191 (SUPERFAMILY)	P:GO:0006412	P:translation	-	-	-	-
FXSY01000014.1	Minc3s00014g00926	0	0	0	0	0	0	0	1	0	0	XP_020302252.1	hypothetical protein LOAG_07746	Nematode	1158589774	-	-	-	-	-	-	-	-	-	-	-
FXSY01000014.1	Minc3s00014g00927	1	2	0	0	0	0	0	0	0	0	NP_493258.1	Profilin-1 [Caenorhabditis elegans]	C-Ele	17508503	GO:0000003 ; GO:0000910 ; GO:0003674 ; GO:0003779 ; GO:0003785 ; GO:0005488 ; GO:0005515 ; GO:0005575 ; GO:0005622 ; GO:0005623 ; GO:0005737 ; GO:0005856 ; GO:0005938 ; GO:0006996 ; GO:0007049 ; GO:0007275 ; GO:0008064 ; GO:0008092 ; GO:0008104 ; GO:0008150 ; GO:0009790 ; GO:0009792 ; GO:0009987 ; GO:0010639 ; GO:0015629 ; GO:0016043 ; GO:0022402 ; GO:0030832 ; GO:0030833 ; GO:0030837 ; GO:003133…	-	-	-	-	-	-	-	-	-	-
FXSY01000014.1	Minc3s00014g00932	0	0	0	2	0	0	0	0	0	0	-	-	-	-	-	-	-	-	-	-	-	-	-	-	-
FXSY01000014.1	Minc3s00014g00933	1	0	0	0	0	0	0	1	0	0	XP_001894172.1	hypotetical protein, conserved	Nematode	170577875	-	-	-	-	IPR001841 (SMART); IPR024766 (PFAM); IPR013083 (G3DSA:3.30.40.GENE3D); mobidb-lite (MOBIDB_LITE); mobidb-lite (MOBIDB_LITE); PTHR14155 (PANTHER); PTHR14155:SF295 (PANTHER); IPR001841 (PROSITE_PROFILES); cd16448 (CDD); SSF57850 (SUPERFAMILY)	F:GO:0008270	F:zinc ion binding	-	-	-	-
FXSY01000014.1	Minc3s00014g00934	0	1	2	0	0	0	1	1	0	2	-	-	-	-	-	-	-	-	IPR015943 (G3DSA:2.130.10.GENE3D); mobidb-lite (MOBIDB_LITE); mobidb-lite (MOBIDB_LITE); mobidb-lite (MOBIDB_LITE); mobidb-lite (MOBIDB_LITE)	F:GO:0005515	F:protein binding	-	-	-	-
FXSY01000014.1	Minc3s00014g00935	1	2	0	0	1	2	0	4	1	0	NP_496203.2	Uncharacterized protein CELE_T01E8.1 [Caenorhabditis elegans]	C-Ele	32565581	-	-	-	-	-	-	-	-	-	-	-
FXSY01000014.1	Minc3s00014g00936	0	2	0	0	0	0	2	2	0	0	NP_494789.1	Uncharacterized protein CELE_W06B4.2	Nematode	17536745	-	-	ko00520	Amino sugar and nucleotide sugar metabolism	-	-	-	-	-	-	-
FXSY01000014.1	Minc3s00014g00937	2	3	0	4	2	2	4	1	6	0	NP_494893.1	Small Glutamine-rich Tetratrico repeat protein [Caenorhabditis elegans]	C-Ele	17535447	GO:0000003 ; GO:0002119 ; GO:0002164 ; GO:0003674 ; GO:0005488 ; GO:0005515 ; GO:0007275 ; GO:0008150 ; GO:0009790 ; GO:0009791 ; GO:0009792 ; GO:0032501 ; GO:0032502 ; GO:0044699 ; GO:0044707 ; GO:0044767 ; GO:0048856	-	-	-	IPR019734 (SMART); G3DSA:1.10.150.160 (GENE3D); IPR011990 (G3DSA:1.25.40.GENE3D); IPR001440 (PFAM); G3DSA:1.20.58.280 (GENE3D); IPR032374 (PFAM); mobidb-lite (MOBIDB_LITE); mobidb-lite (MOBIDB_LITE); mobidb-lite (MOBIDB_LITE); PTHR22904:SF338 (PANTHER); PTHR22904 (PANTHER); IPR019734 (PROSITE_PROFILES); IPR019734 (PROSITE_PROFILES); IPR013026 (PROSITE_PROFILES); IPR013026 (PROSITE_PROFILES); IPR0…	F:GO:0005515	F:protein binding	-	-	-	-
FXSY01000014.1	Minc3s00014g00943	2	4	0	0	2	0	0	0	1	0	XP_013302367.1	hypothetical protein NECAME_09376	Nematode	915271053	-	-	-	-	-	-	-	-	-	-	-
FXSY01000014.1	Minc3s00014g00944	2	0	2	0	0	0	1	0	0	2	XP_013300780.1	hypothetical protein NECAME_10287	Nematode	915265497	-	-	-	-	-	-	-	-	-	-	-
FXSY01000014.1	Minc3s00014g00945	1	0	0	0	1	0	0	1	0	0	XP_003100037.1	hypothetical protein CRE_20816	Nematode	308475638	-	-	-	-	IPR013087 (SMART); G3DSA:3.30.160.60 (GENE3D); PTHR43960 (PANTHER); PTHR43960:SF1 (PANTHER); PTHR43960 (PANTHER); PTHR43960:SF1 (PANTHER); IPR013087 (PROSITE_PROFILES)	F:GO:0003676	F:nucleic acid binding	-	-	-	-
FXSY01000014.1	Minc3s00014g00946	0	0	2	0	1	0	0	0	0	0	NP_001256185.1	Probable oligoribonuclease [Caenorhabditis elegans]	C-Ele	392920204	GO:0000175 ; GO:0003674 ; GO:0003676 ; GO:0003824 ; GO:0004518 ; GO:0004527 ; GO:0004532 ; GO:0004540 ; GO:0005488 ; GO:0005575 ; GO:0005622 ; GO:0005623 ; GO:0005737 ; GO:0005739 ; GO:0006139 ; GO:0006725 ; GO:0006807 ; GO:0008150 ; GO:0008152 ; GO:0008408 ; GO:0009987 ; GO:0016070 ; GO:0016787 ; GO:0016788 ; GO:0016796 ; GO:0016896 ; GO:0034641 ; GO:0043170 ; GO:0043226 ; GO:0043227 ; GO:004322…	-	ko03008	Ribosome biogenesis in eukaryotes	IPR013520 (SMART); IPR036397 (G3DSA:3.30.420.GENE3D); IPR013520 (PFAM); PTHR11046:SF0 (PANTHER); PTHR11046 (PANTHER); IPR022894 (CDD); IPR012337 (SUPERFAMILY)	F:GO:0003676; F:GO:0000175	F:nucleic acid binding; F:3'-5'-exoribonuclease activity	-	-	-	-
FXSY01000014.1	Minc3s00014g00947	2	5	2	0	2	0	0	2	0	0	XP_013293242.1	hypothetical protein NECAME_04710	Nematode	915239444	-	-	-	-	IPR002048 (SMART); IPR002048 (PFAM); G3DSA:1.10.238.10 (GENE3D); G3DSA:1.10.238.10 (GENE3D); IPR002048 (PFAM); IPR002048 (PROSITE_PROFILES); IPR002048 (PROSITE_PROFILES); IPR002048 (CDD); IPR011992 (SUPERFAMILY)	F:GO:0005509	F:calcium ion binding	-	-	-	-
FXSY01000014.1	Minc3s00014g00949	2	4	2	2	0	0	0	1	4	4	-	-	-	-	-	-	-	-	IPR000219 (SMART); IPR001452 (SMART); G3DSA:2.30.30.40 (GENE3D); IPR011993 (G3DSA:2.30.29.GENE3D); G3DSA:2.30.30.40 (GENE3D); IPR035899 (G3DSA:1.20.900.GENE3D); IPR000219 (PFAM); IPR001452 (PFAM); mobidb-lite (MOBIDB_LITE); mobidb-lite (MOBIDB_LITE); mobidb-lite (MOBIDB_LITE); mobidb-lite (MOBIDB_LITE); PTHR12845:SF5 (PANTHER); PTHR12845 (PANTHER); IPR000219 (PROSITE_PROFILES); IPR001452 (PROSITE…	P:GO:0035023; F:GO:0005515; F:GO:0005089	P:regulation of Rho protein signal transduction; F:protein binding; F:Rho guanyl-nucleotide exchange factor activity	-	-	-	-
FXSY01000014.1	Minc3s00014g00951	0	4	0	0	1	0	1	1	0	0	-	-	-	-	-	-	-	-	-	-	-	-	-	-	-
FXSY01000014.1	Minc3s00014g00954	0	2	0	0	1	0	1	0	1	0	NP_498744.1	Cyclin-T1.1 [Caenorhabditis elegans]	C-Ele	17552748	GO:0000079 ; GO:0000307 ; GO:0001932 ; GO:0001934 ; GO:0003674 ; GO:0005488 ; GO:0005515 ; GO:0005575 ; GO:0005622 ; GO:0005623 ; GO:0005634 ; GO:0006139 ; GO:0006351 ; GO:0006355 ; GO:0006357 ; GO:0006725 ; GO:0006807 ; GO:0008150 ; GO:0008152 ; GO:0009058 ; GO:0009059 ; GO:0009889 ; GO:0009891 ; GO:0009893 ; GO:0009987 ; GO:0010467 ; GO:0010468 ; GO:0010556 ; GO:0010557 ; GO:0010562 ; GO:001060…	-	-	-	IPR036915 (G3DSA:1.10.472.GENE3D); IPR036915 (G3DSA:1.10.472.GENE3D); IPR006671 (PFAM); mobidb-lite (MOBIDB_LITE); IPR015430 (PTHR10026:PANTHER); PTHR10026 (PANTHER); IPR013763 (CDD); IPR036915 (SUPERFAMILY); IPR036915 (SUPERFAMILY)	F:GO:0019901; P:GO:0006355	F:protein kinase binding; P:regulation of transcription, DNA-templated	-	-	-	-
FXSY01000014.1	Minc3s00014g00955	6	6	2	2	3	2	2	5	2	0	NP_001040860.1	UDP-N-acetylglucosamine--peptide N-acetylglucosaminyltransferase [Caenorhabditis elegans]	C-Ele	115532690	GO:0000003 ; GO:0002119 ; GO:0002164 ; GO:0003674 ; GO:0003824 ; GO:0004721 ; GO:0004722 ; GO:0005575 ; GO:0005622 ; GO:0005623 ; GO:0005634 ; GO:0005737 ; GO:0005975 ; GO:0005976 ; GO:0005977 ; GO:0006040 ; GO:0006047 ; GO:0006048 ; GO:0006073 ; GO:0006091 ; GO:0006112 ; GO:0006139 ; GO:0006464 ; GO:0006470 ; GO:0006486 ; GO:0006493 ; GO:0006725 ; GO:0006753 ; GO:0006793 ; GO:0006796 ; GO:000680…	UDP-N-acetylglucosamine metabolic process ; UDP-N-acetylglucosamine biosynthetic process ; cellular glucan metabolic process ; generation of precursor metabolites and energy ; energy reserve metabolic process ; nucleobase-containing compound metabolic process ; cellular protein modification process ; protein dephosphorylation ; protein glycosylation ; protein O-linked glycosylation ; cellular aro…	ko00514	Other types of O-glycan biosynthesis	IPR019734 (SMART); IPR006597 (SMART); IPR019734 (PFAM); IPR011990 (G3DSA:1.25.40.GENE3D); G3DSA:1.10.287.1110 (GENE3D); IPR011990 (G3DSA:1.25.40.GENE3D); IPR011990 (G3DSA:1.25.40.GENE3D); G3DSA:3.40.50.2000 (GENE3D); IPR029489 (PFAM); G3DSA:1.20.58.280 (GENE3D); PF13414 (PFAM); IPR011990 (G3DSA:1.25.40.GENE3D); IPR001440 (PFAM); IPR011990 (G3DSA:1.25.40.GENE3D); IPR011990 (G3DSA:1.25.40.GENE3D); …	F:GO:0005515	F:protein binding	Cazymes	-	-	-
FXSY01000014.1	Minc3s00014g00956	1	2	2	0	0	2	2	0	0	0	XP_013302889.1	ABC transporter, ATP-binding protein	Nematode	915272937	-	-	-	-	IPR003593 (SMART); IPR036640 (G3DSA:1.20.1560.GENE3D); IPR003439 (PFAM); G3DSA:3.40.50.300 (GENE3D); IPR011527 (PFAM); IPR036640 (G3DSA:1.20.1560.GENE3D); G3DSA:3.40.50.300 (GENE3D); PTHR24223:SF330 (PANTHER); PTHR24223 (PANTHER); IPR011527 (PROSITE_PROFILES); IPR003439 (PROSITE_PROFILES); IPR003439 (PROSITE_PROFILES); IPR011527 (PROSITE_PROFILES); IPR027417 (SUPERFAMILY); IPR036640 (SUPERFAMILY)…	F:GO:0016887; F:GO:0005524; F:GO:0042626; P:GO:0055085; C:GO:0016021	F:ATPase activity; F:ATP binding; F:ATPase activity, coupled to transmembrane movement of substances; P:transmembrane transport; C:integral component of membrane	-	-	-	-
FXSY01000014.1	Minc3s00014g00957	0	1	0	0	0	0	0	0	0	0	NP_741717.1	Vesicular PolyAmine Transporter [Caenorhabditis elegans]	Nematode	25146993	GO:0003674 ; GO:0005215 ; GO:0005575 ; GO:0005623 ; GO:0005886 ; GO:0005887 ; GO:0006810 ; GO:0008150 ; GO:0009987 ; GO:0016020 ; GO:0016021 ; GO:0022857 ; GO:0031224 ; GO:0031226 ; GO:0044425 ; GO:0044459 ; GO:0044464 ; GO:0044699 ; GO:0044763 ; GO:0051179 ; GO:0051234 ; GO:0055085 ; GO:0071944 ; GO:1902578	-	-	-	G3DSA:1.20.1250.20 (GENE3D); IPR011701 (PFAM); G3DSA:1.20.1250.20 (GENE3D); PTHR23506 (PANTHER); PTHR23506:SF26 (PANTHER); IPR020846 (PROSITE_PROFILES); IPR020846 (CDD); IPR036259 (SUPERFAMILY)	P:GO:0055085; C:GO:0016021	P:transmembrane transport; C:integral component of membrane	-	-	-	-
FXSY01000014.1	Minc3s00014g00958	1	0	0	0	0	0	0	0	0	0	XP_013299129.1	transporter, major facilitator family protein [Necator americanus]	Nematode	915259793	-	-	-	-	-	-	-	-	-	-	-
FXSY01000014.1	Minc3s00014g00960	0	0	0	0	0	2	0	0	0	0	NP_741716.2	Vesicular PolyAmine Transporter [Caenorhabditis elegans]	C-Ele	193210343	GO:0003674 ; GO:0005215 ; GO:0005575 ; GO:0005623 ; GO:0005886 ; GO:0005887 ; GO:0006810 ; GO:0008150 ; GO:0009987 ; GO:0016020 ; GO:0016021 ; GO:0022857 ; GO:0031224 ; GO:0031226 ; GO:0044425 ; GO:0044459 ; GO:0044464 ; GO:0044699 ; GO:0044763 ; GO:0051179 ; GO:0051234 ; GO:0055085 ; GO:0071944 ; GO:1902578	-	-	-	-	-	-	-	-	-	-
FXSY01000014.1	Minc3s00014g00962	1	0	0	0	0	0	0	0	0	0	NP_505020.2	GRounDhog (hedgehog-like family) [Caenorhabditis elegans]	C-Ele	71985901	GO:0008150 ; GO:0018996 ; GO:0032501 ; GO:0040008 ; GO:0040011 ; GO:0040014 ; GO:0040018 ; GO:0042303 ; GO:0044699 ; GO:0044707 ; GO:0045927 ; GO:0048518 ; GO:0048638 ; GO:0048639 ; GO:0050789 ; GO:0050793 ; GO:0051094 ; GO:0051239 ; GO:0051240 ; GO:0065007	-	-	-	-	-	-	-	-	-	-
FXSY01000015.1	Minc3s00015g00964	1	6	0	2	4	2	0	2	2	0	NP_492226.2	Protein lin-10 [Caenorhabditis elegans]	C-Ele	71980631	GO:0000138 ; GO:0000139 ; GO:0003008 ; GO:0003674 ; GO:0005488 ; GO:0005515 ; GO:0005575 ; GO:0005622 ; GO:0005623 ; GO:0005737 ; GO:0005794 ; GO:0005795 ; GO:0005798 ; GO:0005886 ; GO:0006810 ; GO:0007267 ; GO:0007268 ; GO:0007270 ; GO:0007275 ; GO:0007399 ; GO:0007600 ; GO:0008104 ; GO:0008105 ; GO:0008150 ; GO:0009987 ; GO:0012505 ; GO:0016020 ; GO:0017016 ; GO:0017137 ; GO:0019899 ; GO:002305…	-	-	-	IPR001478 (SMART); IPR006020 (SMART); IPR001478 (PFAM); IPR006020 (PFAM); G3DSA:2.30.42.10 (GENE3D); IPR011993 (G3DSA:2.30.29.GENE3D); G3DSA:2.30.42.10 (GENE3D); mobidb-lite (MOBIDB_LITE); mobidb-lite (MOBIDB_LITE); mobidb-lite (MOBIDB_LITE); PTHR12345 (PANTHER); PTHR12345:SF16 (PANTHER); IPR006020 (PROSITE_PROFILES); IPR001478 (PROSITE_PROFILES); IPR001478 (PROSITE_PROFILES); cd00992 (CDD); cd00…	F:GO:0005515	F:protein binding	-	-	-	-
FXSY01000015.1	Minc3s00015g00965	1	2	0	0	1	0	0	1	0	2	NP_498148.2	Progestin and AdipoQ Receptor family [Caenorhabditis elegans]	C-Ele	71992838	GO:0000003 ; GO:0003674 ; GO:0005488 ; GO:0005575 ; GO:0005623 ; GO:0005886 ; GO:0006950 ; GO:0007154 ; GO:0007165 ; GO:0007166 ; GO:0008150 ; GO:0009266 ; GO:0009409 ; GO:0009628 ; GO:0009653 ; GO:0009719 ; GO:0009725 ; GO:0009755 ; GO:0009893 ; GO:0009987 ; GO:0010033 ; GO:0010565 ; GO:0016020 ; GO:0016021 ; GO:0019216 ; GO:0019217 ; GO:0019221 ; GO:0019222 ; GO:0023052 ; GO:0031224 ; GO:003132…	-	-	-	IPR004254 (PFAM); mobidb-lite (MOBIDB_LITE); IPR004254 (PANTHER); PTHR20855:SF28 (PANTHER)	C:GO:0016021	C:integral component of membrane	-	-	-	-
FXSY01000015.1	Minc3s00015g00966	2	2	0	0	2	0	0	4	0	0	NP_496402.1	Cytochrome OXidase assembly protein [Caenorhabditis elegans]	C-Ele	17536069	GO:0000003 ; GO:0003674 ; GO:0003824 ; GO:0004129 ; GO:0005575 ; GO:0005622 ; GO:0005623 ; GO:0005737 ; GO:0005739 ; GO:0005740 ; GO:0005743 ; GO:0006461 ; GO:0006725 ; GO:0006778 ; GO:0006779 ; GO:0006783 ; GO:0006784 ; GO:0006807 ; GO:0006810 ; GO:0006811 ; GO:0006812 ; GO:0006818 ; GO:0007275 ; GO:0008150 ; GO:0008152 ; GO:0008324 ; GO:0008535 ; GO:0009055 ; GO:0009058 ; GO:0009790 ; GO:000979…	-	ko00190 ; ko00860	Oxidative phosphorylation ; Porphyrin and chlorophyll metabolism	IPR003780 (PFAM); PTHR23289:SF2 (PANTHER); IPR023754 (PANTHER)	F:GO:0016627; C:GO:0016020; C:GO:0016021; P:GO:0006784; P:GO:0055114	F:oxidoreductase activity, acting on the CH-CH group of donors; C:membrane; C:integral component of membrane; P:heme a biosynthetic process; P:oxidation-reduction process	-	-	-	-
FXSY01000015.1	Minc3s00015g00967	1	5	2	0	0	2	2	1	1	0	NP_001023165.1	TBC (Tre-2/Bub2/Cdc16) domain family [Caenorhabditis elegans]	C-Ele	71987572	GO:0003674 ; GO:0005096 ; GO:0005488 ; GO:0005515 ; GO:0005575 ; GO:0005622 ; GO:0005623 ; GO:0005737 ; GO:0005794 ; GO:0006140 ; GO:0006810 ; GO:0006886 ; GO:0008047 ; GO:0008104 ; GO:0008150 ; GO:0009118 ; GO:0009893 ; GO:0009894 ; GO:0009896 ; GO:0010562 ; GO:0012505 ; GO:0015031 ; GO:0015833 ; GO:0017016 ; GO:0017137 ; GO:0019219 ; GO:0019220 ; GO:0019222 ; GO:0019899 ; GO:0030234 ; GO:003069…	-	-	-	-	-	-	-	-	-	-
FXSY01000015.1	Minc3s00015g00969	4	2	0	0	0	0	0	0	0	2	NP_491176.1	RNP (RRM RNA binding domain) containing [Caenorhabditis elegans]	C-Ele	17510025	GO:0000003 ; GO:0000166 ; GO:0000902 ; GO:0000904 ; GO:0002119 ; GO:0002164 ; GO:0003006 ; GO:0003674 ; GO:0003676 ; GO:0003723 ; GO:0005488 ; GO:0006810 ; GO:0006897 ; GO:0006898 ; GO:0006928 ; GO:0006935 ; GO:0007275 ; GO:0007276 ; GO:0007281 ; GO:0007399 ; GO:0007409 ; GO:0007411 ; GO:0007413 ; GO:0007530 ; GO:0007548 ; GO:0007610 ; GO:0008037 ; GO:0008038 ; GO:0008150 ; GO:0008406 ; GO:000960…	-	ko03040	Spliceosome	IPR000504 (SMART); IPR000504 (PFAM); G3DSA:3.30.70.330 (GENE3D); PTHR44244 (PANTHER); IPR000504 (PROSITE_PROFILES); IPR000504 (PROSITE_PROFILES); IPR034211 (CDD); IPR035979 (SUPERFAMILY); IPR035979 (SUPERFAMILY)	F:GO:0003676	F:nucleic acid binding	-	-	-	-
FXSY01000015.1	Minc3s00015g00970	0	0	2	0	0	2	0	1	2	3	NP_491176.1	RNP (RRM RNA binding domain) containing [Caenorhabditis elegans]	C-Ele	17510025	GO:0000003 ; GO:0000166 ; GO:0000902 ; GO:0000904 ; GO:0002119 ; GO:0002164 ; GO:0003006 ; GO:0003674 ; GO:0003676 ; GO:0003723 ; GO:0005488 ; GO:0006810 ; GO:0006897 ; GO:0006898 ; GO:0006928 ; GO:0006935 ; GO:0007275 ; GO:0007276 ; GO:0007281 ; GO:0007399 ; GO:0007409 ; GO:0007411 ; GO:0007413 ; GO:0007530 ; GO:0007548 ; GO:0007610 ; GO:0008037 ; GO:0008038 ; GO:0008150 ; GO:0008406 ; GO:000960…	-	ko03040	Spliceosome	-	-	-	-	-	-	-
FXSY01000015.1	Minc3s00015g00971	0	2	0	0	0	0	0	2	2	0	-	-	-	-	-	-	-	-	IPR000591 (SMART); IPR000591 (PFAM); IPR036388 (G3DSA:1.10.10.GENE3D); mobidb-lite (MOBIDB_LITE); mobidb-lite (MOBIDB_LITE); IPR015506 (PANTHER); IPR000591 (PROSITE_PROFILES); cd04438 (CDD); IPR036390 (SUPERFAMILY)	P:GO:0016055; P:GO:0035556	P:Wnt signaling pathway; P:intracellular signal transduction	-	-	-	-
FXSY01000015.1	Minc3s00015g00972	2	0	0	0	1	0	0	1	0	0	NP_494978.4	DiSHevelled related [Caenorhabditis elegans]	C-Ele	392889975	GO:0001664 ; GO:0002119 ; GO:0002164 ; GO:0003674 ; GO:0005102 ; GO:0005109 ; GO:0005488 ; GO:0005515 ; GO:0005575 ; GO:0005622 ; GO:0005623 ; GO:0005737 ; GO:0005829 ; GO:0007154 ; GO:0007165 ; GO:0007166 ; GO:0007267 ; GO:0007275 ; GO:0007346 ; GO:0008150 ; GO:0009653 ; GO:0009790 ; GO:0009791 ; GO:0009792 ; GO:0009987 ; GO:0010171 ; GO:0010564 ; GO:0016055 ; GO:0019899 ; GO:0019900 ; GO:001990…	-	ko04150 ; ko04310 ; ko04330	mTOR signaling pathway ; Wnt signaling pathway ; Notch signaling pathway	IPR001478 (SMART); IPR001158 (SMART); IPR003351 (PFAM); G3DSA:2.30.42.10 (GENE3D); IPR001478 (PFAM); IPR001158 (PFAM); mobidb-lite (MOBIDB_LITE); mobidb-lite (MOBIDB_LITE); IPR015506 (PANTHER); IPR026542 (PTHR10878:PANTHER); IPR001158 (PROSITE_PROFILES); IPR001478 (PROSITE_PROFILES); cd00992 (CDD); IPR036034 (SUPERFAMILY); IPR029071 (SUPERFAMILY)	F:GO:0005515; P:GO:0016055	F:protein binding; P:Wnt signaling pathway	-	-	-	-
FXSY01000015.1	Minc3s00015g00973	0	0	0	0	0	0	0	0	2	2	-	-	-	-	-	-	-	-	-	-	-	-	-	-	-
FXSY01000015.1	Minc3s00015g00975	2	2	0	0	0	0	2	1	0	0	NP_494946.2	Mitogen-activated protein kinase [Caenorhabditis elegans]	C-Ele	25141338	GO:0000165 ; GO:0000166 ; GO:0001882 ; GO:0001883 ; GO:0003674 ; GO:0003824 ; GO:0004672 ; GO:0004674 ; GO:0004702 ; GO:0004707 ; GO:0004871 ; GO:0005057 ; GO:0005488 ; GO:0005524 ; GO:0005575 ; GO:0005622 ; GO:0005623 ; GO:0006464 ; GO:0006468 ; GO:0006793 ; GO:0006796 ; GO:0007154 ; GO:0007165 ; GO:0008150 ; GO:0008152 ; GO:0009987 ; GO:0016301 ; GO:0016310 ; GO:0016740 ; GO:0016772 ; GO:001677…	-	ko04010	MAPK signaling pathway	IPR000719 (SMART); IPR000719 (PFAM); PIRSF000654 (PIRSF); G3DSA:3.30.200.20 (GENE3D); G3DSA:1.10.510.10 (GENE3D); PTHR24055:SF10 (PANTHER); PTHR24055 (PANTHER); IPR000719 (PROSITE_PROFILES); cd07834 (CDD); IPR011009 (SUPERFAMILY)	F:GO:0005524; F:GO:0004672; P:GO:0006468	F:ATP binding; F:protein kinase activity; P:protein phosphorylation	-	-	-	-
FXSY01000015.1	Minc3s00015g00976	2	2	0	0	2	2	1	0	1	0	NP_001041249.1	Fatty acid-binding protein homolog 3 [Caenorhabditis elegans]	C-Ele	115533452	GO:0003674 ; GO:0005215 ; GO:0005488 ; GO:0005575 ; GO:0005576 ; GO:0006810 ; GO:0006914 ; GO:0007275 ; GO:0007568 ; GO:0008150 ; GO:0008152 ; GO:0008289 ; GO:0008340 ; GO:0009056 ; GO:0009987 ; GO:0010259 ; GO:0032501 ; GO:0032502 ; GO:0044237 ; GO:0044248 ; GO:0044699 ; GO:0044707 ; GO:0044767 ; GO:0048856 ; GO:0051179 ; GO:0051234	-	-	-	IPR000463 (PRINTS); IPR012674 (G3DSA:2.40.128.GENE3D); PTHR22725 (PANTHER); PTHR22725:SF9 (PANTHER); IPR012674 (SUPERFAMILY)	F:GO:0008289	F:lipid binding	-	-	-	-
FXSY01000015.1	Minc3s00015g00977	2	2	0	0	2	0	2	5	1	0	NP_001021691.1	Uncharacterized protein CELE_lev-10 [Caenorhabditis elegans]	C-Ele	71992890	GO:0003674 ; GO:0004872 ; GO:0005215 ; GO:0005575 ; GO:0005623 ; GO:0007275 ; GO:0007399 ; GO:0008150 ; GO:0008152 ; GO:0009056 ; GO:0009057 ; GO:0009987 ; GO:0010876 ; GO:0015267 ; GO:0016020 ; GO:0016021 ; GO:0016043 ; GO:0019538 ; GO:0019915 ; GO:0021700 ; GO:0022008 ; GO:0022803 ; GO:0022834 ; GO:0022836 ; GO:0022857 ; GO:0030154 ; GO:0030163 ; GO:0030182 ; GO:0030424 ; GO:0031224 ; GO:003250…	-	-	-	IPR002172 (SMART); IPR000859 (SMART); G3DSA:4.10.1220.10 (GENE3D); IPR035914 (G3DSA:2.60.120.GENE3D); IPR000859 (PFAM); IPR035914 (G3DSA:2.60.120.GENE3D); G3DSA:4.10.400.10 (GENE3D); IPR035914 (G3DSA:2.60.120.GENE3D); IPR035914 (G3DSA:2.60.120.GENE3D); mobidb-lite (MOBIDB_LITE); IPR000859 (PROSITE_PROFILES); IPR002172 (PROSITE_PROFILES); IPR000859 (PROSITE_PROFILES); IPR000859 (PROSITE_PROFILES);…	F:GO:0005515	F:protein binding	-	-	-	-
FXSY01000015.1	Minc3s00015g00978	0	0	0	0	1	2	1	0	0	0	XP_020301635.1	hypothetical protein LOAG_10622	Nematode	1158590996	-	-	-	-	-	-	-	-	-	-	-
FXSY01000015.1	Minc3s00015g00979	1	0	0	0	0	2	0	0	0	0	NP_497966.2	Post-GPI attachment to proteins factor 2 [Caenorhabditis elegans]	C-Ele	392894792	GO:0000139 ; GO:0003674 ; GO:0005215 ; GO:0005575 ; GO:0005622 ; GO:0005623 ; GO:0005737 ; GO:0005783 ; GO:0005789 ; GO:0005794 ; GO:0006464 ; GO:0006497 ; GO:0006505 ; GO:0006506 ; GO:0006629 ; GO:0006643 ; GO:0006644 ; GO:0006650 ; GO:0006661 ; GO:0006664 ; GO:0006793 ; GO:0006796 ; GO:0006810 ; GO:0008104 ; GO:0008150 ; GO:0008152 ; GO:0008565 ; GO:0008610 ; GO:0008654 ; GO:0009058 ; GO:000905…	-	-	-	-	-	-	-	-	-	-
FXSY01000015.1	Minc3s00015g00980	1	0	0	1	0	0	2	0	0	0	NP_497965.2	Mitochondrial Ribosomal Protein, Large [Caenorhabditis elegans]	C-Ele	392894790	GO:0000313 ; GO:0000315 ; GO:0002119 ; GO:0002164 ; GO:0003674 ; GO:0003676 ; GO:0003723 ; GO:0003735 ; GO:0005198 ; GO:0005488 ; GO:0005575 ; GO:0005622 ; GO:0005623 ; GO:0005737 ; GO:0005739 ; GO:0005759 ; GO:0005761 ; GO:0005762 ; GO:0005840 ; GO:0006412 ; GO:0006518 ; GO:0006807 ; GO:0007275 ; GO:0008150 ; GO:0008152 ; GO:0009058 ; GO:0009059 ; GO:0009790 ; GO:0009791 ; GO:0009792 ; GO:000998…	-	ko03010	Ribosome	IPR036920 (G3DSA:3.90.1170.GENE3D); IPR016180 (PFAM); PTHR12220:SF13 (PANTHER); IPR000114 (PANTHER); IPR016180 (CDD); IPR036920 (SUPERFAMILY)	F:GO:0003735; C:GO:0005840; F:GO:0019843; P:GO:0006412	F:structural constituent of ribosome; C:ribosome; F:rRNA binding; P:translation	-	-	-	-
FXSY01000015.1	Minc3s00015g00981	4	8	4	0	9	2	4	8	6	3	-	-	-	-	-	-	-	-	-	-	-	-	-	-	-
FXSY01000015.1	Minc3s00015g00983	0	2	2	0	2	0	1	0	0	0	NP_495918.1	Brix domain-containing protein F44G4.1 [Caenorhabditis elegans]	C-Ele	17534031	GO:0000027 ; GO:0000460 ; GO:0000470 ; GO:0002119 ; GO:0002164 ; GO:0003674 ; GO:0003676 ; GO:0003723 ; GO:0005488 ; GO:0005575 ; GO:0005622 ; GO:0005623 ; GO:0005634 ; GO:0005730 ; GO:0006139 ; GO:0006364 ; GO:0006396 ; GO:0006725 ; GO:0006807 ; GO:0006810 ; GO:0006897 ; GO:0006898 ; GO:0006996 ; GO:0007275 ; GO:0008150 ; GO:0008152 ; GO:0009791 ; GO:0009987 ; GO:0010467 ; GO:0016043 ; GO:001607…	-	-	-	-	-	-	-	-	-	-
FXSY01000015.1	Minc3s00015g00984	0	2	2	1	2	0	2	3	3	0	NP_498715.1	Fumarylacetoacetate hydrolase domain-containing protein 1 [Caenorhabditis elegans]	C-Ele	17557057	GO:0002119 ; GO:0002164 ; GO:0003674 ; GO:0003824 ; GO:0005488 ; GO:0007275 ; GO:0008150 ; GO:0008152 ; GO:0009790 ; GO:0009791 ; GO:0009792 ; GO:0016787 ; GO:0032501 ; GO:0032502 ; GO:0043167 ; GO:0043169 ; GO:0044699 ; GO:0044707 ; GO:0044767 ; GO:0046872 ; GO:0048856	-	ko00350	Tyrosine metabolism	IPR011234 (PFAM); IPR036663 (G3DSA:3.90.850.GENE3D); PTHR11820:SF7 (PANTHER); PTHR11820 (PANTHER); IPR036663 (SUPERFAMILY)	F:GO:0003824; P:GO:0008152	F:catalytic activity; P:metabolic process	-	-	-	-
FXSY01000015.1	Minc3s00015g00985	4	1	2	0	4	0	2	0	0	0	NP_510091.2	Cation Diffusion Facilitator family [Caenorhabditis elegans]	C-Ele	193210990	GO:0000041 ; GO:0003674 ; GO:0005215 ; GO:0005385 ; GO:0005575 ; GO:0005622 ; GO:0005623 ; GO:0005737 ; GO:0005886 ; GO:0006810 ; GO:0006811 ; GO:0006812 ; GO:0006829 ; GO:0008150 ; GO:0008324 ; GO:0009987 ; GO:0010035 ; GO:0010038 ; GO:0010043 ; GO:0015075 ; GO:0016020 ; GO:0016021 ; GO:0022857 ; GO:0022890 ; GO:0022891 ; GO:0022892 ; GO:0030001 ; GO:0031090 ; GO:0031224 ; GO:0031410 ; GO:003198…	-	-	-	IPR036837 (G3DSA:3.30.70.GENE3D); IPR027469 (G3DSA:1.20.1510.GENE3D); IPR002524 (TIGRFAM); IPR002524 (PFAM); PTHR11562:SF31 (PANTHER); PTHR11562 (PANTHER); IPR027469 (SUPERFAMILY); IPR036837 (SUPERFAMILY)	P:GO:0055085; P:GO:0006812; F:GO:0008324; C:GO:0016021	P:transmembrane transport; P:cation transport; F:cation transmembrane transporter activity; C:integral component of membrane	-	-	-	-
FXSY01000015.1	Minc3s00015g00988	2	1	0	0	1	4	1	0	0	0	NP_001021603.1	Putative ribosomal protein S6 kinase alpha-1 [Caenorhabditis elegans]	C-Ele	71989911	GO:0000166 ; GO:0000287 ; GO:0001882 ; GO:0001883 ; GO:0003674 ; GO:0003824 ; GO:0004672 ; GO:0004674 ; GO:0005488 ; GO:0005524 ; GO:0005575 ; GO:0005622 ; GO:0005623 ; GO:0005634 ; GO:0005737 ; GO:0006464 ; GO:0006468 ; GO:0006793 ; GO:0006796 ; GO:0007154 ; GO:0007165 ; GO:0008150 ; GO:0008152 ; GO:0009987 ; GO:0016301 ; GO:0016310 ; GO:0016740 ; GO:0016772 ; GO:0016773 ; GO:0017076 ; GO:001953…	-	ko04010 ; ko04150	MAPK signaling pathway ; mTOR signaling pathway	IPR000719 (SMART); IPR000961 (SMART); IPR017892 (PFAM); G3DSA:3.30.200.20 (GENE3D); G3DSA:3.30.200.20 (GENE3D); G3DSA:1.10.510.10 (GENE3D); IPR016238 (PIRSF); IPR000719 (PFAM); PTHR24351 (PANTHER); PTHR24351 (PANTHER); PTHR24351:SF166 (PANTHER); PTHR24351:SF166 (PANTHER); IPR000961 (PROSITE_PROFILES); IPR000719 (PROSITE_PROFILES); cd05584 (CDD); IPR011009 (SUPERFAMILY); IPR011009 (SUPERFAMILY)	F:GO:0005524; P:GO:0007165; F:GO:0004672; P:GO:0006468; F:GO:0004674	F:ATP binding; P:signal transduction; F:protein kinase activity; P:protein phosphorylation; F:protein serine/threonine kinase activity	-	-	-	-
FXSY01000015.1	Minc3s00015g00991	1	0	0	2	2	0	4	2	2	0	NP_496983.1	Transcription elongation factor 1 homolog [Caenorhabditis elegans]	C-Ele	17537567	GO:0000993 ; GO:0001098 ; GO:0001099 ; GO:0003674 ; GO:0005488 ; GO:0005515 ; GO:0005575 ; GO:0005622 ; GO:0005623 ; GO:0005634 ; GO:0005654 ; GO:0005730 ; GO:0006139 ; GO:0006325 ; GO:0006338 ; GO:0006351 ; GO:0006354 ; GO:0006355 ; GO:0006366 ; GO:0006368 ; GO:0006725 ; GO:0006807 ; GO:0006996 ; GO:0007275 ; GO:0008023 ; GO:0008150 ; GO:0008152 ; GO:0009058 ; GO:0009059 ; GO:0009790 ; GO:000979…	-	-	-	-	-	-	-	-	-	-
FXSY01000015.1	Minc3s00015g00993	0	4	4	0	4	2	2	2	5	2	NP_498093.1	Glycine--tRNA ligase [Caenorhabditis elegans]	C-Ele	17554996	GO:0000003 ; GO:0000166 ; GO:0001882 ; GO:0001883 ; GO:0002119 ; GO:0002164 ; GO:0003674 ; GO:0003824 ; GO:0004812 ; GO:0004820 ; GO:0005488 ; GO:0005515 ; GO:0005524 ; GO:0005575 ; GO:0005622 ; GO:0005623 ; GO:0005737 ; GO:0006082 ; GO:0006139 ; GO:0006399 ; GO:0006412 ; GO:0006418 ; GO:0006426 ; GO:0006518 ; GO:0006520 ; GO:0006725 ; GO:0006753 ; GO:0006793 ; GO:0006796 ; GO:0006807 ; GO:000681…	-	ko00970	Aminoacyl-tRNA biosynthesis	IPR002315 (PRINTS); G3DSA:3.30.930.10 (GENE3D); IPR002315 (TIGRFAM); IPR036621 (G3DSA:3.40.50.GENE3D); IPR002314 (PFAM); IPR004154 (PFAM); IPR027031 (PANTHER); PTHR10745:SF0 (PANTHER); IPR006195 (PROSITE_PROFILES); cd00858 (CDD); IPR033731 (CDD); IPR036621 (SUPERFAMILY); SSF55681 (SUPERFAMILY)	F:GO:0000166; F:GO:0005524; F:GO:0004820; P:GO:0006418; P:GO:0006426; F:GO:0004812; C:GO:0005737	F:nucleotide binding; F:ATP binding; F:glycine-tRNA ligase activity; P:tRNA aminoacylation for protein translation; P:glycyl-tRNA aminoacylation; F:aminoacyl-tRNA ligase activity; C:cytoplasm	-	-	-	-
FXSY01000015.1	Minc3s00015g00994	0	0	0	0	0	0	1	0	1	0	NP_501457.1	Cyclin-dependent kinases regulatory subunit [Caenorhabditis elegans]	C-Ele	17539564	GO:0000079 ; GO:0000151 ; GO:0000307 ; GO:0001932 ; GO:0001934 ; GO:0003674 ; GO:0005488 ; GO:0005515 ; GO:0005575 ; GO:0005622 ; GO:0005623 ; GO:0005634 ; GO:0006355 ; GO:0006996 ; GO:0007049 ; GO:0007275 ; GO:0007346 ; GO:0008047 ; GO:0008150 ; GO:0009790 ; GO:0009792 ; GO:0009794 ; GO:0009889 ; GO:0009891 ; GO:0009893 ; GO:0009987 ; GO:0010468 ; GO:0010556 ; GO:0010557 ; GO:0010562 ; GO:001060…	-	-	-	IPR000789 (PRINTS); IPR000789 (SMART); IPR000789 (PFAM); IPR036858 (G3DSA:3.30.170.GENE3D); PTHR23415 (PANTHER); PTHR23415:SF29 (PANTHER); IPR036858 (SUPERFAMILY)	F:GO:0016538; P:GO:0007049	F:cyclin-dependent protein serine/threonine kinase regulator activity; P:cell cycle	-	-	-	-
FXSY01000015.1	Minc3s00015g00995	2	1	0	0	1	0	0	0	0	0	NP_741580.1	Uncharacterized protein CELE_K06C4.6 [Caenorhabditis elegans]	C-Ele	25154135	GO:0003674 ; GO:0004871 ; GO:0004872 ; GO:0004888 ; GO:0004930 ; GO:0004993 ; GO:0005215 ; GO:0005216 ; GO:0005230 ; GO:0005253 ; GO:0005254 ; GO:0005575 ; GO:0005623 ; GO:0005886 ; GO:0005887 ; GO:0006810 ; GO:0006811 ; GO:0006820 ; GO:0006821 ; GO:0006950 ; GO:0007154 ; GO:0007165 ; GO:0007210 ; GO:0008150 ; GO:0008227 ; GO:0008509 ; GO:0009605 ; GO:0009893 ; GO:0009894 ; GO:0009896 ; GO:000998…	-	-	-	IPR006201 (PRINTS); IPR006028 (PRINTS); IPR006202 (PFAM); IPR036734 (G3DSA:2.70.170.GENE3D); IPR006029 (PFAM); IPR036719 (G3DSA:1.20.58.GENE3D); PTHR18945:SF431 (PANTHER); IPR006201 (PANTHER); PTHR18945:SF431 (PANTHER); IPR006201 (PANTHER); IPR036734 (SUPERFAMILY); IPR036719 (SUPERFAMILY)	F:GO:0005216; P:GO:0006811; F:GO:0004888; P:GO:0034220; C:GO:0016021; F:GO:0005230	F:ion channel activity; P:ion transport; F:transmembrane signaling receptor activity; P:ion transmembrane transport; C:integral component of membrane; F:extracellular ligand-gated ion channel activity	-	-	-	-
FXSY01000015.1	Minc3s00015g00996	0	2	0	2	0	0	0	0	0	0	NP_508783.2	Ammonium transporter [Caenorhabditis elegans]	C-Ele	392925874	GO:0003674 ; GO:0005215 ; GO:0005575 ; GO:0005623 ; GO:0005886 ; GO:0005887 ; GO:0006810 ; GO:0006811 ; GO:0006812 ; GO:0008150 ; GO:0008324 ; GO:0008519 ; GO:0009987 ; GO:0015075 ; GO:0015695 ; GO:0015696 ; GO:0016020 ; GO:0016021 ; GO:0019740 ; GO:0022857 ; GO:0022891 ; GO:0022892 ; GO:0031224 ; GO:0031226 ; GO:0034220 ; GO:0044425 ; GO:0044459 ; GO:0044464 ; GO:0044699 ; GO:0044763 ; GO:004476…	-	-	-	IPR001905 (TIGRFAM); IPR029020 (G3DSA:1.10.3430.GENE3D); IPR024041 (PFAM); mobidb-lite (MOBIDB_LITE); PTHR11730:SF67 (PANTHER); PTHR11730 (PANTHER); IPR029020 (SUPERFAMILY)	F:GO:0008519; P:GO:0015696; P:GO:0072488; C:GO:0016020	F:ammonium transmembrane transporter activity; P:ammonium transport; P:ammonium transmembrane transport; C:membrane	-	-	-	-
FXSY01000015.1	Minc3s00015g00997	0	0	0	0	0	0	0	0	0	1	NP_494333.1	Two pore potassium channel protein sup-9 [Caenorhabditis elegans]	C-Ele	17536613	GO:0003674 ; GO:0005215 ; GO:0005216 ; GO:0005261 ; GO:0005267 ; GO:0005575 ; GO:0005622 ; GO:0005623 ; GO:0005737 ; GO:0005886 ; GO:0005887 ; GO:0006810 ; GO:0006811 ; GO:0006812 ; GO:0006813 ; GO:0006937 ; GO:0007275 ; GO:0008150 ; GO:0008324 ; GO:0009790 ; GO:0009792 ; GO:0009987 ; GO:0015075 ; GO:0015077 ; GO:0015079 ; GO:0015267 ; GO:0015672 ; GO:0016020 ; GO:0016021 ; GO:0022803 ; GO:002283…	-	-	-	IPR003280 (PRINTS); IPR003092 (PRINTS); G3DSA:1.10.287.70 (GENE3D); G3DSA:1.10.287.70 (GENE3D); IPR013099 (PFAM); mobidb-lite (MOBIDB_LITE); mobidb-lite (MOBIDB_LITE); PTHR11003:SF233 (PANTHER); PTHR11003 (PANTHER); SSF81324 (SUPERFAMILY); SSF81324 (SUPERFAMILY)	P:GO:0071805; C:GO:0016020; F:GO:0005267	P:potassium ion transmembrane transport; C:membrane; F:potassium channel activity	-	-	-	-
FXSY01000015.1	Minc3s00015g00998	0	2	0	0	1	0	2	0	1	0	NP_001022014.1	Contactin rig-6	Nematode	71983656	GO:0000003 ; GO:0000902 ; GO:0000904 ; GO:0001558 ; GO:0002009 ; GO:0003006 ; GO:0005575 ; GO:0005623 ; GO:0005886 ; GO:0006928 ; GO:0006935 ; GO:0007155 ; GO:0007275 ; GO:0007276 ; GO:0007281 ; GO:0007292 ; GO:0007368 ; GO:0007389 ; GO:0007399 ; GO:0007409 ; GO:0007411 ; GO:0008150 ; GO:0008361 ; GO:0009605 ; GO:0009653 ; GO:0009790 ; GO:0009792 ; GO:0009799 ; GO:0009855 ; GO:0009888 ; GO:000998…	-	-	-	IPR003598 (SMART); IPR003961 (SMART); IPR003599 (SMART); IPR013783 (G3DSA:2.60.40.GENE3D); IPR013783 (G3DSA:2.60.40.GENE3D); IPR013783 (G3DSA:2.60.40.GENE3D); IPR013783 (G3DSA:2.60.40.GENE3D); IPR013783 (G3DSA:2.60.40.GENE3D); PF13927 (PFAM); IPR013783 (G3DSA:2.60.40.GENE3D); IPR016186 (G3DSA:3.10.100.GENE3D); IPR013783 (G3DSA:2.60.40.GENE3D); IPR013098 (PFAM); IPR013783 (G3DSA:2.60.40.GENE3D); P…	F:GO:0005515	F:protein binding	-	-	-	-
FXSY01000015.1	Minc3s00015g00999	0	0	0	0	0	0	1	0	0	0	-	-	-	-	-	-	-	-	-	-	-	-	-	-	-
FXSY01000015.1	Minc3s00015g01000	13	12	0	6	20	0	1	0	23	0	-	-	-	-	-	-	-	-	-	-	-	-	-	-	-
FXSY01000015.1	Minc3s00015g01002	0	1	0	0	0	0	1	0	0	0	NP_501503.1	Uncharacterized protein CELE_F21D5.5 [Caenorhabditis elegans]	C-Ele	17539954	GO:0002119 ; GO:0002164 ; GO:0003674 ; GO:0003676 ; GO:0003677 ; GO:0003690 ; GO:0003824 ; GO:0005488 ; GO:0006139 ; GO:0006259 ; GO:0006281 ; GO:0006725 ; GO:0006753 ; GO:0006793 ; GO:0006796 ; GO:0006807 ; GO:0006950 ; GO:0006974 ; GO:0007275 ; GO:0007568 ; GO:0008150 ; GO:0008152 ; GO:0008340 ; GO:0009117 ; GO:0009791 ; GO:0009987 ; GO:0010259 ; GO:0010876 ; GO:0016301 ; GO:0016310 ; GO:001631…	-	-	-	-	-	-	-	-	-	-
FXSY01000015.1	Minc3s00015g01003	0	21	4	0	3	0	0	0	14	0	-	-	-	-	-	-	-	-	-	-	-	-	-	-	-
FXSY01000015.1	Minc3s00015g01004	2	0	2	2	0	0	0	0	1	0	XP_002647137.1	Hypothetical protein CBG16435	Nematode	268564302	-	-	ko03030	DNA replication	IPR019024 (PFAM); mobidb-lite (MOBIDB_LITE); IPR019024 (PANTHER)	C:GO:0005634	C:nucleus	-	-	-	-
FXSY01000015.1	Minc3s00015g01005	2	2	0	0	1	0	0	2	1	0	XP_013304939.1	hypothetical protein NECAME_07823	Nematode	915280044	-	-	-	-	-	-	-	-	-	-	-
FXSY01000015.1	Minc3s00015g01006	4	2	0	2	4	0	0	2	2	0	XP_020303540.1	hypothetical protein LOAG_02636	Nematode	1158596619	-	-	-	-	-	-	-	-	-	-	-
FXSY01000015.1	Minc3s00015g01009	0	0	0	0	1	0	0	1	0	0	XP_013291189.1	hypothetical protein NECAME_01072	Nematode	915233012	-	-	-	-	IPR029034 (G3DSA:2.10.90.GENE3D); IPR010345 (PFAM); IPR029034 (SUPERFAMILY)	C:GO:0005576; F:GO:0005125	C:extracellular region; F:cytokine activity	-	-	-	-
FXSY01000015.1	Minc3s00015g01010	1	0	0	0	0	0	0	0	0	0	NP_001343646.1	FMRFamide Peptide Receptor family [Caenorhabditis elegans]	C-Ele	1254045399	-	-	-	-	IPR000276 (PRINTS); IPR019427 (PFAM); G3DSA:1.20.1070.10 (GENE3D); PTHR22751 (PANTHER); PTHR22751:SF147 (PANTHER); IPR017452 (PROSITE_PROFILES); PS51257 (PROSITE_PROFILES); cd14978 (CDD); SSF81321 (SUPERFAMILY)	F:GO:0004930; F:GO:0008528; P:GO:0007186; C:GO:0016021	F:G-protein coupled receptor activity; F:G-protein coupled peptide receptor activity; P:G-protein coupled receptor signaling pathway; C:integral component of membrane	-	-	-	-
FXSY01000015.1	Minc3s00015g01011	2	0	0	0	0	0	0	2	0	0	-	-	-	-	-	-	-	-	-	-	-	-	-	-	-
FXSY01000015.1	Minc3s00015g01013	4	3	2	3	1	0	10	4	2	4	NP_500035.3	T-complex protein 1 subunit theta [Caenorhabditis elegans]	C-Ele	392898272	GO:0000003 ; GO:0000166 ; GO:0001882 ; GO:0001883 ; GO:0002119 ; GO:0002164 ; GO:0003006 ; GO:0003674 ; GO:0005488 ; GO:0005515 ; GO:0005524 ; GO:0005575 ; GO:0005622 ; GO:0005623 ; GO:0005737 ; GO:0005829 ; GO:0005832 ; GO:0006457 ; GO:0006458 ; GO:0006810 ; GO:0006897 ; GO:0006898 ; GO:0006928 ; GO:0007275 ; GO:0007548 ; GO:0008150 ; GO:0008152 ; GO:0008406 ; GO:0009790 ; GO:0009791 ; GO:000979…	-	-	-	IPR017998 (PRINTS); IPR027413 (G3DSA:1.10.560.GENE3D); IPR027409 (G3DSA:3.50.7.GENE3D); IPR012721 (TIGRFAM); IPR002423 (PFAM); IPR027413 (G3DSA:1.10.560.GENE3D); mobidb-lite (MOBIDB_LITE); PTHR11353:SF78 (PANTHER); IPR002423 (PANTHER); IPR012721 (CDD); IPR027413 (SUPERFAMILY); IPR027409 (SUPERFAMILY); IPR037290 (SUPERFAMILY)	F:GO:0005524; F:GO:0051082; P:GO:0006457	F:ATP binding; F:unfolded protein binding; P:protein folding	-	-	-	-
FXSY01000015.1	Minc3s00015g01015	4	4	0	0	3	0	4	0	2	0	XP_013297448.1	histidine acid phosphatase [Necator americanus]	Nematode	915253800	-	-	-	-	-	-	-	-	-	-	-
FXSY01000015.1	Minc3s00015g01017	3	1	0	0	0	0	1	2	1	2	XP_020304115.1	hypothetical protein LOAG_00393	Nematode	1158594045	-	-	-	-	IPR001478 (SMART); IPR008145 (SMART); IPR001478 (PFAM); IPR008145 (PFAM); G3DSA:2.30.42.10 (GENE3D); G3DSA:2.30.42.10 (GENE3D); G3DSA:2.30.42.10 (GENE3D); G3DSA:2.30.30.40 (GENE3D); G3DSA:3.40.50.300 (GENE3D); mobidb-lite (MOBIDB_LITE); mobidb-lite (MOBIDB_LITE); mobidb-lite (MOBIDB_LITE); mobidb-lite (MOBIDB_LITE); mobidb-lite (MOBIDB_LITE); mobidb-lite (MOBIDB_LITE); mobidb-lite (MOBIDB_LITE); …	F:GO:0005515	F:protein binding	-	-	-	-
FXSY01000015.1	Minc3s00015g01018	0	4	0	2	0	0	4	2	1	2	-	-	-	-	-	-	-	-	-	-	-	-	-	-	-
FXSY01000015.1	Minc3s00015g01019	0	0	0	0	0	2	0	0	0	0	XP_013297095.1	peroxisomal membrane anchor protein conserved region [Necator americanus]	Nematode	915252406	-	-	-	-	IPR006785 (PFAM); mobidb-lite (MOBIDB_LITE); mobidb-lite (MOBIDB_LITE); PTHR23058:SF0 (PANTHER); IPR025655 (PANTHER)	C:GO:0005778; F:GO:0005515; P:GO:0016560	C:peroxisomal membrane; F:protein binding; P:protein import into peroxisome matrix, docking	-	-	-	-
FXSY01000015.1	Minc3s00015g01020	4	6	2	2	4	0	1	3	6	2	NP_001041280.1	Uncharacterized protein CELE_R07E3.1 [Caenorhabditis elegans]	C-Ele	115533514	GO:0000323 ; GO:0003674 ; GO:0003824 ; GO:0004175 ; GO:0004197 ; GO:0005575 ; GO:0005576 ; GO:0005615 ; GO:0005622 ; GO:0005623 ; GO:0005737 ; GO:0005764 ; GO:0005773 ; GO:0006508 ; GO:0008150 ; GO:0008152 ; GO:0008233 ; GO:0008234 ; GO:0009056 ; GO:0009057 ; GO:0009987 ; GO:0016020 ; GO:0016021 ; GO:0016787 ; GO:0019538 ; GO:0030163 ; GO:0031224 ; GO:0043170 ; GO:0043226 ; GO:0043227 ; GO:004322…	-	-	-	IPR000668 (PRINTS); IPR000668 (SMART); IPR013201 (SMART); IPR013201 (PFAM); G3DSA:3.90.70.10 (GENE3D); IPR000668 (PFAM); PTHR12411:SF341 (PANTHER); IPR013128 (PANTHER); cd02248 (CDD); SSF54001 (SUPERFAMILY)	P:GO:0006508; F:GO:0008234	P:proteolysis; F:cysteine-type peptidase activity	-	-	-	-
FXSY01000015.1	Minc3s00015g01022	2	2	0	0	1	2	2	2	2	2	NP_496338.1	Probable coatomer subunit zeta [Caenorhabditis elegans]	C-Ele	17534573	GO:0000003 ; GO:0000139 ; GO:0002119 ; GO:0002164 ; GO:0003006 ; GO:0005575 ; GO:0005622 ; GO:0005623 ; GO:0005737 ; GO:0005794 ; GO:0005798 ; GO:0006810 ; GO:0006886 ; GO:0006891 ; GO:0006897 ; GO:0006898 ; GO:0006915 ; GO:0007275 ; GO:0007276 ; GO:0007281 ; GO:0007292 ; GO:0008104 ; GO:0008150 ; GO:0008219 ; GO:0009790 ; GO:0009791 ; GO:0009792 ; GO:0009987 ; GO:0009994 ; GO:0012501 ; GO:001250…	-	-	-	G3DSA:3.30.450.60 (GENE3D); IPR022775 (PFAM); PTHR11043 (PANTHER); PTHR11043:SF0 (PANTHER); IPR011012 (SUPERFAMILY)	P:GO:0016192	P:vesicle-mediated transport	-	-	-	-
FXSY01000015.1	Minc3s00015g01027	0	1	0	0	1	0	0	0	0	0	NP_001123168.2	Receptor-type guanylate cyclase gcy-10 [Caenorhabditis elegans]	C-Ele	392927781	GO:0000166 ; GO:0001882 ; GO:0001883 ; GO:0003008 ; GO:0003674 ; GO:0003824 ; GO:0004016 ; GO:0004383 ; GO:0004672 ; GO:0005488 ; GO:0005524 ; GO:0005525 ; GO:0005575 ; GO:0005622 ; GO:0005623 ; GO:0005737 ; GO:0005829 ; GO:0005886 ; GO:0005929 ; GO:0006139 ; GO:0006163 ; GO:0006164 ; GO:0006182 ; GO:0006464 ; GO:0006468 ; GO:0006725 ; GO:0006753 ; GO:0006793 ; GO:0006796 ; GO:0006807 ; GO:000693…	-	-	-	IPR001054 (SMART); IPR001054 (PFAM); G3DSA:3.30.200.20 (GENE3D); IPR001245 (PFAM); G3DSA:1.10.510.10 (GENE3D); IPR029787 (G3DSA:3.30.70.GENE3D); PTHR11920:SF355 (PANTHER); PTHR11920 (PANTHER); IPR001054 (PROSITE_PROFILES); IPR000719 (PROSITE_PROFILES); cd07302 (CDD); IPR011009 (SUPERFAMILY); IPR029787 (SUPERFAMILY)	F:GO:0005524; F:GO:0016849; F:GO:0004672; P:GO:0006468; P:GO:0035556; P:GO:0009190	F:ATP binding; F:phosphorus-oxygen lyase activity; F:protein kinase activity; P:protein phosphorylation; P:intracellular signal transduction; P:cyclic nucleotide biosynthetic process	-	-	-	-
FXSY01000015.1	Minc3s00015g01028	2	8	0	2	4	0	1	3	3	3	NP_496059.2	Putative UDP-glucuronosyltransferase ugt-58 [Caenorhabditis elegans]	C-Ele	25146907	GO:0003674 ; GO:0003824 ; GO:0005575 ; GO:0005622 ; GO:0005623 ; GO:0005975 ; GO:0005996 ; GO:0006063 ; GO:0006082 ; GO:0008150 ; GO:0008152 ; GO:0008194 ; GO:0009058 ; GO:0009812 ; GO:0009813 ; GO:0009987 ; GO:0015020 ; GO:0016020 ; GO:0016021 ; GO:0016491 ; GO:0016740 ; GO:0016757 ; GO:0016758 ; GO:0019585 ; GO:0019752 ; GO:0031224 ; GO:0032787 ; GO:0043226 ; GO:0043227 ; GO:0043229 ; GO:004323…	UDP-glycosyltransferase activity ; biosynthetic process ; flavonoid metabolic process ; flavonoid biosynthetic process ; cellular process ; glucuronosyltransferase activity ; membrane ; integral component of membrane ; oxidoreductase activity ; transferase activity ; transferase activity, transferring glycosyl groups ; transferase activity, transferring hexosyl groups ; glucuronate metabolic proc…	ko00040 ; ko00053 ; ko00830 ; ko00860 ; ko00980 ; ko00982 ; ko00983	Pentose and glucuronate interconversions ; Ascorbate and aldarate metabolism ; Retinol metabolism ; Porphyrin and chlorophyll metabolism ; Metabolism of xenobiotics by cytochrome P450 ; Drug metabolism - cytochrome P450 ; Drug metabolism - other enzymes	G3DSA:3.40.50.2000 (GENE3D); IPR002213 (PFAM); G3DSA:3.40.50.2000 (GENE3D); PTHR11926:SF181 (PANTHER); PTHR11926 (PANTHER); SSF53756 (SUPERFAMILY)	F:GO:0016758; P:GO:0008152	F:transferase activity, transferring hexosyl groups; P:metabolic process	Cazymes	-	-	-
FXSY01000015.1	Minc3s00015g01029	0	0	2	0	2	2	0	0	0	0	NP_500409.1	E3 ubiquitin-protein ligase siah-1 [Caenorhabditis elegans]	C-Ele	17543098	GO:0003674 ; GO:0003824 ; GO:0004842 ; GO:0005488 ; GO:0005515 ; GO:0005575 ; GO:0005622 ; GO:0005623 ; GO:0005634 ; GO:0005737 ; GO:0006464 ; GO:0006508 ; GO:0006511 ; GO:0006915 ; GO:0007275 ; GO:0008150 ; GO:0008152 ; GO:0008219 ; GO:0008270 ; GO:0009056 ; GO:0009057 ; GO:0009987 ; GO:0010498 ; GO:0012501 ; GO:0016567 ; GO:0016740 ; GO:0016874 ; GO:0019538 ; GO:0019787 ; GO:0019941 ; GO:003016…	-	ko04120 ; ko04310	Ubiquitin mediated proteolysis ; Wnt signaling pathway	IPR013083 (G3DSA:3.30.40.GENE3D); IPR013083 (G3DSA:3.30.40.GENE3D); IPR008974 (G3DSA:2.60.210.GENE3D); IPR018121 (PFAM); mobidb-lite (MOBIDB_LITE); PTHR10315:SF11 (PANTHER); IPR004162 (PANTHER); IPR013010 (PROSITE_PROFILES); IPR001841 (PROSITE_PROFILES); cd03829 (CDD); cd16751 (CDD); SSF57850 (SUPERFAMILY); IPR008974 (SUPERFAMILY)	C:GO:0005634; F:GO:0008270; F:GO:0005515; P:GO:0007275; P:GO:0006511	C:nucleus; F:zinc ion binding; F:protein binding; P:multicellular organism development; P:ubiquitin-dependent protein catabolic process	-	-	-	-
FXSY01000015.1	Minc3s00015g01030	2	3	2	1	2	0	1	0	2	0	NP_496217.1	Probable V-type proton ATPase subunit F [Caenorhabditis elegans]	C-Ele	17538021	GO:0000003 ; GO:0002119 ; GO:0002164 ; GO:0003674 ; GO:0003824 ; GO:0005215 ; GO:0005575 ; GO:0006810 ; GO:0006811 ; GO:0006812 ; GO:0006818 ; GO:0006897 ; GO:0006898 ; GO:0006915 ; GO:0007275 ; GO:0008150 ; GO:0008219 ; GO:0008324 ; GO:0009790 ; GO:0009791 ; GO:0009792 ; GO:0009987 ; GO:0012501 ; GO:0015075 ; GO:0015077 ; GO:0015078 ; GO:0015399 ; GO:0015405 ; GO:0015672 ; GO:0015988 ; GO:001599…	-	ko00190 ; ko04145 ; ko04150	Oxidative phosphorylation ; Phagosome ; mTOR signaling pathway	IPR005772 (PIRSF); IPR005772 (TIGRFAM); IPR036906 (G3DSA:3.40.50.GENE3D); IPR008218 (PFAM); PTHR13861 (PANTHER); IPR036906 (SUPERFAMILY)	P:GO:0015991; P:GO:0034220; F:GO:0046961; C:GO:0033180	P:ATP hydrolysis coupled proton transport; P:ion transmembrane transport; F:proton-transporting ATPase activity, rotational mechanism; C:proton-transporting V-type ATPase, V1 domain	-	-	-	-
FXSY01000015.1	Minc3s00015g01031	1	0	2	0	2	2	1	0	2	2	-	-	-	-	-	-	-	-	-	-	-	-	-	-	-
FXSY01000015.1	Minc3s00015g01032	1	1	0	0	0	0	0	0	1	2	-	-	-	-	-	-	-	-	IPR015019 (SMART); G3DSA:3.30.450.30 (GENE3D); IPR015019 (PFAM); IPR015019 (PANTHER); SSF103196 (SUPERFAMILY)	P:GO:0032006	P:regulation of TOR signaling	-	-	-	-
FXSY01000015.1	Minc3s00015g01036	0	0	2	0	2	0	0	2	2	0	NP_505380.1	PaTched Related family [Caenorhabditis elegans]	C-Ele	17562808	GO:0000003 ; GO:0003006 ; GO:0003674 ; GO:0005575 ; GO:0007275 ; GO:0007548 ; GO:0008150 ; GO:0009653 ; GO:0009987 ; GO:0016020 ; GO:0016021 ; GO:0018996 ; GO:0022414 ; GO:0023052 ; GO:0031224 ; GO:0032501 ; GO:0032502 ; GO:0042303 ; GO:0044425 ; GO:0044699 ; GO:0044700 ; GO:0044707 ; GO:0044763 ; GO:0044767 ; GO:0045138 ; GO:0046661 ; GO:0048856 ; GO:0060089 ; GO:0090598	-	-	-	IPR003392 (PFAM); G3DSA:1.20.1640.10 (GENE3D); G3DSA:1.20.1640.10 (GENE3D); PTHR10796:SF137 (PANTHER); PTHR10796 (PANTHER); IPR000731 (PROSITE_PROFILES); IPR000731 (PROSITE_PROFILES); SSF82866 (SUPERFAMILY); SSF82866 (SUPERFAMILY)	C:GO:0016021	C:integral component of membrane	-	-	-	-
FXSY01000015.1	Minc3s00015g01037	0	0	0	0	0	0	0	0	1	0	-	-	-	-	-	-	-	-	-	-	-	-	-	-	-
FXSY01000015.1	Minc3s00015g01038	1	0	0	0	0	0	0	0	0	0	-	-	-	-	-	-	-	-	-	-	-	-	-	-	-
FXSY01000015.1	Minc3s00015g01039	0	1	0	0	2	2	0	0	0	0	NP_502187.1	RAs-related GTP binding protein C homolog [Caenorhabditis elegans]	C-Ele	17543028	GO:0000166 ; GO:0000323 ; GO:0001101 ; GO:0001882 ; GO:0001883 ; GO:0003674 ; GO:0003924 ; GO:0005488 ; GO:0005525 ; GO:0005575 ; GO:0005622 ; GO:0005623 ; GO:0005634 ; GO:0005737 ; GO:0005764 ; GO:0005768 ; GO:0005773 ; GO:0005774 ; GO:0006950 ; GO:0007154 ; GO:0007275 ; GO:0007568 ; GO:0008150 ; GO:0008340 ; GO:0009267 ; GO:0009605 ; GO:0009719 ; GO:0009790 ; GO:0009792 ; GO:0009894 ; GO:000996…	-	ko04140 ; ko04150	Autophagy - animal ; mTOR signaling pathway	G3DSA:3.40.50.300 (GENE3D); IPR006762 (PFAM); PTHR11259:SF2 (PANTHER); IPR006762 (PANTHER); cd11385 (CDD); IPR027417 (SUPERFAMILY)	F:GO:0005525	F:GTP binding	-	-	-	-
FXSY01000015.1	Minc3s00015g01040	1	1	0	2	2	1	2	4	2	2	NP_001033411.1	Uncharacterized protein CELE_F53H1.1 [Caenorhabditis elegans]	C-Ele	86570094	GO:0000003 ; GO:0000166 ; GO:0000375 ; GO:0000377 ; GO:0000398 ; GO:0001882 ; GO:0001883 ; GO:0002119 ; GO:0002164 ; GO:0003006 ; GO:0003674 ; GO:0003676 ; GO:0003724 ; GO:0003824 ; GO:0004004 ; GO:0004386 ; GO:0005488 ; GO:0005524 ; GO:0006139 ; GO:0006396 ; GO:0006397 ; GO:0006725 ; GO:0006753 ; GO:0006793 ; GO:0006796 ; GO:0006807 ; GO:0006810 ; GO:0006897 ; GO:0006898 ; GO:0007275 ; GO:000754…	-	ko03040	Spliceosome	IPR014001 (SMART); IPR001650 (SMART); IPR001650 (PFAM); G3DSA:3.40.50.300 (GENE3D); IPR011545 (PFAM); G3DSA:3.40.50.300 (GENE3D); mobidb-lite (MOBIDB_LITE); mobidb-lite (MOBIDB_LITE); PTHR24031:SF25 (PANTHER); PTHR24031 (PANTHER); IPR014001 (PROSITE_PROFILES); IPR014014 (PROSITE_PROFILES); IPR001650 (PROSITE_PROFILES); cd00268 (CDD); IPR001650 (CDD); IPR027417 (SUPERFAMILY); IPR027417 (SUPERFAMIL…	F:GO:0003676; F:GO:0005524	F:nucleic acid binding; F:ATP binding	-	-	-	-
FXSY01000015.1	Minc3s00015g01041	0	0	2	0	0	0	1	0	0	0	-	-	-	-	-	-	-	-	-	-	-	-	-	-	-
FXSY01000015.1	Minc3s00015g01042	0	2	0	0	0	2	2	2	0	0	NP_492072.2	Guanine nucleotide-binding protein subunit beta-2 [Caenorhabditis elegans]	C-Ele	922581791	GO:0003674 ; GO:0004871 ; GO:0005575 ; GO:0005623 ; GO:0007154 ; GO:0007165 ; GO:0007186 ; GO:0007212 ; GO:0007213 ; GO:0007610 ; GO:0007631 ; GO:0008150 ; GO:0008152 ; GO:0008277 ; GO:0009056 ; GO:0009057 ; GO:0009605 ; GO:0009966 ; GO:0009987 ; GO:0009991 ; GO:0010033 ; GO:0010646 ; GO:0019538 ; GO:0023051 ; GO:0023052 ; GO:0030163 ; GO:0031667 ; GO:0032094 ; GO:0036477 ; GO:0040007 ; GO:004001…	-	-	-	IPR020472 (PRINTS); IPR001632 (PRINTS); IPR001680 (SMART); G3DSA:1.10.10.670 (GENE3D); IPR015943 (G3DSA:2.130.10.GENE3D); IPR001680 (PFAM); G3DSA:2.140.10.30 (GENE3D); PIRSF002394 (PIRSF); G3DSA:2.40.50.140 (GENE3D); PTHR19850:SF36 (PANTHER); IPR016346 (PANTHER); IPR001680 (PROSITE_PROFILES); IPR017986 (PROSITE_PROFILES); cd00200 (CDD); IPR036322 (SUPERFAMILY)	F:GO:0005515; P:GO:0007165	F:protein binding; P:signal transduction	-	-	-	-
FXSY01000015.1	Minc3s00015g01043	0	0	0	0	0	0	0	0	1	0	NP_495339.1	Aryl hydrocarbon receptor Interacting Protein (AIP) Related [Caenorhabditis elegans]	C-Ele	17532577	GO:0007275 ; GO:0008150 ; GO:0009790 ; GO:0009792 ; GO:0010876 ; GO:0019915 ; GO:0032501 ; GO:0032502 ; GO:0033036 ; GO:0044699 ; GO:0044707 ; GO:0044767 ; GO:0048856 ; GO:0051179 ; GO:0051235 ; GO:0065007 ; GO:0065008	-	-	-	IPR019734 (SMART); IPR011990 (G3DSA:1.25.40.GENE3D); G3DSA:1.10.150.160 (GENE3D); G3DSA:3.10.50.40 (GENE3D); PTHR11242 (PANTHER); PTHR11242:SF0 (PANTHER); IPR019734 (PROSITE_PROFILES); IPR019734 (PROSITE_PROFILES); IPR013026 (PROSITE_PROFILES); IPR011990 (SUPERFAMILY)	F:GO:0005515	F:protein binding	-	-	-	-
FXSY01000015.1	Minc3s00015g01044	2	0	0	0	0	0	0	0	0	0	NP_001023849.1	SLC (SoLute Carrier) homolog [Caenorhabditis elegans]	C-Ele	71991453	GO:0003674 ; GO:0005215 ; GO:0005575 ; GO:0006810 ; GO:0006811 ; GO:0006820 ; GO:0008150 ; GO:0009987 ; GO:0016020 ; GO:0016021 ; GO:0022857 ; GO:0031224 ; GO:0044425 ; GO:0044699 ; GO:0044763 ; GO:0051179 ; GO:0051234 ; GO:0055085 ; GO:1902578	-	-	-	G3DSA:1.20.1250.20 (GENE3D); IPR011701 (PFAM); G3DSA:1.20.1250.20 (GENE3D); PTHR11662 (PANTHER); PTHR11662:SF331 (PANTHER); IPR020846 (PROSITE_PROFILES); IPR020846 (CDD); IPR036259 (SUPERFAMILY)	P:GO:0055085; C:GO:0016021	P:transmembrane transport; C:integral component of membrane	-	-	-	-
FXSY01000015.1	Minc3s00015g01045	1	0	0	0	0	0	0	2	0	0	NP_500924.2	Uncharacterized protein CELE_C11D2.4 [Caenorhabditis elegans]	C-Ele	25145501	GO:0006139 ; GO:0006396 ; GO:0006399 ; GO:0006400 ; GO:0006725 ; GO:0006807 ; GO:0008033 ; GO:0008150 ; GO:0008152 ; GO:0009451 ; GO:0009987 ; GO:0010467 ; GO:0016070 ; GO:0034470 ; GO:0034641 ; GO:0034660 ; GO:0043170 ; GO:0043412 ; GO:0044237 ; GO:0044238 ; GO:0044260 ; GO:0046483 ; GO:0071704 ; GO:0090304 ; GO:1901360	-	-	-	IPR019438 (PFAM); IPR000352 (PFAM); G3DSA:3.30.160.20 (GENE3D); IPR019438 (PANTHER); PTHR21314:SF0 (PANTHER); SSF75620 (SUPERFAMILY)	P:GO:0006415; F:GO:0003747	P:translational termination; F:translation release factor activity	-	-	-	-
FXSY01000015.1	Minc3s00015g01046	1	0	0	2	2	5	2	8	0	2	XP_003107028.1	hypothetical protein CRE_17031	Nematode	308489670	-	-	-	-	-	-	-	Effector	-	-	-
FXSY01000015.1	Minc3s00015g01048	1	0	0	0	0	0	0	0	0	0	-	-	-	-	-	-	-	-	IPR011990 (G3DSA:1.25.40.GENE3D); PF15911 (PFAM); IPR015943 (G3DSA:2.130.10.GENE3D); IPR011990 (G3DSA:1.25.40.GENE3D); IPR015943 (G3DSA:2.130.10.GENE3D); SSF82171 (SUPERFAMILY)	F:GO:0005515	F:protein binding	-	-	-	-
FXSY01000015.1	Minc3s00015g01049	2	4	2	2	2	1	2	0	2	2	NP_496718.1	TIA-1/TIAL RNA binding protein homolog [Caenorhabditis elegans]	C-Ele	17537143	GO:0000003 ; GO:0000166 ; GO:0002119 ; GO:0002164 ; GO:0003674 ; GO:0003676 ; GO:0003723 ; GO:0005488 ; GO:0005575 ; GO:0005622 ; GO:0005623 ; GO:0005634 ; GO:0005737 ; GO:0006950 ; GO:0006970 ; GO:0006972 ; GO:0007275 ; GO:0007568 ; GO:0008150 ; GO:0008340 ; GO:0009266 ; GO:0009408 ; GO:0009628 ; GO:0009791 ; GO:0010259 ; GO:0010494 ; GO:0030529 ; GO:0032501 ; GO:0032502 ; GO:0032991 ; GO:003577…	-	-	-	IPR000504 (SMART); IPR000504 (PFAM); G3DSA:3.30.70.330 (GENE3D); G3DSA:3.30.70.330 (GENE3D); G3DSA:3.30.70.330 (GENE3D); PTHR44082 (PANTHER); IPR000504 (PROSITE_PROFILES); IPR000504 (PROSITE_PROFILES); IPR000504 (PROSITE_PROFILES); cd12353 (CDD); cd12352 (CDD); IPR035979 (SUPERFAMILY); IPR035979 (SUPERFAMILY); IPR035979 (SUPERFAMILY)	F:GO:0003676	F:nucleic acid binding	-	-	-	-
FXSY01000015.1	Minc3s00015g01050	0	2	0	0	0	0	1	2	1	0	NP_506290.1	Guanine nucleotide-binding protein alpha-17 subunit [Caenorhabditis elegans]	C-Ele	17562782	GO:0000166 ; GO:0001664 ; GO:0001882 ; GO:0001883 ; GO:0003008 ; GO:0003674 ; GO:0003924 ; GO:0004871 ; GO:0005102 ; GO:0005488 ; GO:0005515 ; GO:0005525 ; GO:0005575 ; GO:0005622 ; GO:0005623 ; GO:0005834 ; GO:0005886 ; GO:0005929 ; GO:0006139 ; GO:0006152 ; GO:0006725 ; GO:0006753 ; GO:0006793 ; GO:0006796 ; GO:0006807 ; GO:0006935 ; GO:0006950 ; GO:0006970 ; GO:0006972 ; GO:0006996 ; GO:000715…	-	-	-	IPR001019 (PRINTS); IPR001408 (PRINTS); IPR001019 (SMART); G3DSA:3.40.50.300 (GENE3D); IPR001019 (PFAM); IPR011025 (G3DSA:1.10.400.GENE3D); IPR001019 (PANTHER); PTHR10218:SF215 (PANTHER); IPR001019 (CDD); IPR011025 (SUPERFAMILY); IPR027417 (SUPERFAMILY)	F:GO:0005525; P:GO:0007186; P:GO:0007165; F:GO:0003924; F:GO:0019001; P:GO:0007188; F:GO:0031683; F:GO:0004871	F:GTP binding; P:G-protein coupled receptor signaling pathway; P:signal transduction; F:GTPase activity; F:guanyl nucleotide binding; P:adenylate cyclase-modulating G-protein coupled receptor signaling pathway; F:G-protein beta/gamma-subunit complex binding; F:signal transducer activity	-	-	-	-
FXSY01000016.1	Minc3s00016g01055	0	0	0	2	0	0	0	0	0	0	XP_020304980.1	hypothetical protein LOAG_18595, partial	Nematode	1158603034	-	-	-	-	-	-	-	-	-	-	-
FXSY01000016.1	Minc3s00016g01056	0	0	0	0	0	0	0	0	0	2	-	-	-	-	-	-	-	-	IPR000210 (SMART); G3DSA:3.30.710.10 (GENE3D); IPR000210 (PFAM); PTHR24413:SF155 (PANTHER); PTHR24413 (PANTHER); IPR000210 (PROSITE_PROFILES); IPR011333 (SUPERFAMILY)	F:GO:0005515	F:protein binding	-	-	-	-
FXSY01000016.1	Minc3s00016g01058	1	0	2	0	1	1	0	0	0	2	NP_001023604.1	Uncharacterized protein CELE_ZC477.3 [Caenorhabditis elegans]	C-Ele	71999710	GO:0005575 ; GO:0016020 ; GO:0016021 ; GO:0031224 ; GO:0044425	-	-	-	-	-	-	-	-	-	-
FXSY01000016.1	Minc3s00016g01059	0	2	0	0	0	0	1	0	0	0	NP_501620.2	Heavy chain, Unconventional Myosin [Caenorhabditis elegans]	Nematode	32566156	GO:0000166 ; GO:0001882 ; GO:0001883 ; GO:0003674 ; GO:0003774 ; GO:0005488 ; GO:0005524 ; GO:0005575 ; GO:0005622 ; GO:0005623 ; GO:0005856 ; GO:0015629 ; GO:0016459 ; GO:0016462 ; GO:0016787 ; GO:0016817 ; GO:0016818 ; GO:0017076 ; GO:0017111 ; GO:0030554 ; GO:0032549 ; GO:0032550 ; GO:0032553 ; GO:0032555 ; GO:0032559 ; GO:0032991 ; GO:0035639 ; GO:0036094 ; GO:0043167 ; GO:0043168 ; GO:004322…	-	-	-	IPR001609 (PRINTS); IPR001609 (SMART); IPR001609 (PFAM); G3DSA:1.20.120.330 (GENE3D); G3DSA:1.20.5.170 (GENE3D); G3DSA:4.10.270.10 (GENE3D); G3DSA:1.20.5.340 (GENE3D); mobidb-lite (MOBIDB_LITE); mobidb-lite (MOBIDB_LITE); PTHR13140 (PANTHER); PTHR13140:SF574 (PANTHER); PTHR13140 (PANTHER); PTHR13140:SF574 (PANTHER); IPR001609 (PROSITE_PROFILES); IPR027417 (SUPERFAMILY)	F:GO:0005524; C:GO:0016459; F:GO:0003774	F:ATP binding; C:myosin complex; F:motor activity	-	-	-	-
FXSY01000016.1	Minc3s00016g01063	0	0	0	0	0	0	0	0	0	2	NP_001303741.1	Uncharacterized protein CELE_F56A4.12	Nematode	943463121	GO:0005575 ; GO:0006810 ; GO:0008150 ; GO:0016020 ; GO:0016021 ; GO:0031224 ; GO:0044425 ; GO:0051179 ; GO:0051234 ; GO:0055085	-	-	-	IPR011701 (PFAM); G3DSA:1.20.1250.20 (GENE3D); G3DSA:1.20.1250.20 (GENE3D); PTHR11662 (PANTHER); IPR020846 (CDD); IPR036259 (SUPERFAMILY); IPR036259 (SUPERFAMILY)	P:GO:0055085; C:GO:0016021	P:transmembrane transport; C:integral component of membrane	-	-	-	-
FXSY01000016.1	Minc3s00016g01066	1	0	0	0	0	0	0	0	0	0	NP_001256606.1	Replication factor C subunit 1 [Caenorhabditis elegans]	C-Ele	392921918	GO:0000003 ; GO:0000166 ; GO:0001882 ; GO:0001883 ; GO:0002119 ; GO:0002164 ; GO:0003674 ; GO:0003676 ; GO:0003677 ; GO:0003689 ; GO:0003824 ; GO:0005488 ; GO:0005524 ; GO:0005575 ; GO:0005622 ; GO:0005623 ; GO:0005634 ; GO:0005657 ; GO:0005663 ; GO:0005694 ; GO:0006139 ; GO:0006259 ; GO:0006260 ; GO:0006725 ; GO:0006753 ; GO:0006793 ; GO:0006796 ; GO:0006807 ; GO:0006810 ; GO:0006897 ; GO:000689…	-	ko03030 ; ko03420 ; ko03430	DNA replication ; Nucleotide excision repair ; Mismatch repair	IPR003593 (SMART); G3DSA:1.10.8.60 (GENE3D); IPR013725 (PFAM); G3DSA:3.40.50.300 (GENE3D); IPR012178 (PIRSF); IPR003959 (PFAM); G3DSA:1.20.272.10 (GENE3D); mobidb-lite (MOBIDB_LITE); mobidb-lite (MOBIDB_LITE); PTHR23389:SF6 (PANTHER); PTHR23389 (PANTHER); cd00009 (CDD); IPR008921 (SUPERFAMILY); IPR027417 (SUPERFAMILY)	F:GO:0005524; P:GO:0006281; F:GO:0003677; F:GO:0003689; P:GO:0006260; C:GO:0005663	F:ATP binding; P:DNA repair; F:DNA binding; F:DNA clamp loader activity; P:DNA replication; C:DNA replication factor C complex	-	-	-	-
FXSY01000016.1	Minc3s00016g01067	0	0	0	0	0	0	0	1	0	0	NP_001263732.1	Transthyretin-like protein 52 [Caenorhabditis elegans]	C-Ele	453232058	GO:0001786 ; GO:0003674 ; GO:0005102 ; GO:0005124 ; GO:0005488 ; GO:0005515 ; GO:0005543 ; GO:0005575 ; GO:0005576 ; GO:0005615 ; GO:0005623 ; GO:0006810 ; GO:0006811 ; GO:0006820 ; GO:0006869 ; GO:0006897 ; GO:0006909 ; GO:0006910 ; GO:0006915 ; GO:0008037 ; GO:0008150 ; GO:0008219 ; GO:0008289 ; GO:0009986 ; GO:0009987 ; GO:0010876 ; GO:0012501 ; GO:0015711 ; GO:0015748 ; GO:0015914 ; GO:001591…	-	-	-	IPR001534 (PFAM); IPR001534 (PANTHER); PTHR21700:SF46 (PANTHER)	C:GO:0005615	C:extracellular space	-	-	-	-
FXSY01000016.1	Minc3s00016g01068	0	0	0	0	0	1	1	0	0	0	XP_003105828.1	hypothetical protein CRE_17839	Nematode	308487264	-	-	-	-	-	-	-	-	-	-	-
FXSY01000016.1	Minc3s00016g01070	2	2	0	0	0	2	3	0	1	2	XP_003114513.1	hypothetical protein CRE_27093	Nematode	308504659	-	-	-	-	IPR008386 (PFAM); PTHR12427 (PANTHER)	C:GO:0000276; F:GO:0015078; P:GO:0015986	C:mitochondrial proton-transporting ATP synthase complex, coupling factor F(o); F:hydrogen ion transmembrane transporter activity; P:ATP synthesis coupled proton transport	-	-	-	-
FXSY01000016.1	Minc3s00016g01072	2	0	2	0	0	0	0	0	0	0	-	-	-	-	-	-	-	-	-	-	-	-	-	-	-
FXSY01000016.1	Minc3s00016g01074	4	2	0	0	1	2	0	0	0	0	NP_001122528.1	Cation transporting ATPase [Caenorhabditis elegans]	C-Ele	193203354	GO:0000166 ; GO:0001882 ; GO:0001883 ; GO:0002119 ; GO:0002164 ; GO:0003674 ; GO:0003824 ; GO:0005215 ; GO:0005488 ; GO:0005524 ; GO:0005575 ; GO:0005622 ; GO:0005623 ; GO:0005886 ; GO:0005887 ; GO:0006810 ; GO:0006811 ; GO:0006812 ; GO:0007275 ; GO:0008150 ; GO:0008324 ; GO:0009791 ; GO:0009987 ; GO:0015075 ; GO:0015399 ; GO:0015405 ; GO:0016020 ; GO:0016021 ; GO:0016462 ; GO:0016787 ; GO:001681…	-	-	-	PR00121 (PRINTS); PR00119 (PRINTS); IPR004014 (SMART); IPR004014 (PFAM); G3DSA:2.70.150.10 (GENE3D); PF00122 (PFAM); G3DSA:1.20.1110.10 (GENE3D); PF00702 (PFAM); IPR023214 (G3DSA:3.40.50.GENE3D); PF13246 (PFAM); IPR023299 (G3DSA:3.40.1110.GENE3D); IPR001757 (TIGRFAM); IPR006068 (PFAM); mobidb-lite (MOBIDB_LITE); PTHR43294:SF4 (PANTHER); PTHR43294 (PANTHER); IPR036412 (SUPERFAMILY); IPR023298 (SUP…	F:GO:0000166; C:GO:0016021	F:nucleotide binding; C:integral component of membrane	-	-	-	-
FXSY01000016.1	Minc3s00016g01075	6	5	2	0	5	2	2	6	4	0	XP_001892310.1	linker histone H1 and H5 family protein [Brugia malayi]	Nematode	170572985	-	-	-	-	IPR005819 (PRINTS); IPR005818 (SMART); IPR036388 (G3DSA:1.10.10.GENE3D); IPR005818 (PFAM); mobidb-lite (MOBIDB_LITE); mobidb-lite (MOBIDB_LITE); PTHR11467 (PANTHER); IPR005818 (PROSITE_PROFILES); cd00073 (CDD); IPR036390 (SUPERFAMILY)	F:GO:0003677; C:GO:0005634; C:GO:0000786; P:GO:0006334	F:DNA binding; C:nucleus; C:nucleosome; P:nucleosome assembly	-	-	-	-
FXSY01000016.1	Minc3s00016g01077	0	0	2	0	0	0	0	0	0	0	-	-	-	-	-	-	-	-	-	-	-	-	-	-	-
FXSY01000016.1	Minc3s00016g01079	1	0	0	0	0	0	0	0	0	0	XP_013306889.1	3'-5' exonuclease [Necator americanus]	Nematode	915286541	-	-	-	-	IPR002562 (SMART); IPR036397 (G3DSA:3.30.420.GENE3D); IPR002562 (PFAM); mobidb-lite (MOBIDB_LITE); PTHR12124 (PANTHER); IPR012337 (SUPERFAMILY)	F:GO:0003676; F:GO:0008408; P:GO:0006139	F:nucleic acid binding; F:3'-5' exonuclease activity; P:nucleobase-containing compound metabolic process	-	-	-	-
FXSY01000016.1	Minc3s00016g01080	1	0	0	0	2	0	0	0	0	0	NP_498632.1	Anamorsin homolog [Caenorhabditis elegans]	C-Ele	17555168	GO:0000003 ; GO:0002119 ; GO:0002164 ; GO:0003674 ; GO:0005488 ; GO:0005575 ; GO:0005622 ; GO:0005623 ; GO:0005737 ; GO:0005739 ; GO:0005740 ; GO:0005758 ; GO:0006790 ; GO:0006810 ; GO:0006897 ; GO:0006898 ; GO:0006915 ; GO:0007275 ; GO:0007276 ; GO:0008150 ; GO:0008152 ; GO:0008219 ; GO:0009058 ; GO:0009790 ; GO:0009791 ; GO:0009792 ; GO:0009987 ; GO:0012501 ; GO:0016043 ; GO:0016192 ; GO:001622…	-	-	-	IPR007785 (PFAM); mobidb-lite (MOBIDB_LITE); IPR007785 (PANTHER)	C:GO:0005737; F:GO:0051536; P:GO:0016226	C:cytoplasm; F:iron-sulfur cluster binding; P:iron-sulfur cluster assembly	-	-	-	-
FXSY01000016.1	Minc3s00016g01081	1	2	0	0	1	0	0	0	1	0	-	-	-	-	-	-	-	-	-	-	-	-	-	-	-
FXSY01000016.1	Minc3s00016g01082	1	2	0	0	0	0	2	0	0	0	-	-	-	-	-	-	-	-	IPR032675 (G3DSA:3.80.10.GENE3D); mobidb-lite (MOBIDB_LITE); IPR001810 (PROSITE_PROFILES); IPR036047 (SUPERFAMILY)	F:GO:0005515	F:protein binding	-	-	-	-
FXSY01000016.1	Minc3s00016g01083	0	0	0	0	1	0	0	0	0	0	-	-	-	-	-	-	-	-	-	-	-	-	-	-	-
FXSY01000016.1	Minc3s00016g01084	2	4	2	0	1	0	0	2	4	2	NP_494846.1	Uncharacterized serine carboxypeptidase F41C3.5 [Caenorhabditis elegans]	C-Ele	17533883	GO:0003674 ; GO:0003824 ; GO:0004180 ; GO:0004185 ; GO:0006508 ; GO:0008150 ; GO:0008152 ; GO:0008233 ; GO:0008236 ; GO:0008238 ; GO:0009056 ; GO:0009057 ; GO:0009987 ; GO:0016787 ; GO:0017171 ; GO:0019538 ; GO:0030163 ; GO:0043170 ; GO:0044237 ; GO:0044238 ; GO:0044248 ; GO:0044257 ; GO:0044260 ; GO:0044265 ; GO:0044267 ; GO:0051603 ; GO:0070008 ; GO:0070011 ; GO:0071704 ; GO:1901575	-	ko04142	Lysosome	IPR001563 (PRINTS); IPR001563 (PFAM); IPR029058 (G3DSA:3.40.50.GENE3D); IPR001563 (PANTHER); PTHR11802:SF197 (PANTHER); IPR029058 (SUPERFAMILY)	P:GO:0006508; F:GO:0004185	P:proteolysis; F:serine-type carboxypeptidase activity	-	-	-	-
FXSY01000016.1	Minc3s00016g01085	0	1	0	0	1	0	0	2	0	0	NP_509931.1	Uncharacterized protein CELE_C35C5.4 [Caenorhabditis elegans]	C-Ele	17569065	GO:0000003 ; GO:0000165 ; GO:0000166 ; GO:0000902 ; GO:0000904 ; GO:0001667 ; GO:0001764 ; GO:0001882 ; GO:0001883 ; GO:0001932 ; GO:0002376 ; GO:0003006 ; GO:0003674 ; GO:0003924 ; GO:0005488 ; GO:0005515 ; GO:0005525 ; GO:0005575 ; GO:0005622 ; GO:0005623 ; GO:0005737 ; GO:0005886 ; GO:0006139 ; GO:0006152 ; GO:0006464 ; GO:0006468 ; GO:0006725 ; GO:0006753 ; GO:0006793 ; GO:0006796 ; GO:000680…	-	ko04010 ; ko04145 ; ko04310 ; ko04933	MAPK signaling pathway ; Phagosome ; Wnt signaling pathway ; AGE-RAGE signaling pathway in diabetic complications	PR00449 (PRINTS); SM00174 (SMART); SM00173 (SMART); SM00176 (SMART); SM00175 (SMART); IPR005225 (TIGRFAM); G3DSA:3.30.70.1390 (GENE3D); G3DSA:3.40.50.300 (GENE3D); IPR001806 (PFAM); PTHR24072:SF157 (PANTHER); PTHR24072 (PANTHER); IPR003578 (PROSITE_PROFILES); cd00157 (CDD); IPR027417 (SUPERFAMILY)	F:GO:0005525; P:GO:0007264; F:GO:0003924; C:GO:0005622	F:GTP binding; P:small GTPase mediated signal transduction; F:GTPase activity; C:intracellular	-	-	-	-
FXSY01000016.1	Minc3s00016g01088	0	2	0	0	2	2	2	0	4	4	NP_509152.1	Probable ATP synthase subunit g 2, mitochondrial [Caenorhabditis elegans]	C-Ele	17551134	GO:0000003 ; GO:0000276 ; GO:0003674 ; GO:0003824 ; GO:0005215 ; GO:0005575 ; GO:0005622 ; GO:0005623 ; GO:0005737 ; GO:0005739 ; GO:0005740 ; GO:0005743 ; GO:0005753 ; GO:0005929 ; GO:0006139 ; GO:0006163 ; GO:0006164 ; GO:0006725 ; GO:0006753 ; GO:0006754 ; GO:0006793 ; GO:0006796 ; GO:0006807 ; GO:0006810 ; GO:0006811 ; GO:0006812 ; GO:0006818 ; GO:0007275 ; GO:0007568 ; GO:0007610 ; GO:000761…	-	ko00190	Oxidative phosphorylation	IPR006808 (PFAM); IPR006808 (PANTHER); PTHR12386:SF13 (PANTHER)	C:GO:0000276; F:GO:0015078; P:GO:0015986	C:mitochondrial proton-transporting ATP synthase complex, coupling factor F(o); F:hydrogen ion transmembrane transporter activity; P:ATP synthesis coupled proton transport	-	-	-	-
FXSY01000016.1	Minc3s00016g01089	5	5	2	0	4	0	6	1	3	2	NP_508711.1	Probable V-type proton ATPase subunit B [Caenorhabditis elegans]	C-Ele	17570191	GO:0000003 ; GO:0000166 ; GO:0001666 ; GO:0001882 ; GO:0001883 ; GO:0002119 ; GO:0002164 ; GO:0003006 ; GO:0003674 ; GO:0003824 ; GO:0005215 ; GO:0005488 ; GO:0005524 ; GO:0005575 ; GO:0005623 ; GO:0006139 ; GO:0006163 ; GO:0006725 ; GO:0006753 ; GO:0006793 ; GO:0006796 ; GO:0006807 ; GO:0006810 ; GO:0006811 ; GO:0006812 ; GO:0006818 ; GO:0006885 ; GO:0006915 ; GO:0006950 ; GO:0007155 ; GO:000727…	-	ko00190 ; ko04145 ; ko04150	Oxidative phosphorylation ; Phagosome ; mTOR signaling pathway	IPR024034 (G3DSA:1.10.1140.GENE3D); IPR000194 (PFAM); IPR004100 (PFAM); G3DSA:3.40.50.300 (GENE3D); IPR022879 (PIRSF); IPR005723 (TIGRFAM); IPR022879 (PANTHER); PTHR43389:SF5 (PANTHER); IPR022879 (HAMAP); cd01135 (CDD); IPR027417 (SUPERFAMILY)	F:GO:0005524; P:GO:0015992; P:GO:0015991; P:GO:0046034; C:GO:0033180; F:GO:0016820	F:ATP binding; P:proton transport; P:ATP hydrolysis coupled proton transport; P:ATP metabolic process; C:proton-transporting V-type ATPase, V1 domain; F:hydrolase activity, acting on acid anhydrides, catalyzing transmembrane movement of substances	-	-	-	-
FXSY01000016.1	Minc3s00016g01090	0	2	2	2	3	1	1	2	4	0	NP_496144.1	Probable succinyl-CoA:3-ketoacid coenzyme A transferase, mitochondrial [Caenorhabditis elegans]	C-Ele	17531517	GO:0003674 ; GO:0003824 ; GO:0005575 ; GO:0005622 ; GO:0005623 ; GO:0005737 ; GO:0005739 ; GO:0008150 ; GO:0008152 ; GO:0008260 ; GO:0008410 ; GO:0009056 ; GO:0009987 ; GO:0016740 ; GO:0016782 ; GO:0043226 ; GO:0043227 ; GO:0043229 ; GO:0043231 ; GO:0044237 ; GO:0044248 ; GO:0044281 ; GO:0044282 ; GO:0044424 ; GO:0044444 ; GO:0044464 ; GO:0044699 ; GO:0044710 ; GO:0044712 ; GO:0044763 ; GO:004695…	-	ko00072 ; ko00280 ; ko00650	Synthesis and degradation of ketone bodies ; Valine, leucine and isoleucine degradation ; Butanoate metabolism	IPR004165 (SMART); G3DSA:3.40.1080.10 (GENE3D); IPR012791 (TIGRFAM); G3DSA:3.40.1080.10 (GENE3D); IPR014388 (PIRSF); IPR004165 (PFAM); IPR012792 (TIGRFAM); IPR004165 (PANTHER); PTHR13707:SF23 (PANTHER); IPR037171 (SUPERFAMILY); IPR037171 (SUPERFAMILY)	P:GO:0008152; P:GO:0046952; F:GO:0008410	P:metabolic process; P:ketone body catabolic process; F:CoA-transferase activity	-	-	-	-
FXSY01000016.1	Minc3s00016g01091	0	2	0	0	1	0	0	0	0	0	NP_001257130.1	Uncharacterized protein CELE_W04G3.5 [Caenorhabditis elegans]	C-Ele	392927247	GO:0000287 ; GO:0003674 ; GO:0003824 ; GO:0004749 ; GO:0005488 ; GO:0006139 ; GO:0006725 ; GO:0006753 ; GO:0006793 ; GO:0006796 ; GO:0006807 ; GO:0008150 ; GO:0008152 ; GO:0009058 ; GO:0009117 ; GO:0009165 ; GO:0009987 ; GO:0016740 ; GO:0016772 ; GO:0016778 ; GO:0018130 ; GO:0019438 ; GO:0019637 ; GO:0034641 ; GO:0034654 ; GO:0043167 ; GO:0043169 ; GO:0044237 ; GO:0044238 ; GO:0044249 ; GO:004427…	-	-	-	SM01400 (SMART); G3DSA:3.40.50.2020 (GENE3D); IPR005946 (PFAM); IPR005946 (TIGRFAM); IPR029099 (PFAM); G3DSA:3.40.50.2020 (GENE3D); mobidb-lite (MOBIDB_LITE); PTHR10210 (PANTHER); PTHR10210:SF53 (PANTHER); IPR000836 (CDD); IPR029057 (SUPERFAMILY); IPR029057 (SUPERFAMILY)	F:GO:0000287; P:GO:0009165; F:GO:0004749; P:GO:0009116	F:magnesium ion binding; P:nucleotide biosynthetic process; F:ribose phosphate diphosphokinase activity; P:nucleoside metabolic process	-	-	-	-
FXSY01000016.1	Minc3s00016g01092	6	4	2	2	3	5	2	2	4	2	NP_497481.1	Ribosomal Protein, Small subunit [Caenorhabditis elegans]	C-Ele	17554780	GO:0000003 ; GO:0002119 ; GO:0002164 ; GO:0003674 ; GO:0003735 ; GO:0005198 ; GO:0005575 ; GO:0005622 ; GO:0005623 ; GO:0005737 ; GO:0005840 ; GO:0006412 ; GO:0006518 ; GO:0006807 ; GO:0007275 ; GO:0007568 ; GO:0008150 ; GO:0008152 ; GO:0008340 ; GO:0009058 ; GO:0009059 ; GO:0009790 ; GO:0009791 ; GO:0009792 ; GO:0009987 ; GO:0010259 ; GO:0010467 ; GO:0018996 ; GO:0019538 ; GO:0030529 ; GO:003250…	-	ko03010	Ribosome	IPR000630 (PFAM); G3DSA:3.30.1370.30 (GENE3D); G3DSA:3.30.1490.10 (GENE3D); PTHR11758:SF16 (PANTHER); IPR000630 (PANTHER); IPR035987 (SUPERFAMILY)	F:GO:0003735; C:GO:0005840; P:GO:0006412	F:structural constituent of ribosome; C:ribosome; P:translation	-	-	-	-
FXSY01000016.1	Minc3s00016g01093	1	0	0	0	0	0	0	0	2	0	NP_001021421.1	ATP synthase subunit [Caenorhabditis elegans]	C-Ele	71984717	GO:0000003 ; GO:0002119 ; GO:0002164 ; GO:0003674 ; GO:0003824 ; GO:0005215 ; GO:0005575 ; GO:0005622 ; GO:0005623 ; GO:0005737 ; GO:0005739 ; GO:0006139 ; GO:0006163 ; GO:0006164 ; GO:0006725 ; GO:0006753 ; GO:0006754 ; GO:0006793 ; GO:0006796 ; GO:0006807 ; GO:0006810 ; GO:0006811 ; GO:0006812 ; GO:0006818 ; GO:0006839 ; GO:0006915 ; GO:0007275 ; GO:0007568 ; GO:0008150 ; GO:0008152 ; GO:000821…	-	ko00190	Oxidative phosphorylation	IPR000711 (PRINTS); IPR026015 (G3DSA:1.10.520.GENE3D); IPR000711 (PFAM); IPR000711 (TIGRFAM); IPR000711 (PANTHER); PTHR11910:SF1 (PANTHER); IPR000711 (HAMAP); IPR026015 (SUPERFAMILY)	P:GO:0015986; F:GO:0046933	P:ATP synthesis coupled proton transport; F:proton-transporting ATP synthase activity, rotational mechanism	-	-	-	-
FXSY01000016.1	Minc3s00016g01094	3	3	0	0	1	0	2	0	2	0	XP_001901430.1	Tub family protein	Nematode	170593355	-	-	-	-	IPR000007 (PRINTS); IPR025659 (G3DSA:3.20.90.GENE3D); IPR000007 (PFAM); IPR015943 (G3DSA:2.130.10.GENE3D); mobidb-lite (MOBIDB_LITE); mobidb-lite (MOBIDB_LITE); mobidb-lite (MOBIDB_LITE); PTHR16517:SF2 (PANTHER); PTHR16517 (PANTHER); IPR017986 (PROSITE_PROFILES); IPR001680 (PROSITE_PROFILES); IPR036322 (SUPERFAMILY); IPR025659 (SUPERFAMILY)	F:GO:0005515	F:protein binding	-	-	-	-
FXSY01000016.1	Minc3s00016g01095	2	4	0	0	3	0	2	4	0	0	XP_013290634.1	hypothetical protein NECAME_15835	Nematode	915231234	-	-	-	-	-	-	-	-	-	-	-
FXSY01000016.1	Minc3s00016g01096	2	1	0	0	1	0	0	1	0	0	NP_492453.1	SLC (SoLute Carrier) homolog [Caenorhabditis elegans]	C-Ele	17507965	GO:0003333 ; GO:0003674 ; GO:0005215 ; GO:0005342 ; GO:0005575 ; GO:0006810 ; GO:0006811 ; GO:0006820 ; GO:0006865 ; GO:0008150 ; GO:0008509 ; GO:0008514 ; GO:0015075 ; GO:0015171 ; GO:0015179 ; GO:0015711 ; GO:0015807 ; GO:0015849 ; GO:0016020 ; GO:0016021 ; GO:0022857 ; GO:0022891 ; GO:0022892 ; GO:0031224 ; GO:0034220 ; GO:0044425 ; GO:0044699 ; GO:0044765 ; GO:0046942 ; GO:0046943 ; GO:005117…	-	-	-	-	-	-	-	-	-	-
FXSY01000017.1	Minc3s00017g01097	0	0	0	0	3	0	0	0	2	0	XP_013297731.1	hypothetical protein NECAME_12333	Nematode	915254790	-	-	-	-	-	-	-	-	-	-	-
FXSY01000017.1	Minc3s00017g01105	0	0	0	0	0	0	0	0	1	0	-	-	-	-	-	-	-	-	-	-	-	-	-	-	-
FXSY01000017.1	Minc3s00017g01106	4	8	4	0	5	2	7	12	5	4	NP_001021268.1	Uncharacterized protein CELE_B0350.2	Nematode	71981411	GO:0000902 ; GO:0000904 ; GO:0003674 ; GO:0005488 ; GO:0005515 ; GO:0005575 ; GO:0005622 ; GO:0005623 ; GO:0005737 ; GO:0005886 ; GO:0006605 ; GO:0006612 ; GO:0006810 ; GO:0006886 ; GO:0006928 ; GO:0006935 ; GO:0007009 ; GO:0007154 ; GO:0007165 ; GO:0007399 ; GO:0007409 ; GO:0007411 ; GO:0008092 ; GO:0008093 ; GO:0008104 ; GO:0008150 ; GO:0009605 ; GO:0009653 ; GO:0009987 ; GO:0010171 ; GO:001025…	-	-	-	IPR002110 (PRINTS); IPR000906 (SMART); IPR000488 (SMART); IPR002110 (SMART); IPR000906 (PFAM); PF13857 (PFAM); IPR020683 (PFAM); IPR036770 (G3DSA:1.25.40.GENE3D); IPR036770 (G3DSA:1.25.40.GENE3D); IPR036770 (G3DSA:1.25.40.GENE3D); G3DSA:1.10.533.10 (GENE3D); PF13637 (PFAM); IPR002110 (PFAM); IPR000488 (PFAM); IPR036770 (G3DSA:1.25.40.GENE3D); IPR036770 (G3DSA:1.25.40.GENE3D); mobidb-lite (MOBIDB_…	F:GO:0005515; P:GO:0007165	F:protein binding; P:signal transduction	-	-	-	-
FXSY01000017.1	Minc3s00017g01107	0	0	0	0	0	0	0	0	1	0	-	-	-	-	-	-	-	-	-	-	-	-	-	-	-
FXSY01000017.1	Minc3s00017g01109	0	1	2	0	0	0	0	1	0	0	XP_003136152.1	hypothetical protein LOAG_00564	Nematode	312066189	-	-	-	-	-	-	-	-	-	-	-
FXSY01000017.1	Minc3s00017g01110	0	0	0	0	2	0	0	0	0	0	NP_498118.1	GPN-loop GTPase 1 [Caenorhabditis elegans]	C-Ele	17552462	GO:0000003 ; GO:0000166 ; GO:0001882 ; GO:0001883 ; GO:0002119 ; GO:0002164 ; GO:0003006 ; GO:0003674 ; GO:0003824 ; GO:0003924 ; GO:0005488 ; GO:0005515 ; GO:0005525 ; GO:0005575 ; GO:0005622 ; GO:0005623 ; GO:0005634 ; GO:0005737 ; GO:0006605 ; GO:0006606 ; GO:0006810 ; GO:0006886 ; GO:0006897 ; GO:0006898 ; GO:0006913 ; GO:0007275 ; GO:0007548 ; GO:0008104 ; GO:0008150 ; GO:0008406 ; GO:000979…	-	-	-	IPR004130 (PFAM); G3DSA:3.40.50.300 (GENE3D); IPR004130 (PANTHER); IPR030230 (PTHR21231:PANTHER); cd00882 (CDD); IPR027417 (SUPERFAMILY)	F:GO:0003924	F:GTPase activity	-	-	-	-
FXSY01000017.1	Minc3s00017g01120	0	0	0	0	2	0	0	0	0	0	XP_001897585.1	hypothetical protein Bm1_30730	Nematode	170585630	-	-	-	-	IPR026236 (PRINTS); IPR029321 (PFAM); IPR029321 (PANTHER)	P:GO:0016180; C:GO:0032039	P:snRNA processing; C:integrator complex	-	-	-	-
FXSY01000017.1	Minc3s00017g01122	2	4	2	0	0	2	2	0	2	0	NP_001022966.1	ATP synthase lipid-binding protein, mitochondrial [Caenorhabditis elegans]	C-Ele	71996409	GO:0000276 ; GO:0002119 ; GO:0002164 ; GO:0003674 ; GO:0003824 ; GO:0005215 ; GO:0005488 ; GO:0005575 ; GO:0005622 ; GO:0005623 ; GO:0005737 ; GO:0005739 ; GO:0005740 ; GO:0005743 ; GO:0005753 ; GO:0006139 ; GO:0006163 ; GO:0006164 ; GO:0006725 ; GO:0006753 ; GO:0006754 ; GO:0006793 ; GO:0006796 ; GO:0006807 ; GO:0006810 ; GO:0006811 ; GO:0006812 ; GO:0006818 ; GO:0006897 ; GO:0006898 ; GO:000727…	-	ko00190	Oxidative phosphorylation	IPR000454 (PRINTS); IPR002379 (PFAM); IPR035921 (G3DSA:1.20.20.GENE3D); IPR000454 (PANTHER); PTHR10031:SF25 (PANTHER); IPR000454 (HAMAP); IPR035921 (SUPERFAMILY)	F:GO:0015078; P:GO:0015991; C:GO:0033177; C:GO:0045263; P:GO:0015986	F:hydrogen ion transmembrane transporter activity; P:ATP hydrolysis coupled proton transport; C:proton-transporting two-sector ATPase complex, proton-transporting domain; C:proton-transporting ATP synthase complex, coupling factor F(o); P:ATP synthesis coupled proton transport	-	-	-	-
FXSY01000017.1	Minc3s00017g01123	1	3	0	1	4	1	0	2	0	2	XP_013301503.1	zinc finger, C2H2 type [Necator americanus]	Nematode	915267967	-	-	-	-	-	-	-	-	-	-	-
FXSY01000017.1	Minc3s00017g01124	0	0	0	0	0	2	0	0	0	0	-	-	-	-	-	-	-	-	-	-	-	-	-	-	-
FXSY01000017.1	Minc3s00017g01126	2	2	0	2	2	2	1	1	2	1	XP_013301503.1	zinc finger, C2H2 type [Necator americanus]	Nematode	915267967	-	-	-	-	IPR003604 (SMART); IPR013087 (SMART); PF00096 (PFAM); PF12874 (PFAM); IPR013083 (G3DSA:3.30.40.GENE3D); G3DSA:3.30.160.60 (GENE3D); G3DSA:3.30.160.60 (GENE3D); G3DSA:3.30.160.60 (GENE3D); mobidb-lite (MOBIDB_LITE); mobidb-lite (MOBIDB_LITE); mobidb-lite (MOBIDB_LITE); mobidb-lite (MOBIDB_LITE); mobidb-lite (MOBIDB_LITE); PTHR13825 (PANTHER); IPR013087 (PROSITE_PROFILES); IPR013087 (PROSITE_PROFIL…	F:GO:0003676; F:GO:0008270	F:nucleic acid binding; F:zinc ion binding	-	-	-	-
FXSY01000017.1	Minc3s00017g01127	0	0	0	0	1	0	0	0	0	0	-	-	-	-	-	-	-	-	-	-	-	-	-	-	-
FXSY01000017.1	Minc3s00017g01128	8	8	0	2	7	4	2	6	4	2	XP_013301503.1	zinc finger, C2H2 type [Necator americanus]	Nematode	915267967	-	-	-	-	IPR003604 (SMART); IPR013087 (SMART); G3DSA:3.30.160.60 (GENE3D); G3DSA:3.30.160.60 (GENE3D); G3DSA:3.30.160.60 (GENE3D); G3DSA:3.30.160.60 (GENE3D); PF00096 (PFAM); G3DSA:3.30.160.60 (GENE3D); PF12874 (PFAM); G3DSA:3.30.160.60 (GENE3D); mobidb-lite (MOBIDB_LITE); mobidb-lite (MOBIDB_LITE); mobidb-lite (MOBIDB_LITE); mobidb-lite (MOBIDB_LITE); mobidb-lite (MOBIDB_LITE); mobidb-lite (MOBIDB_LITE);…	F:GO:0003676; F:GO:0008270	F:nucleic acid binding; F:zinc ion binding	-	-	-	-
FXSY01000018.1	Minc3s00018g01130	2	2	0	0	1	0	1	0	0	0	NP_491413.2	Aspartate aminotransferase [Caenorhabditis elegans]	C-Ele	71981858	GO:0000003 ; GO:0003674 ; GO:0003824 ; GO:0004069 ; GO:0005488 ; GO:0005515 ; GO:0005575 ; GO:0005622 ; GO:0005623 ; GO:0005737 ; GO:0005739 ; GO:0006082 ; GO:0006520 ; GO:0006531 ; GO:0006533 ; GO:0006807 ; GO:0008150 ; GO:0008152 ; GO:0008483 ; GO:0009056 ; GO:0009058 ; GO:0009063 ; GO:0009066 ; GO:0009068 ; GO:0009987 ; GO:0016054 ; GO:0016740 ; GO:0016769 ; GO:0019752 ; GO:0019842 ; GO:003017…	-	ko00220 ; ko00250 ; ko00270 ; ko00330 ; ko00350 ; ko00360 ; ko00400 ; ko01200 ; ko01210 ; ko01230	Arginine biosynthesis ; Alanine, aspartate and glutamate metabolism ; Cysteine and methionine metabolism ; Arginine and proline metabolism ; Tyrosine metabolism ; Phenylalanine metabolism ; Phenylalanine, tyrosine and tryptophan biosynthesis ; Carbon metabolism ; 2-Oxocarboxylic acid metabolism ; Biosynthesis of amino acids	IPR000796 (PRINTS); IPR015421 (G3DSA:3.40.640.GENE3D); IPR004839 (PFAM); IPR015422 (G3DSA:3.90.1150.GENE3D); IPR015422 (G3DSA:3.90.1150.GENE3D); PTHR11879:SF32 (PANTHER); IPR000796 (PANTHER); cd00609 (CDD); IPR015424 (SUPERFAMILY)	F:GO:0030170; F:GO:0003824; F:GO:0008483; P:GO:0006520; P:GO:0009058	F:pyridoxal phosphate binding; F:catalytic activity; F:transaminase activity; P:cellular amino acid metabolic process; P:biosynthetic process	-	-	-	-
FXSY01000018.1	Minc3s00018g01131	2	2	0	2	2	2	0	0	0	0	NP_001022321.1	Putative glycerophosphocholine phosphodiesterase GPCPD1 homolog 2 [Caenorhabditis elegans]	C-Ele	71994759	GO:0001871 ; GO:0003674 ; GO:0003824 ; GO:0005488 ; GO:0005575 ; GO:0005623 ; GO:0005975 ; GO:0006066 ; GO:0006629 ; GO:0006644 ; GO:0006650 ; GO:0006793 ; GO:0006796 ; GO:0006873 ; GO:0008081 ; GO:0008150 ; GO:0008152 ; GO:0008889 ; GO:0009056 ; GO:0009395 ; GO:0009987 ; GO:0016042 ; GO:0016787 ; GO:0016788 ; GO:0019400 ; GO:0019637 ; GO:0019725 ; GO:0019751 ; GO:0030002 ; GO:0030246 ; GO:003024…	-	ko00564	Glycerophospholipid metabolism	IPR002044 (SMART); IPR017946 (G3DSA:3.20.20.GENE3D); IPR013783 (G3DSA:2.60.40.GENE3D); IPR030395 (PFAM); IPR002044 (PFAM); mobidb-lite (MOBIDB_LITE); mobidb-lite (MOBIDB_LITE); PTHR22958 (PANTHER); PTHR22958:SF19 (PANTHER); IPR030395 (PROSITE_PROFILES); IPR002044 (PROSITE_PROFILES); IPR013784 (SUPERFAMILY); IPR017946 (SUPERFAMILY)	F:GO:2001070; P:GO:0006629; F:GO:0008081; F:GO:0030246	F:starch binding; P:lipid metabolic process; F:phosphoric diester hydrolase activity; F:carbohydrate binding	-	-	-	-
FXSY01000018.1	Minc3s00018g01135	0	0	0	0	0	0	0	0	1	0	XP_003104757.1	hypothetical protein CRE_24009	Nematode	308485116	-	-	-	-	IPR011993 (G3DSA:2.30.29.GENE3D); IPR000219 (PFAM); IPR035899 (G3DSA:1.20.900.GENE3D); G3DSA:2.30.30.40 (GENE3D); mobidb-lite (MOBIDB_LITE); IPR000219 (PROSITE_PROFILES); IPR001452 (PROSITE_PROFILES); IPR035899 (SUPERFAMILY); IPR036028 (SUPERFAMILY); IPR011993 (SUPERFAMILY)	P:GO:0035023; F:GO:0005515; F:GO:0005089	P:regulation of Rho protein signal transduction; F:protein binding; F:Rho guanyl-nucleotide exchange factor activity	-	-	-	-
FXSY01000018.1	Minc3s00018g01136	0	1	0	0	1	2	0	4	0	0	XP_020303939.1	hypothetical protein LOAG_01021	Nematode	1158594041	-	-	-	-	-	-	-	-	-	-	-
FXSY01000018.1	Minc3s00018g01138	0	0	0	0	2	0	2	2	1	0	NP_001343718.1	Uncharacterized protein CELE_C09D1.1 [Caenorhabditis elegans]	C-Ele	1254002665	-	-	-	-	IPR003598 (SMART); IPR003961 (SMART); IPR003599 (SMART); IPR013783 (G3DSA:2.60.40.GENE3D); IPR013783 (G3DSA:2.60.40.GENE3D); IPR013783 (G3DSA:2.60.40.GENE3D); IPR013783 (G3DSA:2.60.40.GENE3D); IPR013783 (G3DSA:2.60.40.GENE3D); IPR013783 (G3DSA:2.60.40.GENE3D); IPR013783 (G3DSA:2.60.40.GENE3D); IPR013098 (PFAM); IPR003961 (PFAM); IPR013783 (G3DSA:2.60.40.GENE3D); IPR013783 (G3DSA:2.60.40.GENE3D); …	F:GO:0005515	F:protein binding	-	-	-	-
FXSY01000018.1	Minc3s00018g01139	1	0	0	0	0	0	1	0	4	2	NP_001293454.1	Muscle M-line assembly protein unc-89 [Caenorhabditis elegans]	C-Ele	808355111	GO:0000166 ; GO:0003674 ; GO:0003824 ; GO:0004672 ; GO:0005085 ; GO:0005088 ; GO:0005089 ; GO:0005488 ; GO:0005515 ; GO:0005524 ; GO:0005575 ; GO:0005622 ; GO:0005623 ; GO:0005737 ; GO:0006461 ; GO:0006464 ; GO:0006468 ; GO:0006793 ; GO:0006796 ; GO:0006996 ; GO:0007010 ; GO:0008150 ; GO:0008152 ; GO:0009653 ; GO:0009966 ; GO:0009987 ; GO:0010171 ; GO:0010646 ; GO:0010927 ; GO:0014866 ; GO:001604…	-	-	-	IPR003961 (SMART); IPR000719 (SMART); IPR013783 (G3DSA:2.60.40.GENE3D); IPR013098 (PFAM); IPR000719 (PFAM); IPR013783 (G3DSA:2.60.40.GENE3D); G3DSA:3.30.200.20 (GENE3D); G3DSA:1.10.510.10 (GENE3D); IPR003961 (PFAM); G3DSA:3.30.200.20 (GENE3D); mobidb-lite (MOBIDB_LITE); mobidb-lite (MOBIDB_LITE); mobidb-lite (MOBIDB_LITE); mobidb-lite (MOBIDB_LITE); mobidb-lite (MOBIDB_LITE); mobidb-lite (MOBIDB_…	F:GO:0005524; F:GO:0005515; F:GO:0004672; P:GO:0006468	F:ATP binding; F:protein binding; F:protein kinase activity; P:protein phosphorylation	-	-	-	-
FXSY01000018.1	Minc3s00018g01141	2	2	0	0	0	0	2	1	2	0	NP_491033.1	Receptor expression-enhancing protein [Caenorhabditis elegans]	C-Ele	17510509	GO:0005575 ; GO:0005622 ; GO:0005623 ; GO:0005737 ; GO:0005783 ; GO:0005886 ; GO:0005938 ; GO:0012505 ; GO:0016020 ; GO:0016021 ; GO:0031224 ; GO:0031984 ; GO:0032541 ; GO:0043226 ; GO:0043227 ; GO:0043229 ; GO:0043231 ; GO:0044422 ; GO:0044424 ; GO:0044425 ; GO:0044432 ; GO:0044444 ; GO:0044446 ; GO:0044448 ; GO:0044464 ; GO:0071782 ; GO:0071944 ; GO:0098827 ; GO:0099568	-	-	-	-	-	-	-	-	-	-
FXSY01000018.1	Minc3s00018g01142	1	0	0	0	0	2	0	0	0	0	XP_002629865.1	C. briggsae CBR-ZTF-2 protein [Caenorhabditis briggsae]	Nematode	268529478	GO:0000981 ; GO:0001071 ; GO:0003674 ; GO:0003700 ; GO:0005575 ; GO:0005622 ; GO:0005623 ; GO:0005634 ; GO:0006139 ; GO:0006725 ; GO:0006807 ; GO:0008150 ; GO:0008152 ; GO:0009058 ; GO:0009059 ; GO:0009889 ; GO:0009987 ; GO:0010556 ; GO:0016070 ; GO:0018130 ; GO:0019219 ; GO:0019222 ; GO:0019438 ; GO:0031323 ; GO:0031326 ; GO:0032774 ; GO:0034641 ; GO:0034654 ; GO:0043170 ; GO:0043226 ; GO:004322…	-	-	-	IPR013087 (SMART); G3DSA:3.30.160.60 (GENE3D); G3DSA:3.30.160.60 (GENE3D); G3DSA:3.30.160.60 (GENE3D); PF13909 (PFAM); G3DSA:2.40.155.10 (GENE3D); G3DSA:3.30.160.60 (GENE3D); mobidb-lite (MOBIDB_LITE); mobidb-lite (MOBIDB_LITE); mobidb-lite (MOBIDB_LITE); IPR013087 (PROSITE_PROFILES); IPR013087 (PROSITE_PROFILES); IPR036236 (SUPERFAMILY)	F:GO:0003676	F:nucleic acid binding	-	-	-	-
FXSY01000018.1	Minc3s00018g01144	2	0	0	0	3	0	0	0	1	0	XP_020301509.1	hypothetical protein LOAG_11354	Nematode	1158603379	-	-	-	-	IPR004827 (SMART); IPR004827 (PFAM); G3DSA:1.20.5.170 (GENE3D); mobidb-lite (MOBIDB_LITE); mobidb-lite (MOBIDB_LITE); mobidb-lite (MOBIDB_LITE); mobidb-lite (MOBIDB_LITE); PTHR11988 (PANTHER); PTHR11988:SF27 (PANTHER); IPR004827 (PROSITE_PROFILES); cd14695 (CDD); SSF57959 (SUPERFAMILY)	F:GO:0003700; P:GO:0006355	F:transcription factor activity, sequence-specific DNA binding; P:regulation of transcription, DNA-templated	-	-	-	-
FXSY01000018.1	Minc3s00018g01146	2	2	0	2	0	2	0	2	2	0	XP_001900887.1	DIX domain containing protein [Brugia malayi]	Nematode	170592260	-	-	-	-	IPR001158 (SMART); IPR000591 (SMART); IPR001478 (SMART); IPR001158 (PFAM); IPR000591 (PFAM); G3DSA:2.30.42.10 (GENE3D); IPR036388 (G3DSA:1.10.10.GENE3D); IPR001478 (PFAM); mobidb-lite (MOBIDB_LITE); mobidb-lite (MOBIDB_LITE); mobidb-lite (MOBIDB_LITE); mobidb-lite (MOBIDB_LITE); IPR015506 (PANTHER); PTHR10878:SF24 (PANTHER); IPR015506 (PANTHER); PTHR10878:SF24 (PANTHER); PTHR10878:SF24 (PANTHER);…	F:GO:0005515; P:GO:0016055; P:GO:0035556	F:protein binding; P:Wnt signaling pathway; P:intracellular signal transduction	-	-	-	-
FXSY01000018.1	Minc3s00018g01148	2	2	0	0	0	0	0	0	0	0	XP_013305819.1	SH3 domain protein	Nematode	915282945	-	-	-	-	IPR001452 (PRINTS); IPR002108 (SMART); IPR001452 (SMART); IPR001452 (PFAM); G3DSA:2.30.30.40 (GENE3D); IPR029006 (G3DSA:3.40.20.GENE3D); IPR002108 (PFAM); mobidb-lite (MOBIDB_LITE); PTHR10829 (PANTHER); PTHR10829:SF25 (PANTHER); IPR001452 (PROSITE_PROFILES); IPR002108 (PROSITE_PROFILES); IPR035717 (CDD); IPR036028 (SUPERFAMILY); SSF55753 (SUPERFAMILY)	F:GO:0005515; F:GO:0003779; C:GO:0005622	F:protein binding; F:actin binding; C:intracellular	-	-	-	-
FXSY01000018.1	Minc3s00018g01149	1	0	0	0	0	0	0	0	0	0	-	-	-	-	-	-	-	-	-	-	-	-	-	-	-
FXSY01000018.1	Minc3s00018g01151	0	0	0	0	0	0	0	2	0	0	NP_500480.1	Ubiquitin-conjugating enzyme E2 1 [Caenorhabditis elegans]	C-Ele	17542650	GO:0000003 ; GO:0000151 ; GO:0000166 ; GO:0000209 ; GO:0000228 ; GO:0000785 ; GO:0000790 ; GO:0000792 ; GO:0001882 ; GO:0001883 ; GO:0002119 ; GO:0002164 ; GO:0003674 ; GO:0003676 ; GO:0003677 ; GO:0003697 ; GO:0003824 ; GO:0004842 ; GO:0005488 ; GO:0005515 ; GO:0005524 ; GO:0005575 ; GO:0005622 ; GO:0005623 ; GO:0005634 ; GO:0005694 ; GO:0005737 ; GO:0006139 ; GO:0006259 ; GO:0006281 ; GO:000632…	-	ko04120	Ubiquitin mediated proteolysis	-	-	-	-	-	-	-
FXSY01000018.1	Minc3s00018g01153	1	0	0	0	0	0	0	0	0	0	NP_741770.1	AP-2 complex subunit mu [Caenorhabditis elegans]	C-Ele	25153558	GO:0002119 ; GO:0002164 ; GO:0002791 ; GO:0002793 ; GO:0003674 ; GO:0005488 ; GO:0005515 ; GO:0005575 ; GO:0005622 ; GO:0005623 ; GO:0005737 ; GO:0005886 ; GO:0005905 ; GO:0006810 ; GO:0006886 ; GO:0006897 ; GO:0006898 ; GO:0007275 ; GO:0008021 ; GO:0008104 ; GO:0008150 ; GO:0009653 ; GO:0009790 ; GO:0009791 ; GO:0009792 ; GO:0009987 ; GO:0010171 ; GO:0010646 ; GO:0010647 ; GO:0010939 ; GO:001094…	-	ko04144	Endocytosis	IPR001392 (PRINTS); G3DSA:2.60.40.1170 (GENE3D); IPR001392 (PIRSF); IPR028565 (PFAM); PTHR10529 (PANTHER); PTHR10529:SF336 (PANTHER); IPR028565 (PROSITE_PROFILES); cd09251 (CDD); IPR036168 (SUPERFAMILY)	P:GO:0016192; C:GO:0030131; P:GO:0006886	P:vesicle-mediated transport; C:clathrin adaptor complex; P:intracellular protein transport	-	-	-	-
FXSY01000018.1	Minc3s00018g01155	1	0	0	0	0	0	0	0	0	0	-	-	-	-	-	-	-	-	-	-	-	-	-	-	-
FXSY01000018.1	Minc3s00018g01156	0	1	0	0	0	0	0	0	0	0	NP_491316.1	EGG sterile (unfertilizable) [Caenorhabditis elegans]	C-Ele	17508629	GO:0000003 ; GO:0001932 ; GO:0001933 ; GO:0002119 ; GO:0002164 ; GO:0003006 ; GO:0003674 ; GO:0003824 ; GO:0004721 ; GO:0004725 ; GO:0004871 ; GO:0004872 ; GO:0004888 ; GO:0005001 ; GO:0005488 ; GO:0005515 ; GO:0005575 ; GO:0005622 ; GO:0005623 ; GO:0005634 ; GO:0005737 ; GO:0005938 ; GO:0006464 ; GO:0006469 ; GO:0006470 ; GO:0006793 ; GO:0006796 ; GO:0007275 ; GO:0007276 ; GO:0007281 ; GO:000729…	-	-	-	IPR000242 (PRINTS); IPR003595 (SMART); IPR000242 (SMART); IPR029021 (G3DSA:3.90.190.GENE3D); IPR000242 (PFAM); PTHR19134:SF445 (PANTHER); PTHR19134 (PANTHER); IPR000387 (PROSITE_PROFILES); IPR000242 (PROSITE_PROFILES); cd00047 (CDD); IPR029021 (SUPERFAMILY)	F:GO:0004725; P:GO:0006470; F:GO:0016791; P:GO:0016311	F:protein tyrosine phosphatase activity; P:protein dephosphorylation; F:phosphatase activity; P:dephosphorylation	-	-	-	-
FXSY01000018.1	Minc3s00018g01157	0	1	2	0	1	0	0	0	0	2	NP_499283.1	Succinate dehydrogenase cytochrome b560 subunit, mitochondrial [Caenorhabditis elegans]	C-Ele	17554318	GO:0000003 ; GO:0000104 ; GO:0002376 ; GO:0003674 ; GO:0003824 ; GO:0005488 ; GO:0005575 ; GO:0005622 ; GO:0005623 ; GO:0005737 ; GO:0005739 ; GO:0005740 ; GO:0005743 ; GO:0005746 ; GO:0005749 ; GO:0006082 ; GO:0006091 ; GO:0006099 ; GO:0006101 ; GO:0006119 ; GO:0006121 ; GO:0006139 ; GO:0006163 ; GO:0006725 ; GO:0006753 ; GO:0006793 ; GO:0006796 ; GO:0006807 ; GO:0006810 ; GO:0006897 ; GO:000689…	-	ko00020 ; ko00190 ; ko01200	Citrate cycle (TCA cycle) ; Oxidative phosphorylation ; Carbon metabolism	IPR034804 (G3DSA:1.20.1300.GENE3D); IPR000701 (PFAM); IPR014314 (TIGRFAM); G3DSA:1.20.5.540 (GENE3D); IPR014314 (PIRSF); PTHR10978 (PANTHER); PTHR10978:SF5 (PANTHER); cd03499 (CDD); IPR034804 (SUPERFAMILY)	C:GO:0045281; F:GO:0016627; C:GO:0016020; P:GO:0006099; F:GO:0000104	C:succinate dehydrogenase complex; F:oxidoreductase activity, acting on the CH-CH group of donors; C:membrane; P:tricarboxylic acid cycle; F:succinate dehydrogenase activity	-	-	-	-
FXSY01000018.1	Minc3s00018g01158	4	4	2	0	0	1	1	2	3	0	NP_505829.1	ATP synthase subunit [Caenorhabditis elegans]	C-Ele	17557712	GO:0000003 ; GO:0000274 ; GO:0000276 ; GO:0002119 ; GO:0002164 ; GO:0003006 ; GO:0003674 ; GO:0003824 ; GO:0005215 ; GO:0005575 ; GO:0005622 ; GO:0005623 ; GO:0005737 ; GO:0005739 ; GO:0005740 ; GO:0005743 ; GO:0005753 ; GO:0006139 ; GO:0006163 ; GO:0006164 ; GO:0006725 ; GO:0006753 ; GO:0006754 ; GO:0006793 ; GO:0006796 ; GO:0006807 ; GO:0006810 ; GO:0006811 ; GO:0006812 ; GO:0006818 ; GO:000727…	-	ko00190	Oxidative phosphorylation	IPR008689 (PFAM); IPR008689 (PANTHER); IPR036228 (SUPERFAMILY)	C:GO:0000276; F:GO:0015078; P:GO:0015986	C:mitochondrial proton-transporting ATP synthase complex, coupling factor F(o); F:hydrogen ion transmembrane transporter activity; P:ATP synthesis coupled proton transport	-	-	-	-
FXSY01000018.1	Minc3s00018g01159	1	0	0	0	0	0	2	0	0	0	XP_003091814.1	hypothetical protein CRE_06164	Nematode	308458973	-	-	-	-	-	-	-	-	-	-	-
FXSY01000018.1	Minc3s00018g01160	1	2	0	0	0	0	1	0	0	0	NP_492265.1	Histone acetyltransferase [Caenorhabditis elegans]	C-Ele	17505849	GO:0003674 ; GO:0003824 ; GO:0004402 ; GO:0005488 ; GO:0005575 ; GO:0005622 ; GO:0005623 ; GO:0005634 ; GO:0006325 ; GO:0006355 ; GO:0006464 ; GO:0006473 ; GO:0006475 ; GO:0008080 ; GO:0008150 ; GO:0008152 ; GO:0008270 ; GO:0009889 ; GO:0009987 ; GO:0010468 ; GO:0010556 ; GO:0016569 ; GO:0016570 ; GO:0016573 ; GO:0016740 ; GO:0016746 ; GO:0016747 ; GO:0018205 ; GO:0018393 ; GO:0018394 ; GO:001921…	-	-	-	G3DSA:3.40.630.30 (GENE3D); G3DSA:3.30.60.60 (GENE3D); IPR002717 (PFAM); mobidb-lite (MOBIDB_LITE); PTHR10615 (PANTHER); PTHR10615:SF102 (PANTHER); IPR002717 (PROSITE_PROFILES); IPR016181 (SUPERFAMILY)	F:GO:0004402; P:GO:0006355; P:GO:0016573	F:histone acetyltransferase activity; P:regulation of transcription, DNA-templated; P:histone acetylation	-	-	-	-
FXSY01000018.1	Minc3s00018g01161	0	0	0	2	0	0	0	1	0	2	-	-	-	-	-	-	-	-	IPR001680 (SMART); IPR001810 (SMART); G3DSA:2.130.10.150 (GENE3D); G3DSA:1.20.1280.50 (GENE3D); IPR001810 (PFAM); IPR015943 (G3DSA:2.130.10.GENE3D); PTHR44491 (PANTHER); IPR017986 (PROSITE_PROFILES); IPR001810 (PROSITE_PROFILES); IPR036322 (SUPERFAMILY); IPR036047 (SUPERFAMILY)	F:GO:0005515	F:protein binding	-	-	-	-
FXSY01000018.1	Minc3s00018g01162	1	0	3	2	0	0	0	0	1	0	NP_492906.2	Probable cyclin-dependent kinase 9 [Caenorhabditis elegans]	C-Ele	71988016	GO:0000166 ; GO:0000307 ; GO:0000975 ; GO:0001067 ; GO:0001882 ; GO:0001883 ; GO:0002119 ; GO:0002164 ; GO:0003674 ; GO:0003676 ; GO:0003677 ; GO:0003824 ; GO:0004672 ; GO:0004674 ; GO:0004693 ; GO:0005488 ; GO:0005515 ; GO:0005524 ; GO:0005575 ; GO:0005622 ; GO:0005623 ; GO:0005634 ; GO:0005654 ; GO:0005694 ; GO:0006139 ; GO:0006351 ; GO:0006354 ; GO:0006355 ; GO:0006357 ; GO:0006366 ; GO:000636…	-	-	-	IPR000719 (SMART); IPR000719 (PFAM); G3DSA:1.10.510.10 (GENE3D); G3DSA:3.30.200.20 (GENE3D); PF12330 (PFAM); mobidb-lite (MOBIDB_LITE); mobidb-lite (MOBIDB_LITE); PTHR24056:SF233 (PANTHER); PTHR24056 (PANTHER); IPR000719 (PROSITE_PROFILES); IPR011009 (SUPERFAMILY)	F:GO:0005524; F:GO:0004672; P:GO:0006468	F:ATP binding; F:protein kinase activity; P:protein phosphorylation	-	-	-	-
FXSY01000018.1	Minc3s00018g01163	1	2	0	1	2	0	1	1	1	0	NP_494218.2	T-complex protein 1 subunit gamma [Caenorhabditis elegans]	C-Ele	25148561	GO:0000003 ; GO:0000166 ; GO:0000226 ; GO:0001882 ; GO:0001883 ; GO:0002119 ; GO:0002164 ; GO:0003006 ; GO:0003674 ; GO:0005488 ; GO:0005515 ; GO:0005524 ; GO:0005575 ; GO:0005622 ; GO:0005623 ; GO:0005737 ; GO:0005829 ; GO:0005832 ; GO:0005856 ; GO:0005874 ; GO:0006457 ; GO:0006458 ; GO:0006461 ; GO:0006996 ; GO:0007010 ; GO:0007017 ; GO:0007275 ; GO:0007276 ; GO:0007281 ; GO:0007548 ; GO:000815…	-	-	-	IPR017998 (PRINTS); IPR002423 (PFAM); IPR027413 (G3DSA:1.10.560.GENE3D); PTHR11353:SF24 (PANTHER); IPR002423 (PANTHER); IPR027413 (SUPERFAMILY)	F:GO:0005524	F:ATP binding	-	-	-	-
FXSY01000018.1	Minc3s00018g01164	4	6	4	2	0	0	2	1	4	3	NP_494218.2	T-complex protein 1 subunit gamma [Caenorhabditis elegans]	C-Ele	25148561	GO:0000003 ; GO:0000166 ; GO:0000226 ; GO:0001882 ; GO:0001883 ; GO:0002119 ; GO:0002164 ; GO:0003006 ; GO:0003674 ; GO:0005488 ; GO:0005515 ; GO:0005524 ; GO:0005575 ; GO:0005622 ; GO:0005623 ; GO:0005737 ; GO:0005829 ; GO:0005832 ; GO:0005856 ; GO:0005874 ; GO:0006457 ; GO:0006458 ; GO:0006461 ; GO:0006996 ; GO:0007010 ; GO:0007017 ; GO:0007275 ; GO:0007276 ; GO:0007281 ; GO:0007548 ; GO:000815…	-	-	-	IPR027409 (G3DSA:3.50.7.GENE3D); IPR027413 (G3DSA:1.10.560.GENE3D); IPR027410 (G3DSA:3.30.260.GENE3D); IPR002423 (PFAM); mobidb-lite (MOBIDB_LITE); IPR002423 (PANTHER); PTHR11353:SF24 (PANTHER); IPR027409 (SUPERFAMILY); IPR027413 (SUPERFAMILY); IPR037290 (SUPERFAMILY)	F:GO:0005524	F:ATP binding	-	-	-	-
FXSY01000018.1	Minc3s00018g01166	0	2	0	0	1	0	0	0	0	0	XP_020303783.1	hypothetical protein LOAG_01622	Nematode	1158603201	-	-	-	-	PTHR31139 (PANTHER); IPR029651 (PTHR31139:PANTHER)	P:GO:0006914	P:autophagy	-	-	-	-
FXSY01000018.1	Minc3s00018g01167	0	0	0	0	0	1	0	2	0	0	-	-	-	-	-	-	-	-	-	-	-	-	-	-	-
FXSY01000018.1	Minc3s00018g01168	0	1	0	0	0	0	0	0	1	2	XP_002646332.1	Hypothetical protein CBG12045	Nematode	268560964	-	-	-	-	-	-	-	-	-	-	-
FXSY01000018.1	Minc3s00018g01170	1	1	0	0	0	0	0	0	0	0	XP_001897193.1	GH21176p	Nematode	170584825	-	-	-	-	-	-	-	-	-	-	-
FXSY01000018.1	Minc3s00018g01173	0	4	0	0	2	0	0	2	2	2	NP_496154.1	Uncharacterized protein CELE_R53.5 [Caenorhabditis elegans]	C-Ele	17535651	GO:0003674 ; GO:0005575 ; GO:0005622 ; GO:0005623 ; GO:0005737 ; GO:0008150 ; GO:0008152 ; GO:0009636 ; GO:0009987 ; GO:0016209 ; GO:0042221 ; GO:0044424 ; GO:0044464 ; GO:0044699 ; GO:0044710 ; GO:0050896 ; GO:0055114 ; GO:0098754 ; GO:0098869 ; GO:1990748	-	-	-	G3DSA:3.40.30.10 (GENE3D); IPR032801 (PFAM); IPR032801 (PANTHER); IPR032802 (PTHR28630:PANTHER); IPR036249 (SUPERFAMILY)	P:GO:0055114	P:oxidation-reduction process	-	-	-	-
FXSY01000018.1	Minc3s00018g01175	1	2	0	2	0	0	1	0	0	0	NP_499867.1	Cytochrome OXidase assembly protein [Caenorhabditis elegans]	C-Ele	17540084	GO:0000003 ; GO:0002119 ; GO:0002164 ; GO:0003006 ; GO:0003674 ; GO:0003824 ; GO:0004129 ; GO:0005575 ; GO:0006810 ; GO:0006811 ; GO:0006812 ; GO:0006818 ; GO:0007275 ; GO:0007548 ; GO:0007568 ; GO:0008150 ; GO:0008324 ; GO:0008340 ; GO:0008406 ; GO:0009055 ; GO:0009790 ; GO:0009791 ; GO:0009792 ; GO:0009987 ; GO:0010259 ; GO:0015002 ; GO:0015075 ; GO:0015077 ; GO:0015078 ; GO:0015672 ; GO:001599…	-	ko00190	Oxidative phosphorylation	IPR037169 (G3DSA:4.10.93.GENE3D); IPR034884 (PFAM); mobidb-lite (MOBIDB_LITE); IPR004204 (PANTHER); PTHR12916:SF1 (PANTHER); IPR037169 (SUPERFAMILY)	F:GO:0004129	F:cytochrome-c oxidase activity	-	-	-	-
FXSY01000018.1	Minc3s00018g01178	6	8	2	0	7	3	4	11	2	2	NP_491475.2	Probable peptidyl-alpha-hydroxyglycine alpha-amidating lyase pgal-1 [Caenorhabditis elegans]	C-Ele	32564868	GO:0003674 ; GO:0003824 ; GO:0004598 ; GO:0005488 ; GO:0005575 ; GO:0005576 ; GO:0006518 ; GO:0006807 ; GO:0008150 ; GO:0008152 ; GO:0009987 ; GO:0016020 ; GO:0016829 ; GO:0016840 ; GO:0016842 ; GO:0034641 ; GO:0043167 ; GO:0043169 ; GO:0043603 ; GO:0044237 ; GO:0044699 ; GO:0044710 ; GO:0046872 ; GO:0071704 ; GO:1901564	-	-	-	IPR000720 (PRINTS); IPR001258 (PFAM); IPR011042 (G3DSA:2.120.10.GENE3D); PTHR10680:SF25 (PANTHER); PTHR10680 (PANTHER); IPR013017 (PROSITE_PROFILES); IPR013017 (PROSITE_PROFILES); IPR013017 (PROSITE_PROFILES); IPR013017 (PROSITE_PROFILES); cd14958 (CDD); SSF101898 (SUPERFAMILY)	F:GO:0005515; F:GO:0003824; P:GO:0006518; C:GO:0016020	F:protein binding; F:catalytic activity; P:peptide metabolic process; C:membrane	-	-	-	-
FXSY01000018.1	Minc3s00018g01179	0	0	0	2	0	0	0	0	0	0	-	-	-	-	-	-	-	-	-	-	-	-	-	-	-
FXSY01000018.1	Minc3s00018g01181	0	0	0	2	0	0	0	0	0	0	XP_013306152.1	nematode cuticle collagen domain protein [Necator americanus]	Nematode	915284026	-	-	-	-	IPR002486 (SMART); IPR008160 (PFAM); IPR016133 (G3DSA:2.160.20.GENE3D); IPR002486 (PFAM); mobidb-lite (MOBIDB_LITE); PTHR43926 (PANTHER)	F:GO:0042302	F:structural constituent of cuticle	-	-	-	-
FXSY01000018.1	Minc3s00018g01182	1	0	0	0	0	0	0	0	0	0	-	-	-	-	-	-	-	-	-	-	-	-	-	-	-
FXSY01000019.1	Minc3s00019g01190	1	0	0	0	1	0	0	0	0	0	XP_001891724.1	hypothetical protein Bm1_01035	Nematode	170571429	-	-	-	-	-	-	-	-	-	-	-
FXSY01000019.1	Minc3s00019g01191	0	2	2	0	2	2	4	1	3	0	NP_497072.1	Ribosomal protein L37 [Caenorhabditis elegans]	C-Ele	17536655	GO:0000003 ; GO:0002119 ; GO:0002164 ; GO:0003674 ; GO:0003676 ; GO:0003723 ; GO:0003735 ; GO:0005198 ; GO:0005488 ; GO:0005575 ; GO:0005622 ; GO:0005623 ; GO:0005737 ; GO:0005829 ; GO:0005840 ; GO:0006412 ; GO:0006518 ; GO:0006807 ; GO:0007275 ; GO:0008150 ; GO:0008152 ; GO:0009058 ; GO:0009059 ; GO:0009790 ; GO:0009791 ; GO:0009792 ; GO:0009987 ; GO:0010467 ; GO:0015934 ; GO:0019538 ; GO:001984…	-	ko03010	Ribosome	IPR001569 (PFAM); IPR011331 (G3DSA:2.20.25.GENE3D); PTHR10768:SF0 (PANTHER); PTHR10768 (PANTHER); IPR001569 (PRODOM); IPR001569 (HAMAP); IPR011332 (SUPERFAMILY)	F:GO:0003735; C:GO:0005840; C:GO:0005622; P:GO:0006412	F:structural constituent of ribosome; C:ribosome; C:intracellular; P:translation	-	-	-	-
FXSY01000019.1	Minc3s00019g01192	0	4	0	0	1	0	4	0	6	0	NP_497978.1	40S ribosomal protein SA [Caenorhabditis elegans]	C-Ele	17554768	GO:0000003 ; GO:0000028 ; GO:0000447 ; GO:0000460 ; GO:0000461 ; GO:0000462 ; GO:0000466 ; GO:0000469 ; GO:0000478 ; GO:0000479 ; GO:0002119 ; GO:0002164 ; GO:0003006 ; GO:0003674 ; GO:0003735 ; GO:0005198 ; GO:0005488 ; GO:0005515 ; GO:0005575 ; GO:0005622 ; GO:0005623 ; GO:0005737 ; GO:0005829 ; GO:0005840 ; GO:0006139 ; GO:0006364 ; GO:0006396 ; GO:0006403 ; GO:0006405 ; GO:0006407 ; GO:000641…	-	ko03010	Ribosome	IPR001865 (PRINTS); IPR001865 (PFAM); IPR005707 (TIGRFAM); G3DSA:3.40.50.10490 (GENE3D); mobidb-lite (MOBIDB_LITE); PTHR11489:SF9 (PANTHER); IPR005707 (PANTHER); IPR027498 (HAMAP); IPR001865 (CDD); IPR023591 (SUPERFAMILY)	F:GO:0003735; C:GO:0015935; C:GO:0005840; C:GO:0005622; P:GO:0006412	F:structural constituent of ribosome; C:small ribosomal subunit; C:ribosome; C:intracellular; P:translation	-	-	-	-
FXSY01000019.1	Minc3s00019g01193	0	0	0	0	0	0	1	0	0	0	-	-	-	-	-	-	-	-	-	-	-	-	-	-	-
FXSY01000019.1	Minc3s00019g01194	0	1	0	0	0	0	0	1	0	0	XP_002638830.1	Hypothetical protein CBG22035	Nematode	268563410	-	-	-	-	-	-	-	-	-	-	-
FXSY01000019.1	Minc3s00019g01195	0	2	0	0	0	0	0	0	0	0	-	-	-	-	-	-	-	-	-	-	-	-	-	-	-
FXSY01000019.1	Minc3s00019g01198	0	0	0	0	0	0	0	0	2	0	NP_505840.1	Guanine nucleotide-binding protein alpha-1 subunit [Caenorhabditis elegans]	C-Ele	17561828	GO:0000166 ; GO:0001664 ; GO:0001882 ; GO:0001883 ; GO:0003674 ; GO:0003924 ; GO:0004871 ; GO:0005102 ; GO:0005488 ; GO:0005515 ; GO:0005525 ; GO:0005575 ; GO:0005622 ; GO:0005623 ; GO:0005834 ; GO:0005886 ; GO:0006139 ; GO:0006152 ; GO:0006725 ; GO:0006753 ; GO:0006793 ; GO:0006796 ; GO:0006807 ; GO:0007154 ; GO:0007165 ; GO:0007186 ; GO:0007187 ; GO:0007188 ; GO:0008150 ; GO:0008152 ; GO:000905…	-	-	-	IPR001019 (PRINTS); IPR001019 (SMART); G3DSA:3.40.50.300 (GENE3D); IPR011025 (G3DSA:1.10.400.GENE3D); IPR001019 (PFAM); IPR001019 (PANTHER); PTHR10218:SF232 (PANTHER); IPR001019 (CDD); IPR011025 (SUPERFAMILY); IPR027417 (SUPERFAMILY)	P:GO:0007186; P:GO:0007165; F:GO:0019001; F:GO:0003924; F:GO:0031683; F:GO:0004871	P:G-protein coupled receptor signaling pathway; P:signal transduction; F:guanyl nucleotide binding; F:GTPase activity; F:G-protein beta/gamma-subunit complex binding; F:signal transducer activity	-	-	-	-
FXSY01000019.1	Minc3s00019g01199	1	0	0	0	1	0	0	0	0	0	NP_001123140.1	Ral GDS-Like [Caenorhabditis elegans]	C-Ele	193209984	GO:0003674 ; GO:0005085 ; GO:0005575 ; GO:0005622 ; GO:0005623 ; GO:0006140 ; GO:0007154 ; GO:0007165 ; GO:0007166 ; GO:0007167 ; GO:0007169 ; GO:0007173 ; GO:0007264 ; GO:0008150 ; GO:0009118 ; GO:0009893 ; GO:0009894 ; GO:0009896 ; GO:0009987 ; GO:0010562 ; GO:0016020 ; GO:0019219 ; GO:0019220 ; GO:0019222 ; GO:0023052 ; GO:0030234 ; GO:0030695 ; GO:0030811 ; GO:0030813 ; GO:0031323 ; GO:003132…	-	-	-	IPR001895 (SMART); IPR000651 (SMART); IPR000159 (SMART); IPR000159 (PFAM); IPR000651 (PFAM); IPR036964 (G3DSA:1.10.840.GENE3D); G3DSA:3.10.20.90 (GENE3D); IPR001895 (PFAM); mobidb-lite (MOBIDB_LITE); mobidb-lite (MOBIDB_LITE); mobidb-lite (MOBIDB_LITE); PTHR23113:SF312 (PANTHER); PTHR23113 (PANTHER); PTHR23113 (PANTHER); IPR000159 (PROSITE_PROFILES); IPR001895 (PROSITE_PROFILES); IPR000651 (PROSI…	P:GO:0007264; P:GO:0007165; F:GO:0005085	P:small GTPase mediated signal transduction; P:signal transduction; F:guanyl-nucleotide exchange factor activity	-	-	-	-
FXSY01000019.1	Minc3s00019g01200	0	0	0	0	0	1	0	0	0	0	XP_001899722.1	Zinc finger, C2H2 type family protein [Brugia malayi]	Nematode	170589922	-	-	-	-	IPR013087 (SMART); IPR003604 (SMART); IPR022755 (PFAM); IPR026939 (G3DSA:4.10.1050.GENE3D); PF12756 (PFAM); PTHR13182 (PANTHER); PTHR13182:SF8 (PANTHER); IPR036236 (SUPERFAMILY); IPR036236 (SUPERFAMILY); IPR036236 (SUPERFAMILY)	F:GO:0003676; F:GO:0008270	F:nucleic acid binding; F:zinc ion binding	-	-	-	-
FXSY01000019.1	Minc3s00019g01201	1	0	0	2	1	1	0	0	2	0	-	-	-	-	-	-	-	-	IPR003107 (SMART); IPR011990 (G3DSA:1.25.40.GENE3D); mobidb-lite (MOBIDB_LITE); PTHR17204:SF5 (PANTHER); PTHR17204 (PANTHER); IPR011990 (SUPERFAMILY)	F:GO:0005515; P:GO:0006396	F:protein binding; P:RNA processing	-	-	-	-
FXSY01000019.1	Minc3s00019g01202	0	0	0	0	1	0	0	0	0	0	NP_504495.1	Uncharacterized protein CELE_F25B4.5 [Caenorhabditis elegans]	C-Ele	17560124	GO:0000003 ; GO:0000243 ; GO:0000245 ; GO:0000375 ; GO:0000377 ; GO:0000395 ; GO:0000398 ; GO:0003006 ; GO:0003674 ; GO:0003676 ; GO:0003723 ; GO:0005488 ; GO:0005575 ; GO:0005622 ; GO:0005623 ; GO:0005634 ; GO:0005681 ; GO:0005684 ; GO:0005685 ; GO:0006139 ; GO:0006376 ; GO:0006396 ; GO:0006397 ; GO:0006725 ; GO:0006807 ; GO:0007275 ; GO:0007276 ; GO:0007281 ; GO:0008150 ; GO:0008152 ; GO:000838…	-	-	-	IPR003107 (SMART); IPR011990 (G3DSA:1.25.40.GENE3D); PTHR17204 (PANTHER); PTHR17204:SF5 (PANTHER); IPR011990 (SUPERFAMILY)	F:GO:0005515; P:GO:0006396	F:protein binding; P:RNA processing	-	-	-	-
FXSY01000019.1	Minc3s00019g01203	0	0	0	0	1	0	0	0	0	0	NP_500569.1	Histone H2A.V [Caenorhabditis elegans]	C-Ele	17541830	GO:0000003 ; GO:0000228 ; GO:0000280 ; GO:0000785 ; GO:0000786 ; GO:0000790 ; GO:0000793 ; GO:0002119 ; GO:0002164 ; GO:0003006 ; GO:0003674 ; GO:0003676 ; GO:0003677 ; GO:0005488 ; GO:0005515 ; GO:0005575 ; GO:0005622 ; GO:0005623 ; GO:0005634 ; GO:0005694 ; GO:0006325 ; GO:0006342 ; GO:0006355 ; GO:0006996 ; GO:0007049 ; GO:0007059 ; GO:0007275 ; GO:0007548 ; GO:0008150 ; GO:0008152 ; GO:000840…	-	-	-	IPR002119 (PRINTS); IPR002119 (SMART); IPR007125 (PFAM); IPR032454 (PFAM); G3DSA:1.10.20.10 (GENE3D); mobidb-lite (MOBIDB_LITE); PTHR23430:SF7 (PANTHER); PTHR23430 (PANTHER); IPR002119 (CDD); IPR009072 (SUPERFAMILY)	C:GO:0005634; F:GO:0003677; F:GO:0046982; C:GO:0000786	C:nucleus; F:DNA binding; F:protein heterodimerization activity; C:nucleosome	-	-	-	-
FXSY01000019.1	Minc3s00019g01204	0	0	0	0	0	2	0	2	0	0	XP_001893794.1	Protein kinase domain containing protein [Brugia malayi]	Nematode	170576861	-	-	-	-	G3DSA:3.30.200.20 (GENE3D); IPR000719 (PFAM); G3DSA:1.10.510.10 (GENE3D); mobidb-lite (MOBIDB_LITE); mobidb-lite (MOBIDB_LITE); PTHR24348 (PANTHER); IPR000719 (PROSITE_PROFILES); cd14014 (CDD); IPR011009 (SUPERFAMILY)	F:GO:0005524; F:GO:0004672; P:GO:0006468	F:ATP binding; F:protein kinase activity; P:protein phosphorylation	-	-	-	-
FXSY01000019.1	Minc3s00019g01205	1	2	0	0	0	0	1	0	1	0	NP_492146.1	Probable electron transfer flavoprotein subunit alpha, mitochondrial [Caenorhabditis elegans]	C-Ele	17506929	GO:0000003 ; GO:0000062 ; GO:0000166 ; GO:0002119 ; GO:0002164 ; GO:0003674 ; GO:0003824 ; GO:0003995 ; GO:0005488 ; GO:0005575 ; GO:0005622 ; GO:0005623 ; GO:0005737 ; GO:0005739 ; GO:0005759 ; GO:0006082 ; GO:0006629 ; GO:0006631 ; GO:0006635 ; GO:0007275 ; GO:0008150 ; GO:0008152 ; GO:0009055 ; GO:0009056 ; GO:0009062 ; GO:0009790 ; GO:0009791 ; GO:0009792 ; GO:0009987 ; GO:0016042 ; GO:001605…	-	-	-	IPR014730 (SMART); IPR014730 (PFAM); IPR014729 (G3DSA:3.40.50.GENE3D); IPR014731 (PFAM); IPR001308 (PIRSF); IPR029035 (G3DSA:3.40.50.GENE3D); PTHR43153:SF1 (PANTHER); PTHR43153 (PANTHER); IPR033947 (CDD); IPR029035 (SUPERFAMILY); SSF52402 (SUPERFAMILY)	F:GO:0050660; F:GO:0009055	F:flavin adenine dinucleotide binding; F:electron carrier activity	-	-	-	-
FXSY01000019.1	Minc3s00019g01206	0	0	0	0	1	0	2	0	0	0	XP_013305565.1	ubiquitin-activating enzyme E1 [Necator americanus]	Nematode	915282116	-	-	-	-	G3DSA:3.40.50.720 (GENE3D); mobidb-lite (MOBIDB_LITE); PTHR10953 (PANTHER); PTHR10953:SF4 (PANTHER); IPR035985 (SUPERFAMILY)	F:GO:0008641	F:small protein activating enzyme activity	-	-	-	-
FXSY01000019.1	Minc3s00019g01207	0	0	2	2	2	2	0	0	1	0	NP_499813.1	Myosin-2 essential light chain [Caenorhabditis elegans]	C-Ele	17555054	GO:0000278 ; GO:0000281 ; GO:0000910 ; GO:0003674 ; GO:0005488 ; GO:0005509 ; GO:0005575 ; GO:0005622 ; GO:0005623 ; GO:0005737 ; GO:0005856 ; GO:0007049 ; GO:0007275 ; GO:0008150 ; GO:0009790 ; GO:0009792 ; GO:0009987 ; GO:0015629 ; GO:0016459 ; GO:0022402 ; GO:0032501 ; GO:0032502 ; GO:0032991 ; GO:0043167 ; GO:0043169 ; GO:0043226 ; GO:0043228 ; GO:0043229 ; GO:0043232 ; GO:0043234 ; GO:004442…	-	-	-	G3DSA:1.10.238.10 (GENE3D); G3DSA:1.10.238.10 (GENE3D); IPR029035 (G3DSA:3.40.50.GENE3D); IPR014731 (PFAM); G3DSA:1.10.238.10 (GENE3D); IPR002048 (PFAM); PTHR23048 (PANTHER); IPR002048 (PROSITE_PROFILES); IPR002048 (PROSITE_PROFILES); IPR002048 (PROSITE_PROFILES); IPR029035 (SUPERFAMILY); IPR011992 (SUPERFAMILY)	F:GO:0005509	F:calcium ion binding	-	-	-	-
FXSY01000019.1	Minc3s00019g01209	0	0	0	0	0	0	1	0	0	0	NP_001024714.1	Regulator of G-protein signaling rgs-7 [Caenorhabditis elegans]	Nematode	71991922	GO:0003674 ; GO:0005096 ; GO:0005488 ; GO:0005515 ; GO:0005575 ; GO:0005622 ; GO:0005623 ; GO:0005737 ; GO:0005886 ; GO:0005938 ; GO:0006140 ; GO:0008047 ; GO:0008150 ; GO:0009118 ; GO:0009893 ; GO:0009894 ; GO:0009896 ; GO:0009966 ; GO:0009968 ; GO:0010562 ; GO:0010646 ; GO:0010648 ; GO:0016020 ; GO:0019219 ; GO:0019220 ; GO:0019222 ; GO:0023051 ; GO:0023057 ; GO:0030234 ; GO:0030695 ; GO:003081…	-	-	-	-	-	-	-	-	-	-
FXSY01000019.1	Minc3s00019g01210	1	0	0	2	0	2	2	0	0	2	-	-	-	-	-	-	-	-	-	-	-	-	-	-	-
FXSY01000019.1	Minc3s00019g01211	10	13	4	2	6	0	3	1	8	2	NP_001294007.1	Uncharacterized protein CELE_K08C7.3 [Caenorhabditis elegans]	C-Ele	808356958	GO:0000003 ; GO:0001764 ; GO:0002119 ; GO:0002164 ; GO:0003006 ; GO:0003674 ; GO:0005198 ; GO:0005201 ; GO:0005575 ; GO:0005576 ; GO:0005578 ; GO:0005604 ; GO:0006810 ; GO:0006897 ; GO:0006898 ; GO:0006915 ; GO:0006928 ; GO:0006950 ; GO:0007155 ; GO:0007275 ; GO:0007399 ; GO:0007414 ; GO:0007548 ; GO:0008037 ; GO:0008038 ; GO:0008150 ; GO:0008219 ; GO:0008406 ; GO:0009266 ; GO:0009408 ; GO:000962…	-	ko04512	ECM-receptor interaction	PR00011 (PRINTS); IPR001791 (SMART); IPR002049 (SMART); IPR008211 (SMART); IPR000742 (SMART); IPR000034 (SMART); IPR008979 (G3DSA:2.60.120.GENE3D); G3DSA:3.90.20.10 (GENE3D); G3DSA:2.10.25.10 (GENE3D); IPR010307 (PFAM); G3DSA:1.20.120.330 (GENE3D); G3DSA:2.10.25.10 (GENE3D); IPR002049 (PFAM); G3DSA:2.10.25.10 (GENE3D); IPR001791 (PFAM); G3DSA:2.60.120.200 (GENE3D); IPR000034 (PFAM); IPR008979 (G3…	P:GO:0007155	P:cell adhesion	-	-	-	-
FXSY01000019.1	Minc3s00019g01215	2	2	0	0	2	0	1	0	0	2	NP_001022895.1	Phospholipid-transporting ATPase tat-1 [Caenorhabditis elegans]	C-Ele	71994474	GO:0000139 ; GO:0000166 ; GO:0000287 ; GO:0001882 ; GO:0001883 ; GO:0003674 ; GO:0003824 ; GO:0004012 ; GO:0005215 ; GO:0005319 ; GO:0005488 ; GO:0005515 ; GO:0005524 ; GO:0005548 ; GO:0005575 ; GO:0005622 ; GO:0005623 ; GO:0005737 ; GO:0005768 ; GO:0005769 ; GO:0005794 ; GO:0005802 ; GO:0005886 ; GO:0005887 ; GO:0006810 ; GO:0006811 ; GO:0006820 ; GO:0006869 ; GO:0006897 ; GO:0006900 ; GO:000699…	-	-	-	PR00119 (PRINTS); IPR006539 (TIGRFAM); IPR001757 (TIGRFAM); G3DSA:2.70.150.10 (GENE3D); PF13246 (PFAM); IPR023214 (G3DSA:3.40.50.GENE3D); IPR023299 (G3DSA:3.40.1110.GENE3D); IPR032631 (PFAM); IPR032630 (PFAM); mobidb-lite (MOBIDB_LITE); PTHR24092:SF55 (PANTHER); IPR006539 (PANTHER); cd02073 (CDD); IPR036412 (SUPERFAMILY); IPR008250 (SUPERFAMILY); IPR023298 (SUPERFAMILY); IPR023299 (SUPERFAMILY)	F:GO:0000287; F:GO:0000166; F:GO:0005524; C:GO:0016021; P:GO:0015914; F:GO:0004012	F:magnesium ion binding; F:nucleotide binding; F:ATP binding; C:integral component of membrane; P:phospholipid transport; F:phospholipid-translocating ATPase activity	-	-	-	-
FXSY01000019.1	Minc3s00019g01216	1	0	0	0	1	0	0	2	1	0	NP_001022058.1	Mitochondrial Ribosomal Protein, Large [Caenorhabditis elegans]	C-Ele	71985082	GO:0005575 ; GO:0005622 ; GO:0005623 ; GO:0005737 ; GO:0005840 ; GO:0030529 ; GO:0032991 ; GO:0043226 ; GO:0043228 ; GO:0043229 ; GO:0043232 ; GO:0044424 ; GO:0044444 ; GO:0044464 ; GO:1990904	-	-	-	-	-	-	-	-	-	-
FXSY01000019.1	Minc3s00019g01218	1	0	0	0	0	0	0	0	2	0	NP_496065.1	Adenylate kinase isoenzyme 6 homolog [Caenorhabditis elegans]	C-Ele	17532769	GO:0000166 ; GO:0001882 ; GO:0001883 ; GO:0002119 ; GO:0002164 ; GO:0003674 ; GO:0003824 ; GO:0004017 ; GO:0005488 ; GO:0005524 ; GO:0005575 ; GO:0005622 ; GO:0005623 ; GO:0005634 ; GO:0005737 ; GO:0006139 ; GO:0006725 ; GO:0006753 ; GO:0006793 ; GO:0006796 ; GO:0006807 ; GO:0007275 ; GO:0008150 ; GO:0008152 ; GO:0009056 ; GO:0009116 ; GO:0009117 ; GO:0009119 ; GO:0009123 ; GO:0009125 ; GO:000912…	-	ko00230 ; ko03008	Purine metabolism ; Ribosome biogenesis in eukaryotes	PF13238 (PFAM); G3DSA:3.40.50.300 (GENE3D); IPR020618 (PTHR12595:PANTHER); PTHR12595 (PANTHER); IPR020618 (HAMAP); IPR027417 (SUPERFAMILY)	F:GO:0004017; F:GO:0005524	F:adenylate kinase activity; F:ATP binding	-	-	-	-
FXSY01000019.1	Minc3s00019g01220	0	3	0	0	0	0	2	2	1	0	NP_495544.2	RNA Polymerase II (B) subunit [Caenorhabditis elegans]	C-Ele	193204561	GO:0000166 ; GO:0000288 ; GO:0000428 ; GO:0000932 ; GO:0000956 ; GO:0003674 ; GO:0003676 ; GO:0003677 ; GO:0003697 ; GO:0003723 ; GO:0003727 ; GO:0003824 ; GO:0003899 ; GO:0005488 ; GO:0005515 ; GO:0005575 ; GO:0005622 ; GO:0005623 ; GO:0005634 ; GO:0005654 ; GO:0005665 ; GO:0005737 ; GO:0006139 ; GO:0006351 ; GO:0006352 ; GO:0006366 ; GO:0006367 ; GO:0006396 ; GO:0006397 ; GO:0006401 ; GO:000640…	-	ko00230 ; ko00240 ; ko03020	Purine metabolism ; Pyrimidine metabolism ; RNA polymerase	IPR006590 (SMART); IPR005574 (PFAM); G3DSA:1.10.150.80 (GENE3D); mobidb-lite (MOBIDB_LITE); PTHR21297:SF0 (PANTHER); PTHR21297 (PANTHER); IPR010997 (SUPERFAMILY)	F:GO:0000166; F:GO:0003899; P:GO:0006351; F:GO:0003824; P:GO:0044237	F:nucleotide binding; F:DNA-directed 5'-3' RNA polymerase activity; P:transcription, DNA-templated; F:catalytic activity; P:cellular metabolic process	-	-	-	-
FXSY01000019.1	Minc3s00019g01221	0	0	0	0	0	0	0	1	0	0	-	-	-	-	-	-	-	-	IPR000253 (SMART); IPR000253 (PFAM); G3DSA:2.60.200.20 (GENE3D); mobidb-lite (MOBIDB_LITE); PTHR23308:SF2 (PANTHER); PTHR23308 (PANTHER); IPR000253 (PROSITE_PROFILES); IPR000253 (CDD); IPR008984 (SUPERFAMILY)	F:GO:0005515	F:protein binding	-	-	-	-
FXSY01000019.1	Minc3s00019g01222	0	2	0	0	1	0	0	0	1	2	NP_001021625.1	Uncharacterized protein CELE_T21G5.5	Nematode	71991104	GO:0000003 ; GO:0000375 ; GO:0000377 ; GO:0000381 ; GO:0000398 ; GO:0000902 ; GO:0000904 ; GO:0002119 ; GO:0002164 ; GO:0003674 ; GO:0003676 ; GO:0003723 ; GO:0003727 ; GO:0005488 ; GO:0005515 ; GO:0005575 ; GO:0005622 ; GO:0005623 ; GO:0005634 ; GO:0005737 ; GO:0006139 ; GO:0006396 ; GO:0006397 ; GO:0006725 ; GO:0006807 ; GO:0006810 ; GO:0006897 ; GO:0006898 ; GO:0006928 ; GO:0006935 ; GO:000727…	-	-	-	IPR004087 (SMART); IPR004088 (PFAM); IPR036612 (G3DSA:3.30.1370.GENE3D); IPR032377 (PFAM); PTHR11208:SF88 (PANTHER); PTHR11208 (PANTHER); cd02395 (CDD); IPR036612 (SUPERFAMILY)	F:GO:0003676; F:GO:0003723	F:nucleic acid binding; F:RNA binding	-	-	-	-
FXSY01000019.1	Minc3s00019g01223	1	4	2	0	0	0	1	1	0	0	NP_001032980.2	Uncharacterized protein CELE_T23H2.3 [Caenorhabditis elegans]	C-Ele	193203249	GO:0000166 ; GO:0001882 ; GO:0001883 ; GO:0003674 ; GO:0005488 ; GO:0005524 ; GO:0017076 ; GO:0030554 ; GO:0032549 ; GO:0032550 ; GO:0032553 ; GO:0032555 ; GO:0032559 ; GO:0035639 ; GO:0036094 ; GO:0043167 ; GO:0043168 ; GO:0097159 ; GO:0097367 ; GO:1901265 ; GO:1901363	-	-	-	IPR001650 (SMART); IPR014001 (SMART); IPR000330 (PFAM); G3DSA:3.40.50.10810 (GENE3D); IPR001650 (PFAM); G3DSA:3.40.50.300 (GENE3D); mobidb-lite (MOBIDB_LITE); mobidb-lite (MOBIDB_LITE); mobidb-lite (MOBIDB_LITE); PTHR10799 (PANTHER); PTHR10799:SF839 (PANTHER); IPR014001 (PROSITE_PROFILES); IPR001650 (PROSITE_PROFILES); cd00046 (CDD); IPR001650 (CDD); IPR027417 (SUPERFAMILY); IPR027417 (SUPERFAMIL…	F:GO:0005524	F:ATP binding	-	-	-	-
FXSY01000019.1	Minc3s00019g01224	2	2	0	0	2	0	0	0	0	0	XP_020304048.1	zinc finger protein	Nematode	1158589427	-	-	-	-	IPR013087 (SMART); PF00096 (PFAM); G3DSA:3.30.160.60 (GENE3D); G3DSA:3.30.160.60 (GENE3D); mobidb-lite (MOBIDB_LITE); mobidb-lite (MOBIDB_LITE); IPR013087 (PROSITE_PROFILES)	F:GO:0003676	F:nucleic acid binding	-	-	-	-
FXSY01000019.1	Minc3s00019g01225	1	0	2	0	0	0	2	1	0	0	NP_499018.1	G2/mitotic-specific cyclin-A1 [Caenorhabditis elegans]	Nematode	17556947	GO:0000003 ; GO:0003006 ; GO:0003674 ; GO:0005488 ; GO:0005515 ; GO:0005575 ; GO:0005622 ; GO:0005623 ; GO:0005634 ; GO:0006996 ; GO:0007049 ; GO:0007275 ; GO:0007548 ; GO:0008150 ; GO:0008406 ; GO:0009790 ; GO:0009792 ; GO:0009987 ; GO:0016043 ; GO:0019222 ; GO:0022414 ; GO:0031323 ; GO:0031399 ; GO:0032268 ; GO:0032501 ; GO:0032502 ; GO:0040035 ; GO:0043226 ; GO:0043227 ; GO:0043229 ; GO:004323…	-	-	-	IPR004367 (SMART); IPR013763 (SMART); IPR036915 (G3DSA:1.10.472.GENE3D); IPR006671 (PFAM); IPR004367 (PFAM); IPR036915 (G3DSA:1.10.472.GENE3D); PIRSF001771 (PIRSF); mobidb-lite (MOBIDB_LITE); mobidb-lite (MOBIDB_LITE); PTHR10177 (PANTHER); PTHR10177:SF267 (PANTHER); IPR013763 (CDD); IPR036915 (SUPERFAMILY); IPR036915 (SUPERFAMILY)	C:GO:0005634	C:nucleus	-	-	-	-
FXSY01000019.1	Minc3s00019g01226	0	0	1	0	0	0	0	0	1	0	XP_001897110.1	Homeobox protein ceh-26	Nematode	170584655	-	-	-	-	IPR023082 (PFAM); IPR037131 (G3DSA:1.10.10.GENE3D); mobidb-lite (MOBIDB_LITE); mobidb-lite (MOBIDB_LITE); mobidb-lite (MOBIDB_LITE); mobidb-lite (MOBIDB_LITE); mobidb-lite (MOBIDB_LITE); PTHR12198 (PANTHER); IPR023082 (PROSITE_PROFILES); IPR009057 (SUPERFAMILY)	F:GO:0003677	F:DNA binding	-	-	-	-
FXSY01000019.1	Minc3s00019g01229	2	1	1	0	0	0	1	0	0	1	XP_020307340.1	hypothetical protein LOAG_16501	Nematode	1158589842	-	-	-	-	G3DSA:1.20.5.490 (GENE3D); IPR000580 (PFAM); mobidb-lite (MOBIDB_LITE); mobidb-lite (MOBIDB_LITE); mobidb-lite (MOBIDB_LITE); PTHR12348:SF15 (PANTHER); PTHR12348:SF15 (PANTHER); IPR000580 (PANTHER); SSF58026 (SUPERFAMILY)	F:GO:0003700; P:GO:0006355	F:transcription factor activity, sequence-specific DNA binding; P:regulation of transcription, DNA-templated	-	-	-	-
FXSY01000019.1	Minc3s00019g01231	1	2	0	0	1	0	0	0	1	0	NP_001024465.1	TWiK family of potassium channels [Caenorhabditis elegans]	C-Ele	71985513	GO:0003674 ; GO:0005215 ; GO:0005216 ; GO:0005261 ; GO:0005267 ; GO:0005575 ; GO:0005623 ; GO:0005886 ; GO:0005887 ; GO:0006810 ; GO:0006811 ; GO:0006812 ; GO:0006813 ; GO:0008150 ; GO:0008324 ; GO:0009987 ; GO:0015075 ; GO:0015077 ; GO:0015079 ; GO:0015267 ; GO:0015672 ; GO:0016020 ; GO:0016021 ; GO:0022803 ; GO:0022838 ; GO:0022840 ; GO:0022841 ; GO:0022842 ; GO:0022857 ; GO:0022890 ; GO:002289…	-	-	-	IPR003280 (PRINTS); IPR003092 (PRINTS); IPR013099 (PFAM); G3DSA:1.10.287.70 (GENE3D); G3DSA:1.10.287.70 (GENE3D); mobidb-lite (MOBIDB_LITE); PTHR11003 (PANTHER); PTHR11003:SF78 (PANTHER); SSF81324 (SUPERFAMILY); SSF81324 (SUPERFAMILY)	P:GO:0071805; C:GO:0016020; F:GO:0005267	P:potassium ion transmembrane transport; C:membrane; F:potassium channel activity	-	-	-	-
FXSY01000019.1	Minc3s00019g01232	0	2	0	0	0	0	0	2	2	0	NP_497803.1	Uncharacterized protein CELE_C36E8.1	Nematode	17552532	GO:0000003 ; GO:0000988 ; GO:0000990 ; GO:0001042 ; GO:0001180 ; GO:0001181 ; GO:0003674 ; GO:0005488 ; GO:0005515 ; GO:0005575 ; GO:0005622 ; GO:0005623 ; GO:0005634 ; GO:0006139 ; GO:0006351 ; GO:0006352 ; GO:0006355 ; GO:0006356 ; GO:0006360 ; GO:0006361 ; GO:0006725 ; GO:0006807 ; GO:0008150 ; GO:0008152 ; GO:0009058 ; GO:0009059 ; GO:0009303 ; GO:0009889 ; GO:0009987 ; GO:0010467 ; GO:001046…	-	-	-	-	-	-	-	-	-	-
FXSY01000019.1	Minc3s00019g01234	1	0	0	0	2	0	1	0	1	2	NP_502203.1	Uncharacterized protein CELE_ZK809.3 [Caenorhabditis elegans]	C-Ele	17544648	GO:0000003 ; GO:0002119 ; GO:0002164 ; GO:0006810 ; GO:0006897 ; GO:0006898 ; GO:0007275 ; GO:0007568 ; GO:0008150 ; GO:0008340 ; GO:0009790 ; GO:0009791 ; GO:0009792 ; GO:0010259 ; GO:0016192 ; GO:0032501 ; GO:0032502 ; GO:0044699 ; GO:0044707 ; GO:0044767 ; GO:0048856 ; GO:0051179 ; GO:0051234	-	ko00190	Oxidative phosphorylation	-	-	-	-	-	-	-
FXSY01000019.1	Minc3s00019g01235	2	6	2	0	4	2	2	0	2	0	NP_491748.1	Uncharacterized protein CELE_C27A12.7 [Caenorhabditis elegans]	C-Ele	17505743	GO:0000151 ; GO:0000209 ; GO:0003674 ; GO:0003824 ; GO:0004842 ; GO:0005488 ; GO:0005515 ; GO:0005575 ; GO:0005622 ; GO:0005623 ; GO:0005737 ; GO:0006464 ; GO:0006508 ; GO:0006511 ; GO:0008150 ; GO:0008152 ; GO:0009056 ; GO:0009057 ; GO:0009893 ; GO:0009894 ; GO:0009896 ; GO:0009987 ; GO:0010604 ; GO:0016567 ; GO:0016740 ; GO:0019222 ; GO:0019538 ; GO:0019787 ; GO:0019899 ; GO:0019941 ; GO:003016…	-	-	-	IPR002867 (SMART); IPR002867 (PFAM); G3DSA:2.20.25.20 (GENE3D); IPR013083 (G3DSA:3.30.40.GENE3D); mobidb-lite (MOBIDB_LITE); IPR031127 (PANTHER); PTHR11685:SF204 (PANTHER); IPR001841 (PROSITE_PROFILES); SSF57850 (SUPERFAMILY); SSF57850 (SUPERFAMILY); SSF57850 (SUPERFAMILY)	F:GO:0004842; P:GO:0016567	F:ubiquitin-protein transferase activity; P:protein ubiquitination	-	-	-	-
FXSY01000019.1	Minc3s00019g01236	0	0	0	0	0	0	2	1	0	0	NP_001122454.2	Inositol monophosphatase ttx-7 [Caenorhabditis elegans]	C-Ele	453226270	GO:0000287 ; GO:0003674 ; GO:0003824 ; GO:0005488 ; GO:0005575 ; GO:0005622 ; GO:0005623 ; GO:0005737 ; GO:0005975 ; GO:0006020 ; GO:0006021 ; GO:0006066 ; GO:0006629 ; GO:0006644 ; GO:0006650 ; GO:0006793 ; GO:0006796 ; GO:0006935 ; GO:0007154 ; GO:0007165 ; GO:0008104 ; GO:0008150 ; GO:0008152 ; GO:0008934 ; GO:0009056 ; GO:0009058 ; GO:0009266 ; GO:0009605 ; GO:0009628 ; GO:0009987 ; GO:001605…	-	ko00562 ; ko04070	Inositol phosphate metabolism ; Phosphatidylinositol signaling system	IPR020552 (PRINTS); IPR000760 (PRINTS); G3DSA:3.40.190.80 (GENE3D); G3DSA:3.30.540.10 (GENE3D); IPR000760 (PFAM); PTHR20854 (PANTHER); IPR033942 (CDD); SSF56655 (SUPERFAMILY)	F:GO:0008934; P:GO:0046854; P:GO:0046855	F:inositol monophosphate 1-phosphatase activity; P:phosphatidylinositol phosphorylation; P:inositol phosphate dephosphorylation	-	-	-	-
FXSY01000019.1	Minc3s00019g01238	0	1	0	0	1	0	0	0	0	0	-	-	-	-	-	-	-	-	-	-	-	-	-	-	-
FXSY01000019.1	Minc3s00019g01240	1	2	0	0	0	0	0	0	0	0	NP_001076632.1	Uncharacterized protein CELE_M106.7 [Caenorhabditis elegans]	C-Ele	133901716	GO:0000166 ; GO:0000428 ; GO:0001056 ; GO:0003674 ; GO:0003676 ; GO:0003824 ; GO:0003899 ; GO:0005488 ; GO:0005575 ; GO:0005622 ; GO:0005623 ; GO:0005634 ; GO:0005654 ; GO:0005666 ; GO:0006139 ; GO:0006351 ; GO:0006352 ; GO:0006383 ; GO:0006384 ; GO:0006725 ; GO:0006807 ; GO:0008150 ; GO:0008152 ; GO:0009058 ; GO:0009059 ; GO:0009987 ; GO:0010467 ; GO:0016070 ; GO:0016740 ; GO:0016772 ; GO:001677…	-	-	-	IPR006590 (SMART); G3DSA:1.10.150.80 (GENE3D); IPR005574 (PFAM); PTHR15561 (PANTHER); IPR010997 (SUPERFAMILY)	F:GO:0000166; F:GO:0003899; P:GO:0006351; F:GO:0003824; P:GO:0044237	F:nucleotide binding; F:DNA-directed 5'-3' RNA polymerase activity; P:transcription, DNA-templated; F:catalytic activity; P:cellular metabolic process	-	-	-	-
FXSY01000019.1	Minc3s00019g01241	2	2	0	0	2	0	1	0	3	3	-	-	-	-	-	-	-	-	-	-	-	-	-	-	-
FXSY01000019.1	Minc3s00019g01242	2	0	0	0	2	0	1	0	1	0	-	-	-	-	-	-	-	-	-	-	-	-	-	-	-
FXSY01000019.1	Minc3s00019g01243	0	0	0	0	0	0	0	1	0	0	NP_499324.1	4-hydroxyphenylpyruvate dioxygenase [Caenorhabditis elegans]	C-Ele	17555220	GO:0000139 ; GO:0003674 ; GO:0003824 ; GO:0003868 ; GO:0005488 ; GO:0005575 ; GO:0005622 ; GO:0005623 ; GO:0005737 ; GO:0005783 ; GO:0005789 ; GO:0005794 ; GO:0006082 ; GO:0006520 ; GO:0006558 ; GO:0006559 ; GO:0006570 ; GO:0006572 ; GO:0006725 ; GO:0006807 ; GO:0007275 ; GO:0007568 ; GO:0008150 ; GO:0008152 ; GO:0008340 ; GO:0009056 ; GO:0009063 ; GO:0009072 ; GO:0009074 ; GO:0009308 ; GO:000998…	-	ko00130 ; ko00350 ; ko00360	Ubiquinone and other terpenoid-quinone biosynthesis ; Tyrosine metabolism ; Phenylalanine metabolism	IPR029068 (G3DSA:3.10.180.GENE3D); IPR005956 (TIGRFAM); IPR004360 (PFAM); IPR005956 (PIRSF); IPR029068 (G3DSA:3.10.180.GENE3D); IPR005956 (PANTHER); IPR037523 (PROSITE_PROFILES); IPR037523 (PROSITE_PROFILES); cd08342 (CDD); cd07250 (CDD); IPR029068 (SUPERFAMILY)	F:GO:0016701; P:GO:0009072; F:GO:0003868; P:GO:0055114	F:oxidoreductase activity, acting on single donors with incorporation of molecular oxygen; P:aromatic amino acid family metabolic process; F:4-hydroxyphenylpyruvate dioxygenase activity; P:oxidation-reduction process	-	-	-	-
FXSY01000019.1	Minc3s00019g01244	0	0	0	0	0	2	0	0	0	0	NP_001076634.1	Uncharacterized protein CELE_VM106R.1 [Caenorhabditis elegans]	C-Ele	133901720	GO:0002119 ; GO:0002164 ; GO:0006461 ; GO:0007275 ; GO:0008150 ; GO:0009790 ; GO:0009791 ; GO:0009792 ; GO:0009987 ; GO:0016043 ; GO:0022607 ; GO:0032501 ; GO:0032502 ; GO:0043933 ; GO:0044085 ; GO:0044699 ; GO:0044707 ; GO:0044767 ; GO:0048856 ; GO:0051259 ; GO:0051260 ; GO:0065003 ; GO:0070271 ; GO:0071822 ; GO:0071840	-	-	-	G3DSA:3.30.710.10 (GENE3D); IPR003131 (PFAM); PTHR14499 (PANTHER); PTHR14499:SF82 (PANTHER); IPR011333 (SUPERFAMILY)	P:GO:0051260	P:protein homooligomerization	-	-	-	-
FXSY01000019.1	Minc3s00019g01245	2	4	0	0	1	2	4	1	2	0	NP_499891.1	Paralyzed arrest at two-fold protein 6 [Caenorhabditis elegans]	C-Ele	17541698	GO:0000003 ; GO:0002119 ; GO:0002164 ; GO:0003008 ; GO:0003012 ; GO:0003674 ; GO:0003779 ; GO:0005488 ; GO:0005515 ; GO:0005575 ; GO:0005622 ; GO:0005623 ; GO:0005737 ; GO:0005856 ; GO:0005886 ; GO:0006461 ; GO:0006936 ; GO:0006941 ; GO:0006996 ; GO:0007010 ; GO:0007155 ; GO:0007275 ; GO:0007568 ; GO:0008092 ; GO:0008150 ; GO:0008152 ; GO:0008340 ; GO:0009056 ; GO:0009057 ; GO:0009653 ; GO:000979…	-	-	-	IPR028433 (PIRSF); IPR001715 (PFAM); IPR036872 (G3DSA:1.10.418.GENE3D); IPR036872 (G3DSA:1.10.418.GENE3D); mobidb-lite (MOBIDB_LITE); PTHR12114:SF4 (PANTHER); IPR028433 (PANTHER); IPR001715 (PROSITE_PROFILES); IPR036872 (SUPERFAMILY)	F:GO:0005515; F:GO:0003779; P:GO:0007155; P:GO:0031532	F:protein binding; F:actin binding; P:cell adhesion; P:actin cytoskeleton reorganization	-	-	-	-
FXSY01000019.1	Minc3s00019g01246	2	0	2	0	0	0	0	0	0	0	NP_503684.1	Aldose 1-epimerase	Nematode	17557428	GO:0002119 ; GO:0002164 ; GO:0003674 ; GO:0003824 ; GO:0005488 ; GO:0005975 ; GO:0005996 ; GO:0007275 ; GO:0008150 ; GO:0008152 ; GO:0009653 ; GO:0009791 ; GO:0010171 ; GO:0016853 ; GO:0019318 ; GO:0030246 ; GO:0032501 ; GO:0032502 ; GO:0044238 ; GO:0044281 ; GO:0044699 ; GO:0044707 ; GO:0044710 ; GO:0044723 ; GO:0044767 ; GO:0048856 ; GO:0071704	-	ko00010 ; ko00052	Glycolysis / Gluconeogenesis ; Galactose metabolism	IPR015443 (PIRSF); IPR008183 (PFAM); IPR014718 (G3DSA:2.70.98.GENE3D); PTHR10091 (PANTHER); cd09019 (CDD); IPR011013 (SUPERFAMILY)	P:GO:0019318; P:GO:0005975; F:GO:0003824; F:GO:0030246; F:GO:0016853	P:hexose metabolic process; P:carbohydrate metabolic process; F:catalytic activity; F:carbohydrate binding; F:isomerase activity	-	-	-	-
FXSY01000019.1	Minc3s00019g01248	0	0	0	0	1	0	1	0	0	0	-	-	-	-	-	-	-	-	-	-	-	-	-	-	-
FXSY01000019.1	Minc3s00019g01249	0	0	0	0	0	0	1	0	0	0	XP_001900038.1	Helix-loop-helix DNA-binding domain containing protein [Brugia malayi]	Nematode	170590556	-	-	-	-	IPR011598 (SMART); IPR011598 (PFAM); IPR036638 (G3DSA:4.10.280.GENE3D); mobidb-lite (MOBIDB_LITE); mobidb-lite (MOBIDB_LITE); IPR015660 (PANTHER); PTHR13935:SF56 (PANTHER); IPR011598 (PROSITE_PROFILES); IPR011598 (CDD); IPR036638 (SUPERFAMILY)	F:GO:0003677; F:GO:0046983; P:GO:0006357	F:DNA binding; F:protein dimerization activity; P:regulation of transcription from RNA polymerase II promoter	-	-	-	-
FXSY01000019.1	Minc3s00019g01252	0	0	0	0	0	0	2	0	0	0	XP_003147073.1	PHD-finger family protein [Loa loa]	Nematode	312091696	-	-	-	-	-	-	-	-	-	-	-
FXSY01000019.1	Minc3s00019g01253	0	0	0	0	1	0	0	4	0	0	XP_002643840.1	Hypothetical protein CBG02064	Nematode	268577715	-	-	-	-	-	-	-	-	-	-	-
FXSY01000019.1	Minc3s00019g01258	4	0	2	0	0	0	0	0	0	0	NP_500627.1	Probable mitochondrial import inner membrane translocase subunit Tim17 [Caenorhabditis elegans]	C-Ele	17539600	GO:0000003 ; GO:0002119 ; GO:0002164 ; GO:0003006 ; GO:0003674 ; GO:0005215 ; GO:0005575 ; GO:0005622 ; GO:0005623 ; GO:0005737 ; GO:0005739 ; GO:0005740 ; GO:0005743 ; GO:0005744 ; GO:0006605 ; GO:0006626 ; GO:0006810 ; GO:0006839 ; GO:0006886 ; GO:0006996 ; GO:0007005 ; GO:0007275 ; GO:0007548 ; GO:0008104 ; GO:0008150 ; GO:0008320 ; GO:0008406 ; GO:0008565 ; GO:0009790 ; GO:0009791 ; GO:000979…	-	-	-	-	-	-	-	-	-	-
FXSY01000019.1	Minc3s00019g01259	0	0	0	0	0	0	2	0	0	0	XP_013295403.1	hypothetical protein NECAME_13599	Nematode	915246595	-	-	-	-	-	-	-	-	-	-	-
FXSY01000020.1	Minc3s00020g01263	1	0	2	0	2	0	0	2	0	0	NP_001021021.1	Uncharacterized protein CELE_C32F10.8 [Caenorhabditis elegans]	C-Ele	71981209	GO:0000003 ; GO:0002119 ; GO:0002164 ; GO:0003674 ; GO:0003824 ; GO:0005488 ; GO:0007275 ; GO:0008150 ; GO:0008152 ; GO:0009058 ; GO:0009790 ; GO:0009791 ; GO:0009792 ; GO:0019842 ; GO:0030170 ; GO:0032501 ; GO:0032502 ; GO:0036094 ; GO:0043167 ; GO:0043168 ; GO:0044699 ; GO:0044707 ; GO:0044767 ; GO:0048037 ; GO:0048856 ; GO:0070279 ; GO:0097159 ; GO:1901363	-	ko00220 ; ko00250 ; ko01200 ; ko01210 ; ko01230	Arginine biosynthesis ; Alanine, aspartate and glutamate metabolism ; Carbon metabolism ; 2-Oxocarboxylic acid metabolism ; Biosynthesis of amino acids	IPR015421 (G3DSA:3.40.640.GENE3D); IPR004839 (PFAM); PTHR11751 (PANTHER); PTHR11751:SF29 (PANTHER); cd00609 (CDD); IPR015424 (SUPERFAMILY)	F:GO:0030170; F:GO:0003824; P:GO:0009058	F:pyridoxal phosphate binding; F:catalytic activity; P:biosynthetic process	-	-	-	-
FXSY01000020.1	Minc3s00020g01267	0	2	0	0	0	2	1	2	0	0	NP_498928.1	Probable [pyruvate dehydrogenase (acetyl-transferring)] kinase, mitochondrial [Caenorhabditis elegans]	C-Ele	17556919	GO:0000166 ; GO:0001882 ; GO:0001883 ; GO:0003674 ; GO:0003824 ; GO:0004672 ; GO:0004740 ; GO:0005488 ; GO:0005524 ; GO:0005575 ; GO:0005622 ; GO:0005623 ; GO:0005737 ; GO:0005739 ; GO:0005759 ; GO:0005975 ; GO:0005996 ; GO:0006006 ; GO:0006464 ; GO:0006468 ; GO:0006793 ; GO:0006796 ; GO:0007275 ; GO:0007568 ; GO:0008150 ; GO:0008152 ; GO:0008340 ; GO:0009987 ; GO:0010259 ; GO:0016301 ; GO:001631…	-	-	-	-	-	-	-	-	-	-
FXSY01000020.1	Minc3s00020g01270	0	0	0	0	0	2	0	3	2	0	-	-	-	-	-	-	-	-	IPR001650 (SMART); IPR014001 (SMART); IPR003593 (SMART); IPR001650 (PFAM); IPR011545 (PFAM); G3DSA:3.40.50.300 (GENE3D); IPR021673 (PFAM); G3DSA:3.40.50.300 (GENE3D); PTHR14074 (PANTHER); PTHR14074:SF28 (PANTHER); IPR014001 (PROSITE_PROFILES); IPR001650 (PROSITE_PROFILES); IPR021673 (PROSITE_PROFILES); cd00046 (CDD); IPR001650 (CDD); IPR027417 (SUPERFAMILY)	F:GO:0003676; F:GO:0005524	F:nucleic acid binding; F:ATP binding	-	-	-	-
FXSY01000020.1	Minc3s00020g01274	2	4	2	1	2	0	4	6	2	0	XP_002636378.1	C. briggsae CBR-UGT-63 protein, partial [Caenorhabditis briggsae]	Nematode	268556778	-	-	-	-	G3DSA:3.40.50.2000 (GENE3D); G3DSA:3.40.50.2000 (GENE3D); IPR002213 (PFAM); PTHR11926:SF496 (PANTHER); PTHR11926 (PANTHER); SSF53756 (SUPERFAMILY)	F:GO:0016758; P:GO:0008152	F:transferase activity, transferring hexosyl groups; P:metabolic process	-	-	-	-
FXSY01000020.1	Minc3s00020g01275	0	0	0	0	0	0	2	0	0	0	XP_003117727.1	CRE-INX-3 protein	Nematode	308511089	-	-	-	-	IPR000990 (PFAM); mobidb-lite (MOBIDB_LITE); IPR000990 (PANTHER); IPR000990 (PROSITE_PROFILES)	C:GO:0005921	C:gap junction	-	-	-	-
FXSY01000020.1	Minc3s00020g01276	0	1	2	0	0	0	0	0	2	0	NP_507059.1	SKp1 Related (ubiquitin ligase complex component) [Caenorhabditis elegans]	Nematode	17563266	GO:0002376 ; GO:0003674 ; GO:0003824 ; GO:0006508 ; GO:0006511 ; GO:0006950 ; GO:0006952 ; GO:0006955 ; GO:0008150 ; GO:0008152 ; GO:0009056 ; GO:0009057 ; GO:0009605 ; GO:0009607 ; GO:0009617 ; GO:0009987 ; GO:0016874 ; GO:0019538 ; GO:0019941 ; GO:0030163 ; GO:0042742 ; GO:0043170 ; GO:0043207 ; GO:0043632 ; GO:0044237 ; GO:0044238 ; GO:0044248 ; GO:0044257 ; GO:0044260 ; GO:0044265 ; GO:004426…	-	ko04120 ; ko04141 ; ko04310 ; ko04350	Ubiquitin mediated proteolysis ; Protein processing in endoplasmic reticulum ; Wnt signaling pathway ; TGF-beta signaling pathway	IPR001232 (SMART); G3DSA:3.30.710.10 (GENE3D); IPR016072 (PFAM); PTHR11165 (PANTHER); IPR036296 (SUPERFAMILY)	P:GO:0006511	P:ubiquitin-dependent protein catabolic process	-	-	-	-
FXSY01000020.1	Minc3s00020g01278	0	4	2	0	3	2	1	2	2	2	NP_509133.1	SLC (SoLute Carrier) homolog [Caenorhabditis elegans]	C-Ele	17568881	GO:0005575 ; GO:0006810 ; GO:0008150 ; GO:0009987 ; GO:0016020 ; GO:0016021 ; GO:0031224 ; GO:0044425 ; GO:0044699 ; GO:0044763 ; GO:0051179 ; GO:0051234 ; GO:0055085 ; GO:1902578	-	-	-	IPR002067 (PRINTS); IPR023395 (G3DSA:1.50.40.GENE3D); IPR018108 (PFAM); mobidb-lite (MOBIDB_LITE); PTHR24089 (PANTHER); PTHR24089:SF39 (PANTHER); IPR018108 (PROSITE_PROFILES); IPR018108 (PROSITE_PROFILES); IPR018108 (PROSITE_PROFILES); IPR023395 (SUPERFAMILY)	P:GO:0055085	P:transmembrane transport	-	-	-	-
FXSY01000020.1	Minc3s00020g01280	2	0	0	0	0	0	0	0	4	0	NP_001024413.1	Zinc metalloproteinase nas-37 [Caenorhabditis elegans]	C-Ele	71983640	GO:0003674 ; GO:0003824 ; GO:0004175 ; GO:0004222 ; GO:0005488 ; GO:0005575 ; GO:0005576 ; GO:0006508 ; GO:0007275 ; GO:0008150 ; GO:0008152 ; GO:0008233 ; GO:0008237 ; GO:0008270 ; GO:0009653 ; GO:0010171 ; GO:0016787 ; GO:0018996 ; GO:0019538 ; GO:0022404 ; GO:0032501 ; GO:0032502 ; GO:0040002 ; GO:0042303 ; GO:0042335 ; GO:0042395 ; GO:0043167 ; GO:0043169 ; GO:0043170 ; GO:0044238 ; GO:004469…	-	-	-	IPR001506 (PRINTS); IPR006026 (SMART); IPR001506 (PFAM); IPR024079 (G3DSA:3.40.390.GENE3D); PTHR45240 (PANTHER); IPR034035 (CDD); SSF55486 (SUPERFAMILY)	F:GO:0008270; P:GO:0006508; F:GO:0004222; F:GO:0008237	F:zinc ion binding; P:proteolysis; F:metalloendopeptidase activity; F:metallopeptidase activity	-	-	-	-
FXSY01000020.1	Minc3s00020g01281	4	11	6	2	6	2	8	0	10	2	-	-	-	-	-	-	-	-	-	-	-	-	-	-	-
[truncated: 16,415 more rows]
