# Supplementary material for: Time-course RNA-seq analysis of upland cotton (Gossypium hirsutum L.) responses to Southern root-knot nematode (Meloidogyne incognita) during compatible and incompatible interactions
Source: BMC Genomics. 2025 Feb 24;26:183. doi: 10.1186/s12864-025-11339-w (PMC11849305; doi:10.1186/s12864-025-11339-w)
Supplement: Supplementary file 10 — Supplementary Material 10: Supplemental Table S10. Differentially expressed genes (DEGs) in contrasts corresponding to compatible and incompatible interactions between G. hirsutum-M. incognita interactions. [file 12864_2025_11339_MOESM10_ESM.xlsx]

## Sheet: Supplemental File S10
Supplemental Table S10. Differentially expressed genes (DEGs) in contrasts corresponding to compatible and incompatible interactions between G. hirsutum-M. incognita interactions.
conditiona	Idb	gene_nameb	log2FCc	p_adjd	descriptionb
Incompatible 0DAI Control vs Compatible 0DAI Control	Gh_Sca005165G01	na	-5.807	5.9187e-22	Glycine-rich Rna-binding protein GRP1A
Incompatible 0DAI Control vs Compatible 0DAI Control	Gh_D11G3240	na	-2.114	1.52022e-12	na
Incompatible 0DAI Control vs Compatible 0DAI Control	Gh_A13G0434	DRP3A	-2.012	1.81467e-08	Dynamin-related protein 3A
Incompatible 0DAI Control vs Compatible 0DAI Control	Gh_D08G0480	GSO1	-9.062	8.00857e-06	LRR receptor-like serine/threonine-protein kinase GSO1
Incompatible 0DAI Control vs Compatible 0DAI Control	Gh_A05G1489	At1g16860	-2.604	2.91818e-05	Uncharacterized membrane protein At1g16860
Incompatible 0DAI Control vs Compatible 0DAI Control	Gh_D11G0723	P4H7	-3.945	0.000137592	Probable prolyl 4-hydroxylase 7
Incompatible 0DAI Control vs Compatible 0DAI Control	Gh_D09G1869	ERF1A	-3.837	0.000156296	Ethylene-responsive transcription factor 1A
Incompatible 0DAI Control vs Compatible 0DAI Control	Gh_D10G2075	ACT	-8.172	0.00035946	Vinorine synthase
Incompatible 0DAI Control vs Compatible 0DAI Control	Gh_Sca006111G01	PEX5	-8.363	0.000586308	Peroxisome biogenesis protein 5
Incompatible 0DAI Control vs Compatible 0DAI Control	Gh_D11G0026	VAR3	-3.538	0.00062419	Zinc finger protein VAR3, chloroplastic
Incompatible 0DAI Control vs Compatible 0DAI Control	Gh_A13G0202	RS2Z32	-1.183	0.000668576	Serine/arginine-rich splicing factor RS2Z32
Incompatible 0DAI Control vs Compatible 0DAI Control	Gh_A13G1648	TIM17-2	-1.85	0.000750061	Mitochondrial import inner membrane translocase subunit TIM17-2
Incompatible 0DAI Control vs Compatible 0DAI Control	Gh_A13G1658	APM1	-2.07	0.000825801	Aminopeptidase M1
Incompatible 0DAI Control vs Compatible 0DAI Control	Gh_D07G2253	PCMP-E76	-1.485	0.00186628	Pentatricopeptide repeat-containing protein At2g13600
Incompatible 0DAI Control vs Compatible 0DAI Control	Gh_D05G1955	SBT1.7	-7.281	0.00281186	Subtilisin-like protease SBT1.7
Incompatible 0DAI Control vs Compatible 0DAI Control	Gh_D11G2819	NUP160	-1.269	0.00343069	Nuclear pore complex protein NUP160
Incompatible 0DAI Control vs Compatible 0DAI Control	Gh_D10G2371	At5g61250	-7.357	0.00346444	Heparanase-like protein 2
Incompatible 0DAI Control vs Compatible 0DAI Control	Gh_A04G0921	MYB4	-5.734	0.00400043	Myb-related protein Myb4
Incompatible 0DAI Control vs Compatible 0DAI Control	Gh_D11G0790	At2g44680	-2.872	0.00400043	Putative casein kinase II subunit beta-4
Incompatible 0DAI Control vs Compatible 0DAI Control	Gh_D02G0217	CBDAS2	-2.738	0.00421525	Cannabidiolic acid synthase-like 1
Incompatible 0DAI Control vs Compatible 0DAI Control	Gh_A10G0415	At1g06800	-4.708	0.00486434	Phospholipase A1-Igamma1, chloroplastic
Incompatible 0DAI Control vs Compatible 0DAI Control	Gh_A08G0167	COQ5	-2.005	0.00542302	2-methoxy-6-polyprenyl-1,4-benzoquinol methylase, mitochondrial
Incompatible 0DAI Control vs Compatible 0DAI Control	Gh_A12G0153	FAAH	-0.992	0.00542302	Fatty acid amide hydrolase
Incompatible 0DAI Control vs Compatible 0DAI Control	Gh_A06G1923	WRKY40	-3.492	0.00683483	Probable WRKY transcription factor 40
Incompatible 0DAI Control vs Compatible 0DAI Control	Gh_D05G2484	CYP74A	-3.141	0.00683483	Allene oxide synthase, chloroplastic
Incompatible 0DAI Control vs Compatible 0DAI Control	Gh_D11G0802	ERF2	-4.948	0.00683483	Ethylene-responsive transcription factor 2
Incompatible 0DAI Control vs Compatible 0DAI Control	Gh_D13G1631	CODM	-2.348	0.00683483	Codeine O-demethylase
Incompatible 0DAI Control vs Compatible 0DAI Control	Gh_D02G0256	At4g13800	-7.017	0.00707275	Probable magnesium transporter NIPA2
Incompatible 0DAI Control vs Compatible 0DAI Control	Gh_D04G0261	GH3.17	-2.342	0.00813014	Indole-3-acetic acid-amido synthetase GH3.17
Incompatible 0DAI Control vs Compatible 0DAI Control	Gh_A08G2417	WRKY41	-3.005	0.00876215	Probable WRKY transcription factor 41
Incompatible 0DAI Control vs Compatible 0DAI Control	Gh_A08G0315	AOC4	-2.307	0.0114148	Allene oxide cyclase 4, chloroplastic
Incompatible 0DAI Control vs Compatible 0DAI Control	Gh_A03G2052	LBD12	-1.734	0.012031	LOB domain-containing protein 12
Incompatible 0DAI Control vs Compatible 0DAI Control	Gh_D09G0401	DREB1D	-4.363	0.0121015	Dehydration-responsive element-binding protein 1D
Incompatible 0DAI Control vs Compatible 0DAI Control	Gh_D02G0257	RLP12	-4.4	0.014605	Receptor-like protein 12
Incompatible 0DAI Control vs Compatible 0DAI Control	Gh_D11G2903	N	-2.893	0.0149453	TMV resistance protein N
Incompatible 0DAI Control vs Compatible 0DAI Control	Gh_A11G2727	na	-9.528	0.0150596	na
Incompatible 0DAI Control vs Compatible 0DAI Control	Gh_A09G0179	WAKL2	-2.259	0.0166729	Wall-associated receptor kinase-like 2
Incompatible 0DAI Control vs Compatible 0DAI Control	Gh_A10G0061	At4g20830	-3.663	0.0183111	Reticuline oxidase-like protein
Incompatible 0DAI Control vs Compatible 0DAI Control	Gh_D09G0037	CHR24	-1.028	0.0197314	Protein CHROMATIN REMODELING 24
Incompatible 0DAI Control vs Compatible 0DAI Control	Gh_A09G0894	CYP94C1	-5.203	0.0200925	Cytochrome P450 94C1
Incompatible 0DAI Control vs Compatible 0DAI Control	Gh_A05G1155	TIFY11B	-2.797	0.0221873	Protein TIFY 11B
Incompatible 0DAI Control vs Compatible 0DAI Control	Gh_D06G1966	WRKY40	-2.981	0.0221873	Probable WRKY transcription factor 40
Incompatible 0DAI Control vs Compatible 0DAI Control	Gh_Sca004965G01	UPL1	-6.283	0.0221873	E3 ubiquitin-protein ligase UPL1
Incompatible 0DAI Control vs Compatible 0DAI Control	Gh_D10G0936	YDA	-6.787	0.0224845	Mitogen-activated protein kinase kinase kinase YODA
Incompatible 0DAI Control vs Compatible 0DAI Control	Gh_A01G0110	TFT6	-4.431	0.0236054	14-3-3 protein 6
Incompatible 0DAI Control vs Compatible 0DAI Control	Gh_D10G2353	CSA1	-2.092	0.0285613	Disease resistance-like protein CSA1
Incompatible 0DAI Control vs Compatible 0DAI Control	Gh_A04G0071	DIR4	-2.274	0.0286064	Dirigent protein 4
Incompatible 0DAI Control vs Compatible 0DAI Control	Gh_D12G0346	COR47	-2.751	0.0288125	Dehydrin COR47
Incompatible 0DAI Control vs Compatible 0DAI Control	Gh_A01G0065	Zadh2	-1.522	0.0337054	Zinc-binding alcohol dehydrogenase domain-containing protein 2
Incompatible 0DAI Control vs Compatible 0DAI Control	Gh_D09G0036	pof4	-0.896	0.0337054	Elongin-A
Incompatible 0DAI Control vs Compatible 0DAI Control	Gh_D12G1934	AMC1	-2.758	0.0378441	Metacaspase-1
Incompatible 0DAI Control vs Compatible 0DAI Control	Gh_A04G1076	na	-1.699	0.0381093	Fructose-1,6-bisphosphatase, cytosolic
Incompatible 0DAI Control vs Compatible 0DAI Control	Gh_A05G2878	ANS	-4.183	0.0381093	Leucoanthocyanidin dioxygenase
Incompatible 0DAI Control vs Compatible 0DAI Control	Gh_A08G0316	AOC4	-3.356	0.0381093	Allene oxide cyclase 4, chloroplastic
Incompatible 0DAI Control vs Compatible 0DAI Control	Gh_D11G0085	DREB1D	-7.415	0.0381093	Dehydration-responsive element-binding protein 1D
Incompatible 0DAI Control vs Compatible 0DAI Control	Gh_D12G0959	ERF13	-7.132	0.0381093	Ethylene-responsive transcription factor 13
Incompatible 0DAI Control vs Compatible 0DAI Control	Gh_D10G0340	naT2	-2.904	0.0386676	Nucleobase-ascorbate transporter 2
Incompatible 0DAI Control vs Compatible 0DAI Control	Gh_A04G0168	na	-3.312	0.0410972	na
Incompatible 0DAI Control vs Compatible 0DAI Control	Gh_D08G0476	na	-6.358	0.0414101	na
Incompatible 0DAI Control vs Compatible 0DAI Control	Gh_D08G1799	ERF1A	-4	0.0441168	Ethylene-responsive transcription factor 1A
Incompatible 0DAI Control vs Compatible 0DAI Control	Gh_Sca004965G03	UPL1	-2.788	0.0441168	E3 ubiquitin-protein ligase UPL1
Incompatible 0DAI Control vs Compatible 0DAI Control	Gh_D10G0491	na	-5.161	0.0461715	na
Incompatible 0DAI Control vs Compatible 0DAI Control	Gh_D07G0824	WRKY6	-2.054	0.0493574	WRKY transcription factor 6
Incompatible 0DAI Control vs Compatible 0DAI Control	Gh_D02G0218	na	-8.258	0.0494122	na
Incompatible 4DAI Control vs Compatible 4DAI Control	Gh_A08G0196	CHLN	-22.526	2.11595e-15	Nicotianamine synthase
Incompatible 4DAI Control vs Compatible 4DAI Control	Gh_Sca005165G01	na	-6.474	2.11595e-15	Glycine-rich Rna-binding protein GRP1A
Incompatible 4DAI Control vs Compatible 4DAI Control	Gh_D11G3240	na	-2.195	8.77815e-13	na
Incompatible 4DAI Control vs Compatible 4DAI Control	Gh_A13G0434	DRP3A	-2.431	1.38688e-12	Dynamin-related protein 3A
Incompatible 4DAI Control vs Compatible 4DAI Control	Gh_D13G2431	4CLL7	-1.59	7.46609e-07	4-coumarate--CoA ligase-like 7
Incompatible 4DAI Control vs Compatible 4DAI Control	Gh_D05G0344	At3g45310	-2.159	2.2801e-06	Thiol protease aleurain-like
Incompatible 4DAI Control vs Compatible 4DAI Control	Gh_D13G1827	RPL2	-4.162	3.2005e-06	60S ribosomal protein L2, mitochondrial
Incompatible 4DAI Control vs Compatible 4DAI Control	Gh_D08G0480	GSO1	-9.074	4.60592e-06	LRR receptor-like serine/threonine-protein kinase GSO1
Incompatible 4DAI Control vs Compatible 4DAI Control	Gh_A12G0857	SPX3	-16.026	9.58573e-06	SPX domain-containing protein 3
Incompatible 4DAI Control vs Compatible 4DAI Control	Gh_A13G1658	APM1	-2.535	2.69307e-05	Aminopeptidase M1
Incompatible 4DAI Control vs Compatible 4DAI Control	Gh_D11G0026	VAR3	-3.637	2.98741e-05	Zinc finger protein VAR3, chloroplastic
Incompatible 4DAI Control vs Compatible 4DAI Control	Gh_D07G2253	PCMP-E76	-1.758	5.3835e-05	Pentatricopeptide repeat-containing protein At2g13600
Incompatible 4DAI Control vs Compatible 4DAI Control	Gh_D06G2095	serinc	-0.859	7.92244e-05	Probable serine incorporator
Incompatible 4DAI Control vs Compatible 4DAI Control	Gh_A05G0795	ZIP1	-2.333	8.48457e-05	Zinc transporter 1
Incompatible 4DAI Control vs Compatible 4DAI Control	Gh_D10G0336	RPL11B	-4.081	0.00025296	60S ribosomal protein L11-2
Incompatible 4DAI Control vs Compatible 4DAI Control	Gh_A03G1310	At1g18390	-8.667	0.000261562	Probable serine/threonine-protein kinase At1g18390
Incompatible 4DAI Control vs Compatible 4DAI Control	Gh_D03G1308	NRT2.3	-10.156	0.000287708	High affinity nitrate transporter 2.3
Incompatible 4DAI Control vs Compatible 4DAI Control	Gh_D02G0217	CBDAS2	-2.99	0.000661437	Cannabidiolic acid synthase-like 1
Incompatible 4DAI Control vs Compatible 4DAI Control	Gh_A04G1076	na	-2.179	0.000679551	Fructose-1,6-bisphosphatase, cytosolic
Incompatible 4DAI Control vs Compatible 4DAI Control	Gh_D04G0388	UBP20	-1.354	0.000679551	Ubiquitin carboxyl-terminal hydrolase 20
Incompatible 4DAI Control vs Compatible 4DAI Control	Gh_A06G2045	EBF1	-2.018	0.000686609	EIN3-binding F-box protein 1
Incompatible 4DAI Control vs Compatible 4DAI Control	Gh_A08G1248	VAD1	-1.115	0.00100651	Protein VASCULAR ASSOCIATED DEATH 1, chloroplastic
Incompatible 4DAI Control vs Compatible 4DAI Control	Gh_D01G2173	PAE5	-1.379	0.00105319	Pectin acetylesterase 5
Incompatible 4DAI Control vs Compatible 4DAI Control	Gh_A08G0167	COQ5	-2.095	0.00165163	2-methoxy-6-polyprenyl-1,4-benzoquinol methylase, mitochondrial
Incompatible 4DAI Control vs Compatible 4DAI Control	Gh_D09G0202	At5g15080	-1.02	0.00175372	Probable receptor-like protein kinase At5g15080
Incompatible 4DAI Control vs Compatible 4DAI Control	Gh_A02G1014	CHX18	-2.702	0.00211199	Cation/H(+) antiporter 18
Incompatible 4DAI Control vs Compatible 4DAI Control	Gh_A13G1648	TIM17-2	-1.748	0.00211199	Mitochondrial import inner membrane translocase subunit TIM17-2
Incompatible 4DAI Control vs Compatible 4DAI Control	Gh_A13G0202	RS2Z32	-1.078	0.00266308	Serine/arginine-rich splicing factor RS2Z32
Incompatible 4DAI Control vs Compatible 4DAI Control	Gh_D09G0036	pof4	-1.073	0.00266308	Elongin-A
Incompatible 4DAI Control vs Compatible 4DAI Control	Gh_D09G2051	na	-8.779	0.00266308	Non-specific lipid-transfer protein 3
Incompatible 4DAI Control vs Compatible 4DAI Control	Gh_A10G0599	nep1	-1.996	0.00266749	Aspartic proteinase nepenthesin-1
Incompatible 4DAI Control vs Compatible 4DAI Control	Gh_A13G1797	AOP1	-3.979	0.00267171	Probable 2-oxoglutarate-dependent dioxygenase AOP1
Incompatible 4DAI Control vs Compatible 4DAI Control	Gh_D10G2075	ACT	-7.236	0.00267171	Vinorine synthase
Incompatible 4DAI Control vs Compatible 4DAI Control	Gh_D04G0059	PIRL6	-5.814	0.00288543	Plant intracellular Ras-group-related LRR protein 6
Incompatible 4DAI Control vs Compatible 4DAI Control	Gh_D10G0438	ZIP8	-5.473	0.00288543	Probable zinc transporter 8
Incompatible 4DAI Control vs Compatible 4DAI Control	Gh_A03G0325	TIP1-3	-2.334	0.00295196	Aquaporin TIP1-3
Incompatible 4DAI Control vs Compatible 4DAI Control	Gh_D05G0562	EBF1	-1.454	0.00295196	EIN3-binding F-box protein 1
Incompatible 4DAI Control vs Compatible 4DAI Control	Gh_D06G1046	EBF1	-1.849	0.00295196	EIN3-binding F-box protein 1
Incompatible 4DAI Control vs Compatible 4DAI Control	Gh_D11G1365	EXO84A	-1.401	0.00335847	Exocyst complex component EXO84A
Incompatible 4DAI Control vs Compatible 4DAI Control	Gh_A06G1626	RPS5	-7.172	0.0035502	Disease resistance protein RPS5
Incompatible 4DAI Control vs Compatible 4DAI Control	Gh_A03G0256	NRT2.3	-8.269	0.00355338	High affinity nitrate transporter 2.3
Incompatible 4DAI Control vs Compatible 4DAI Control	Gh_A05G1970	ST2	-3.626	0.00355338	High affinity sulfate transporter 2
Incompatible 4DAI Control vs Compatible 4DAI Control	Gh_A13G0448	NPF4.6	-1.916	0.00355338	Protein NRT1/ PTR FAMILY 4.6
Incompatible 4DAI Control vs Compatible 4DAI Control	Gh_D10G0440	ZIP10	-6.229	0.00355338	Probable zinc transporter 10
Incompatible 4DAI Control vs Compatible 4DAI Control	Gh_A08G1356	ERD3	-1.429	0.00357611	Probable methyltransferase PMT21
Incompatible 4DAI Control vs Compatible 4DAI Control	Gh_A03G1923	CAT1	-1.882	0.00465575	Cationic amino acid transporter 1
Incompatible 4DAI Control vs Compatible 4DAI Control	Gh_A06G1407	WUN1	-1.862	0.00510674	Wound-induced protein 1
Incompatible 4DAI Control vs Compatible 4DAI Control	Gh_A05G1489	At1g16860	-2.028	0.00525541	Uncharacterized membrane protein At1g16860
Incompatible 4DAI Control vs Compatible 4DAI Control	Gh_A05G0112	na	-3.905	0.00534486	Early nodulin-93
Incompatible 4DAI Control vs Compatible 4DAI Control	Gh_A08G2112	EBF1	-1.929	0.00534486	EIN3-binding F-box protein 1
Incompatible 4DAI Control vs Compatible 4DAI Control	Gh_A05G1740	GUX2	-3.041	0.00556216	UDP-glucuronate:xylan alpha-glucuronosyltransferase 2
Incompatible 4DAI Control vs Compatible 4DAI Control	Gh_D11G0282	na	-1.064	0.00761175	Lon protease homolog 2, peroxisomal
Incompatible 4DAI Control vs Compatible 4DAI Control	Gh_A06G0600	DSP8	-1.51	0.0077316	Putative dual specificity protein phosphatase DSP8
Incompatible 4DAI Control vs Compatible 4DAI Control	Gh_D04G1035	DIOX2	-3.069	0.0077935	Probable 2-oxoglutarate/Fe(II)-dependent dioxygenase
Incompatible 4DAI Control vs Compatible 4DAI Control	Gh_Sca004867G05	na	-1.964	0.0077935	Alpha-glucosidase
Incompatible 4DAI Control vs Compatible 4DAI Control	Gh_A03G1463	RING1	-8.213	0.00854724	E3 ubiquitin-protein ligase RING1
Incompatible 4DAI Control vs Compatible 4DAI Control	Gh_A11G2503	na	-2.706	0.00854724	Importin subunit alpha
Incompatible 4DAI Control vs Compatible 4DAI Control	Gh_D05G2487	At4g33300	-1.561	0.0088711	Probable disease resistance protein At4g33300
Incompatible 4DAI Control vs Compatible 4DAI Control	Gh_A11G2071	PCO2	-2.853	0.00947543	Plant cysteine oxidase 2
Incompatible 4DAI Control vs Compatible 4DAI Control	Gh_A01G0110	TFT6	-4.572	0.00985456	14-3-3 protein 6
Incompatible 4DAI Control vs Compatible 4DAI Control	Gh_D10G0340	naT2	-2.881	0.00985456	Nucleobase-ascorbate transporter 2
Incompatible 4DAI Control vs Compatible 4DAI Control	Gh_D11G0790	At2g44680	-2.338	0.00985456	Putative casein kinase II subunit beta-4
Incompatible 4DAI Control vs Compatible 4DAI Control	Gh_D05G0628	ASPG2	-1.929	0.00988145	Protein ASPARTIC PROTEASE IN GUARD CELL 2
Incompatible 4DAI Control vs Compatible 4DAI Control	Gh_D10G0473	4CL1	-0.959	0.00988145	4-coumarate--CoA ligase 1
Incompatible 4DAI Control vs Compatible 4DAI Control	Gh_A11G2547	na	-1.401	0.0104061	na
Incompatible 4DAI Control vs Compatible 4DAI Control	Gh_A13G1607	EBF1	-2.206	0.0104061	EIN3-binding F-box protein 1
Incompatible 4DAI Control vs Compatible 4DAI Control	Gh_D06G0226	xynA	-1.209	0.0104061	Endo-1,4-beta-xylanase A
Incompatible 4DAI Control vs Compatible 4DAI Control	Gh_A05G0434	EBF1	-1.3	0.0109039	EIN3-binding F-box protein 1
Incompatible 4DAI Control vs Compatible 4DAI Control	Gh_D11G2376	PCO2	-2.936	0.0128097	Plant cysteine oxidase 2
Incompatible 4DAI Control vs Compatible 4DAI Control	Gh_D02G0218	na	-9.152	0.0139712	na
Incompatible 4DAI Control vs Compatible 4DAI Control	Gh_D09G2060	na	-1.079	0.0141472	na
Incompatible 4DAI Control vs Compatible 4DAI Control	Gh_D13G1966	EBF1	-1.966	0.0151475	EIN3-binding F-box protein 1
Incompatible 4DAI Control vs Compatible 4DAI Control	Gh_D03G1327	XTH32	-2.246	0.0157961	Probable xyloglucan endotransglucosylase/hydrolase protein 32
Incompatible 4DAI Control vs Compatible 4DAI Control	Gh_D03G1307	NRT2.1	-7.102	0.0175615	High-affinity nitrate transporter 2.1
Incompatible 4DAI Control vs Compatible 4DAI Control	Gh_A10G1283	IQD14	-1.073	0.0177589	Protein IQ-DOMAIN 14
Incompatible 4DAI Control vs Compatible 4DAI Control	Gh_D02G1153	RAV1	-3.184	0.0177589	AP2/ERF and B3 domain-containing transcription factor RAV1
Incompatible 4DAI Control vs Compatible 4DAI Control	Gh_D12G1407	naC073	-2.236	0.0177589	naC domain-containing protein 73
Incompatible 4DAI Control vs Compatible 4DAI Control	Gh_D05G2068	na	-1.059	0.0189609	Tubulin alpha-4 chain
Incompatible 4DAI Control vs Compatible 4DAI Control	Gh_D01G0665	VTC2	-1.098	0.0247805	GDP-L-galactose phosphorylase 1
Incompatible 4DAI Control vs Compatible 4DAI Control	Gh_A08G0286	At4g00740	-7.727	0.0251446	Probable methyltransferase PMT13
Incompatible 4DAI Control vs Compatible 4DAI Control	Gh_D03G1207	TRM32	-2.156	0.025543	Protein TRM32
Incompatible 4DAI Control vs Compatible 4DAI Control	Gh_D06G1904	AMC9	-1.354	0.0264486	Metacaspase-9
Incompatible 4DAI Control vs Compatible 4DAI Control	Gh_D08G0429	na	-0.925	0.0266176	na
Incompatible 4DAI Control vs Compatible 4DAI Control	Gh_D10G2433	At4g17915	-2.442	0.0266176	Putative pentatricopeptide repeat-containing protein At4g17915
Incompatible 4DAI Control vs Compatible 4DAI Control	Gh_D11G0221	ACS1	-3.133	0.0266176	1-aminocyclopropane-1-carboxylate synthase
Incompatible 4DAI Control vs Compatible 4DAI Control	Gh_D05G0874	rnf141	-1.712	0.0270628	RING finger protein 141
Incompatible 4DAI Control vs Compatible 4DAI Control	Gh_D10G0339	At1g04910	-2.544	0.0270628	Uncharacterized protein At1g04910
Incompatible 4DAI Control vs Compatible 4DAI Control	Gh_D11G3237	na	-0.979	0.0272809	na
Incompatible 4DAI Control vs Compatible 4DAI Control	Gh_A13G1872	na	-3.226	0.0288607	na
Incompatible 4DAI Control vs Compatible 4DAI Control	Gh_D05G0435	GDCSP	-1.792	0.0288607	Glycine dehydrogenase (decarboxylating), mitochondrial
Incompatible 4DAI Control vs Compatible 4DAI Control	Gh_D07G0440	ERF106	-2.017	0.0288607	Ethylene-responsive transcription factor ERF106
Incompatible 4DAI Control vs Compatible 4DAI Control	Gh_D07G2310	na	-1.75	0.0288607	Blue copper protein
Incompatible 4DAI Control vs Compatible 4DAI Control	Gh_A05G0033	GLC1	-0.779	0.0306479	Glucan endo-1,3-beta-glucosidase
Incompatible 4DAI Control vs Compatible 4DAI Control	Gh_D08G1323	na	-7.029	0.0306479	na
Incompatible 4DAI Control vs Compatible 4DAI Control	Gh_A08G2078	DGK7	-1.674	0.0327376	Diacylglycerol kinase 7
Incompatible 4DAI Control vs Compatible 4DAI Control	Gh_D06G0099	CYP82A3	-4.485	0.0327376	Cytochrome P450 82A3
Incompatible 4DAI Control vs Compatible 4DAI Control	Gh_D09G0155	WAKL1	-1.815	0.0327376	Wall-associated receptor kinase-like 1
Incompatible 4DAI Control vs Compatible 4DAI Control	Gh_D13G0706	na	-1.763	0.0327376	na
Incompatible 4DAI Control vs Compatible 4DAI Control	Gh_A11G2383	At1g54790	-1.663	0.0334737	GDSL esterase/lipase At1g54790
Incompatible 4DAI Control vs Compatible 4DAI Control	Gh_A13G1326	CODM	-2.411	0.0334737	Codeine O-demethylase
Incompatible 4DAI Control vs Compatible 4DAI Control	Gh_D03G1128	IRX12	-1.542	0.0340757	Laccase-4
Incompatible 4DAI Control vs Compatible 4DAI Control	Gh_A01G0065	Zadh2	-1.469	0.0350869	Zinc-binding alcohol dehydrogenase domain-containing protein 2
Incompatible 4DAI Control vs Compatible 4DAI Control	Gh_A02G0446	SPL7	-0.994	0.0362157	Squamosa promoter-binding-like protein 7
Incompatible 4DAI Control vs Compatible 4DAI Control	Gh_A11G0055	Lipn	-1.158	0.0373091	Lipase member N
Incompatible 4DAI Control vs Compatible 4DAI Control	Gh_D13G0256	ESYT1	-4.593	0.038885	Extended synaptotagmin-1
Incompatible 4DAI Control vs Compatible 4DAI Control	Gh_A08G0149	Nol8	-1.772	0.0397481	Nucleolar protein 8
Incompatible 4DAI Control vs Compatible 4DAI Control	Gh_A10G0478	SAUR41	-2.602	0.0412637	Auxin-responsive protein SAUR41
Incompatible 4DAI Control vs Compatible 4DAI Control	Gh_D08G0476	na	-6.093	0.0426071	na
Incompatible 4DAI Control vs Compatible 4DAI Control	Gh_D08G2484	EBF1	-1.669	0.0452472	EIN3-binding F-box protein 1
Incompatible 4DAI Control vs Compatible 4DAI Control	Gh_A13G1870	fp-1	-5.727	0.0455589	Foot protein 1 variant 1
Incompatible 4DAI Control vs Compatible 4DAI Control	Gh_D08G0467	na	-7.572	0.0455589	Probable U6 snRna-associated Sm-like protein LSm4
Incompatible 4DAI Control vs Compatible 4DAI Control	Gh_D13G1846	GID1C	-1.05	0.0487999	Gibberellin receptor GID1C
Incompatible 4DAI Control vs Compatible 4DAI Control	Gh_A10G0424	ZIP10	-3.958	0.0493842	Probable zinc transporter 10
Incompatible 4DAI Control vs Compatible 4DAI Control	Gh_A13G1377	yabD	-2.527	0.0493842	Uncharacterized deoxyribonuclease YabD
Incompatible 4DAI Control vs Compatible 4DAI Control	Gh_D02G0359	psaD	-3.753	0.0493842	Photosystem I reaction center subunit II, chloroplastic
Incompatible 4DAI Control vs Compatible 4DAI Control	Gh_D02G0510	na	-1.328	0.0493842	Lipase
Incompatible 4DAI Control vs Compatible 4DAI Control	Gh_D12G0203	pteN	-0.573	0.0494129	Phosphatidylinositol 3,4,5-trisphosphate 3-phosphatase and dual-specificity protein phosphatase PTEN
Incompatible 4DAI Control vs Compatible 4DAI Control	Gh_A02G0016	At3g08650	-1.194	0.0494765	Putative zinc transporter At3g08650
Incompatible 4DAI Control vs Compatible 4DAI Control	Gh_A07G0102	na	-1.45	0.0494765	Beta-galactosidase
Incompatible 4DAI RKN vs Compatible 4DAI RKN	Gh_A13G0434	DRP3A	-2.625	3.77811e-15	Dynamin-related protein 3A
Incompatible 4DAI RKN vs Compatible 4DAI RKN	Gh_A08G0196	CHLN	-20.567	2.01233e-12	Nicotianamine synthase
Incompatible 4DAI RKN vs Compatible 4DAI RKN	Gh_A05G0795	ZIP1	-3.476	5.84148e-11	Zinc transporter 1
Incompatible 4DAI RKN vs Compatible 4DAI RKN	Gh_D11G3240	na	-1.927	1.1405e-09	na
Incompatible 4DAI RKN vs Compatible 4DAI RKN	Gh_Sca005165G01	na	-7.422	1.68606e-08	Glycine-rich Rna-binding protein GRP1A
Incompatible 4DAI RKN vs Compatible 4DAI RKN	Gh_D08G0480	GSO1	-9.352	1.66254e-06	LRR receptor-like serine/threonine-protein kinase GSO1
Incompatible 4DAI RKN vs Compatible 4DAI RKN	Gh_D11G0026	VAR3	-3.673	1.21057e-05	Zinc finger protein VAR3, chloroplastic
Incompatible 4DAI RKN vs Compatible 4DAI RKN	Gh_D11G0723	P4H7	-6.56	2.19322e-05	Probable prolyl 4-hydroxylase 7
Incompatible 4DAI RKN vs Compatible 4DAI RKN	Gh_D09G0036	pof4	-1.304	2.78679e-05	Elongin-A
Incompatible 4DAI RKN vs Compatible 4DAI RKN	Gh_D09G0037	CHR24	-1.36	3.36927e-05	Protein CHROMATIN REMODELING 24
Incompatible 4DAI RKN vs Compatible 4DAI RKN	Gh_A08G0149	Nol8	-2.639	3.67911e-05	Nucleolar protein 8
Incompatible 4DAI RKN vs Compatible 4DAI RKN	Gh_A13G1658	APM1	-2.627	3.67911e-05	Aminopeptidase M1
Incompatible 4DAI RKN vs Compatible 4DAI RKN	Gh_D13G1827	RPL2	-3.461	6.70303e-05	60S ribosomal protein L2, mitochondrial
Incompatible 4DAI RKN vs Compatible 4DAI RKN	Gh_D10G0438	ZIP8	-7.656	9.0375e-05	Probable zinc transporter 8
Incompatible 4DAI RKN vs Compatible 4DAI RKN	Gh_A11G0964	EXPA17	-3.802	9.21067e-05	Putative expansin-A17
Incompatible 4DAI RKN vs Compatible 4DAI RKN	Gh_A13G0202	RS2Z32	-1.253	9.21067e-05	Serine/arginine-rich splicing factor RS2Z32
Incompatible 4DAI RKN vs Compatible 4DAI RKN	Gh_A08G2390	na	-1.354	9.66587e-05	Tubulin beta-9 chain
Incompatible 4DAI RKN vs Compatible 4DAI RKN	Gh_A02G1063	na	-3.457	0.000152287	na
Incompatible 4DAI RKN vs Compatible 4DAI RKN	Gh_D11G2819	NUP160	-1.381	0.000170324	Nuclear pore complex protein NUP160
Incompatible 4DAI RKN vs Compatible 4DAI RKN	Gh_A03G1463	RING1	-9.59	0.000316264	E3 ubiquitin-protein ligase RING1
Incompatible 4DAI RKN vs Compatible 4DAI RKN	Gh_D11G0790	At2g44680	-3.237	0.000326868	Putative casein kinase II subunit beta-4
Incompatible 4DAI RKN vs Compatible 4DAI RKN	Gh_A05G3885	At1g30630	-2.796	0.000393774	Coatomer subunit epsilon-1
Incompatible 4DAI RKN vs Compatible 4DAI RKN	Gh_D05G2425	SMT2	-0.775	0.000397114	24-methylenesterol C-methyltransferase 2
Incompatible 4DAI RKN vs Compatible 4DAI RKN	Gh_A10G0424	ZIP10	-5.484	0.000437176	Probable zinc transporter 10
Incompatible 4DAI RKN vs Compatible 4DAI RKN	Gh_D03G0958	na	-3.392	0.000460823	na
Incompatible 4DAI RKN vs Compatible 4DAI RKN	Gh_D03G1307	NRT2.1	-8.531	0.000517675	High-affinity nitrate transporter 2.1
Incompatible 4DAI RKN vs Compatible 4DAI RKN	Gh_D08G2484	EBF1	-2.218	0.000558574	EIN3-binding F-box protein 1
Incompatible 4DAI RKN vs Compatible 4DAI RKN	Gh_A07G1421	RPL23A	-2.055	0.000772672	60S ribosomal protein L23
Incompatible 4DAI RKN vs Compatible 4DAI RKN	Gh_A13G1007	CYP93B1	-3.226	0.000970198	Licodione synthase
Incompatible 4DAI RKN vs Compatible 4DAI RKN	Gh_D05G0913	ZIP1	-2.421	0.00128278	Zinc transporter 1
Incompatible 4DAI RKN vs Compatible 4DAI RKN	Gh_D04G0059	PIRL6	-7.467	0.00131248	Plant intracellular Ras-group-related LRR protein 6
Incompatible 4DAI RKN vs Compatible 4DAI RKN	Gh_A06G1626	RPS5	-7.227	0.00132902	Disease resistance protein RPS5
Incompatible 4DAI RKN vs Compatible 4DAI RKN	Gh_A05G1404	na	-1.761	0.00142357	na
Incompatible 4DAI RKN vs Compatible 4DAI RKN	Gh_A06G1683	BOR4	-2.363	0.00147544	Boron transporter 4
Incompatible 4DAI RKN vs Compatible 4DAI RKN	Gh_D13G2431	4CLL7	-1.163	0.00147544	4-coumarate--CoA ligase-like 7
Incompatible 4DAI RKN vs Compatible 4DAI RKN	Gh_D11G1115	EXPA17	-2.462	0.00159694	Putative expansin-A17
Incompatible 4DAI RKN vs Compatible 4DAI RKN	Gh_D02G1693	na	-4.103	0.0016056	na
Incompatible 4DAI RKN vs Compatible 4DAI RKN	Gh_D10G2075	ACT	-6.956	0.00199839	Vinorine synthase
Incompatible 4DAI RKN vs Compatible 4DAI RKN	Gh_A01G0669	GDPDL4	-0.856	0.00203298	Glycerophosphodiester phosphodiesterase GDPDL4
Incompatible 4DAI RKN vs Compatible 4DAI RKN	Gh_D09G0155	WAKL1	-2.093	0.00212269	Wall-associated receptor kinase-like 1
Incompatible 4DAI RKN vs Compatible 4DAI RKN	Gh_A03G1193	AP1M2	-0.912	0.00224458	AP-1 complex subunit mu-2
Incompatible 4DAI RKN vs Compatible 4DAI RKN	Gh_D08G1647	COG6	-1.218	0.00234043	Conserved oligomeric Golgi complex subunit 6
Incompatible 4DAI RKN vs Compatible 4DAI RKN	Gh_D11G0237	GSVIVT00026920001	-1.691	0.00267377	Probable polygalacturonase
Incompatible 4DAI RKN vs Compatible 4DAI RKN	Gh_D11G1365	EXO84A	-1.311	0.00281792	Exocyst complex component EXO84A
Incompatible 4DAI RKN vs Compatible 4DAI RKN	Gh_D10G0440	ZIP10	-7.882	0.00306325	Probable zinc transporter 10
Incompatible 4DAI RKN vs Compatible 4DAI RKN	Gh_D11G1207	RALFL33	-1.8	0.00317214	Protein RALF-like 33
Incompatible 4DAI RKN vs Compatible 4DAI RKN	Gh_A05G1489	At1g16860	-1.956	0.00323704	Uncharacterized membrane protein At1g16860
Incompatible 4DAI RKN vs Compatible 4DAI RKN	Gh_D04G0388	UBP20	-1.144	0.00323704	Ubiquitin carboxyl-terminal hydrolase 20
Incompatible 4DAI RKN vs Compatible 4DAI RKN	Gh_D08G1497	na	-1.641	0.00331389	na
Incompatible 4DAI RKN vs Compatible 4DAI RKN	Gh_D13G2143	TMN11	-0.82	0.00336274	Transmembrane 9 superfamily member 11
Incompatible 4DAI RKN vs Compatible 4DAI RKN	Gh_D01G0502	CBSX5	-2.66	0.0034326	CBS domain-containing protein CBSX5
Incompatible 4DAI RKN vs Compatible 4DAI RKN	Gh_A06G0087	OEP24A	-1.685	0.00384275	Outer envelope pore protein 24A, chloroplastic
Incompatible 4DAI RKN vs Compatible 4DAI RKN	Gh_A08G0167	COQ5	-1.855	0.00385812	2-methoxy-6-polyprenyl-1,4-benzoquinol methylase, mitochondrial
Incompatible 4DAI RKN vs Compatible 4DAI RKN	Gh_A02G0446	SPL7	-1.155	0.00389406	Squamosa promoter-binding-like protein 7
Incompatible 4DAI RKN vs Compatible 4DAI RKN	Gh_Sca004965G03	UPL1	-3.045	0.00395948	E3 ubiquitin-protein ligase UPL1
Incompatible 4DAI RKN vs Compatible 4DAI RKN	Gh_D13G1067	na	-1.917	0.00402772	Pyruvate kinase, cytosolic isozyme
Incompatible 4DAI RKN vs Compatible 4DAI RKN	Gh_D04G0598	AC58	-0.592	0.00472384	Actin-58
Incompatible 4DAI RKN vs Compatible 4DAI RKN	Gh_A03G1310	At1g18390	-6.699	0.00510606	Probable serine/threonine-protein kinase At1g18390
Incompatible 4DAI RKN vs Compatible 4DAI RKN	Gh_A03G0256	NRT2.3	-6.357	0.0051395	High affinity nitrate transporter 2.3
Incompatible 4DAI RKN vs Compatible 4DAI RKN	Gh_D03G0288	At3g49720	-1.283	0.0052441	Uncharacterized protein At3g49720
Incompatible 4DAI RKN vs Compatible 4DAI RKN	Gh_A01G0307	SRG1	-4.596	0.00526821	Protein SRG1
Incompatible 4DAI RKN vs Compatible 4DAI RKN	Gh_D11G2059	At3g49720	-1.154	0.00535724	Uncharacterized protein At3g49720
Incompatible 4DAI RKN vs Compatible 4DAI RKN	Gh_A03G1252	na	-3.503	0.00559166	na
Incompatible 4DAI RKN vs Compatible 4DAI RKN	Gh_D10G1975	na	-2.897	0.00566894	Polygalacturonase
Incompatible 4DAI RKN vs Compatible 4DAI RKN	Gh_A08G0286	At4g00740	-8.815	0.00640272	Probable methyltransferase PMT13
Incompatible 4DAI RKN vs Compatible 4DAI RKN	Gh_A10G1132	SHM4	-0.739	0.00647474	Serine hydroxymethyltransferase 4
Incompatible 4DAI RKN vs Compatible 4DAI RKN	Gh_D03G1308	NRT2.3	-6.398	0.00658091	High affinity nitrate transporter 2.3
Incompatible 4DAI RKN vs Compatible 4DAI RKN	Gh_D01G0689	GDPDL4	-0.743	0.00659561	Glycerophosphodiester phosphodiesterase GDPDL4
Incompatible 4DAI RKN vs Compatible 4DAI RKN	Gh_A01G1295	At1g67750	-4.273	0.00664672	Probable pectate lyase 5
Incompatible 4DAI RKN vs Compatible 4DAI RKN	Gh_A13G1797	AOP1	-3.05	0.00665681	Probable 2-oxoglutarate-dependent dioxygenase AOP1
Incompatible 4DAI RKN vs Compatible 4DAI RKN	Gh_A06G1868	na	-1.243	0.00669132	na
Incompatible 4DAI RKN vs Compatible 4DAI RKN	Gh_A03G0325	TIP1-3	-2.044	0.00669912	Aquaporin TIP1-3
Incompatible 4DAI RKN vs Compatible 4DAI RKN	Gh_Sca005397G01	ARP1	-3.594	0.00681542	Probable Rna-binding protein ARP1
Incompatible 4DAI RKN vs Compatible 4DAI RKN	Gh_D08G1640	XEG113	-0.833	0.00785405	Arabinosyltransferase XEG113
Incompatible 4DAI RKN vs Compatible 4DAI RKN	Gh_D07G0850	FLA7	-1.286	0.00810393	Fasciclin-like arabinogalactan protein 7
Incompatible 4DAI RKN vs Compatible 4DAI RKN	Gh_D05G1546	na	-1.322	0.00832138	na
Incompatible 4DAI RKN vs Compatible 4DAI RKN	Gh_D02G0218	na	-8.775	0.00832882	na
Incompatible 4DAI RKN vs Compatible 4DAI RKN	Gh_D12G1024	FLA8	-0.996	0.00879252	Fasciclin-like arabinogalactan protein 8
Incompatible 4DAI RKN vs Compatible 4DAI RKN	Gh_D11G0727	SEC13B	-0.938	0.00910917	Protein transport protein SEC13 homolog B
Incompatible 4DAI RKN vs Compatible 4DAI RKN	Gh_A07G1977	pvaA	-2.239	0.0101951	Polyvinylalcohol dehydrogenase
Incompatible 4DAI RKN vs Compatible 4DAI RKN	Gh_D05G1406	E1-BETA-2	-0.903	0.0101951	Pyruvate dehydrogenase E1 component subunit beta-3, chloroplastic
Incompatible 4DAI RKN vs Compatible 4DAI RKN	Gh_A01G0390	PPC16	-2.019	0.0105963	Phosphoenolpyruvate carboxylase, housekeeping isozyme
Incompatible 4DAI RKN vs Compatible 4DAI RKN	Gh_D03G1370	na	-3.896	0.0107599	na
Incompatible 4DAI RKN vs Compatible 4DAI RKN	Gh_D13G2147	na	-1.171	0.0108804	na
Incompatible 4DAI RKN vs Compatible 4DAI RKN	Gh_D12G2331	ORMDL2	-1.253	0.0116831	ORM1-like protein 2
Incompatible 4DAI RKN vs Compatible 4DAI RKN	Gh_A02G0020	APS1	-2.105	0.0117019	Acid phosphatase 1
Incompatible 4DAI RKN vs Compatible 4DAI RKN	Gh_D07G1945	FLA2	-0.97	0.0117019	Fasciclin-like arabinogalactan protein 2
Incompatible 4DAI RKN vs Compatible 4DAI RKN	Gh_D09G0064	na	-2.76	0.0117019	na
Incompatible 4DAI RKN vs Compatible 4DAI RKN	Gh_A06G0481	snu13	-1.474	0.0121886	NHP2-like protein 1
Incompatible 4DAI RKN vs Compatible 4DAI RKN	Gh_D07G0713	CDCA7L	-2.368	0.0122102	Cell division cycle-associated 7-like protein
Incompatible 4DAI RKN vs Compatible 4DAI RKN	Gh_Sca004867G05	na	-1.731	0.0125761	Alpha-glucosidase
Incompatible 4DAI RKN vs Compatible 4DAI RKN	Gh_D01G0387	KU70	-1.569	0.0129238	ATP-dependent Dna helicase 2 subunit KU70
Incompatible 4DAI RKN vs Compatible 4DAI RKN	Gh_A13G1911	At5g12110	-0.749	0.0129315	Elongation factor 1-beta 1
Incompatible 4DAI RKN vs Compatible 4DAI RKN	Gh_D13G1280	STR19	-2.084	0.0134159	Rhodanese-like domain-containing protein 19, mitochondrial
Incompatible 4DAI RKN vs Compatible 4DAI RKN	Gh_D12G0006	na	-1.426	0.0139338	ATP synthase subunit epsilon, mitochondrial
Incompatible 4DAI RKN vs Compatible 4DAI RKN	Gh_A09G0153	GASA4	-1.782	0.0140732	Gibberellin-regulated protein 4
Incompatible 4DAI RKN vs Compatible 4DAI RKN	Gh_D10G0480	na	-1.626	0.0146786	na
Incompatible 4DAI RKN vs Compatible 4DAI RKN	Gh_A07G2141	AK2	-0.898	0.0153708	Aspartokinase 2, chloroplastic
Incompatible 4DAI RKN vs Compatible 4DAI RKN	Gh_A03G1507	HSK	-1.12	0.0155852	Homoserine kinase
Incompatible 4DAI RKN vs Compatible 4DAI RKN	Gh_A01G0477	EXPA12	-2.591	0.0162665	Expansin-A12
Incompatible 4DAI RKN vs Compatible 4DAI RKN	Gh_A01G1959	RANBP1B	-0.658	0.0162665	Ran-binding protein 1 homolog b
Incompatible 4DAI RKN vs Compatible 4DAI RKN	Gh_A06G0787	na	-0.979	0.0162665	na
Incompatible 4DAI RKN vs Compatible 4DAI RKN	Gh_D05G2178	STP5	-2.532	0.0162665	Sugar transport protein 5
Incompatible 4DAI RKN vs Compatible 4DAI RKN	Gh_A08G0518	na	-1.876	0.0169261	na
Incompatible 4DAI RKN vs Compatible 4DAI RKN	Gh_A07G0548	GB1	-0.798	0.0169825	Guanine nucleotide-binding protein subunit beta-like protein
Incompatible 4DAI RKN vs Compatible 4DAI RKN	Gh_D05G1036	SDR2a	-3.239	0.0171468	Short-chain dehydrogenase reductase 2a
Incompatible 4DAI RKN vs Compatible 4DAI RKN	Gh_A05G0951	SDR2a	-4.054	0.0172834	Short-chain dehydrogenase reductase 2a
Incompatible 4DAI RKN vs Compatible 4DAI RKN	Gh_A03G1955	RPN9A	-0.516	0.0174031	26S proteasome non-ATPase regulatory subunit 13 homolog A
Incompatible 4DAI RKN vs Compatible 4DAI RKN	Gh_A06G0140	RBP47C	-0.78	0.0174236	Polyadenylate-binding protein RBP47C
Incompatible 4DAI RKN vs Compatible 4DAI RKN	Gh_D10G2353	CSA1	-2.09	0.0174236	Disease resistance-like protein CSA1
Incompatible 4DAI RKN vs Compatible 4DAI RKN	Gh_D08G2205	PME58	-2.028	0.017641	Probable pectinesterase/pectinesterase inhibitor 58
Incompatible 4DAI RKN vs Compatible 4DAI RKN	Gh_D01G1927	CBG02625	-1.069	0.018071	Protein EFR3 homolog
Incompatible 4DAI RKN vs Compatible 4DAI RKN	Gh_D06G1147	CML42	-1.399	0.0181718	Calcium-binding protein CML42
Incompatible 4DAI RKN vs Compatible 4DAI RKN	Gh_D10G2439	RBL12	-0.966	0.0186211	RHOMBOID-like protein 12, mitochondrial
Incompatible 4DAI RKN vs Compatible 4DAI RKN	Gh_D02G1067	FAH1	-1.062	0.0187196	Fatty acid 2-hydroxylase 1
Incompatible 4DAI RKN vs Compatible 4DAI RKN	Gh_D12G0972	CYCU4-1	-1.95	0.0188401	Cyclin-U4-1
Incompatible 4DAI RKN vs Compatible 4DAI RKN	Gh_D06G0148	trc	-0.89	0.0190585	Serine/threonine-protein kinase tricorner
Incompatible 4DAI RKN vs Compatible 4DAI RKN	Gh_D10G2551	WRI1	-1.175	0.0190585	Ethylene-responsive transcription factor WRI1
Incompatible 4DAI RKN vs Compatible 4DAI RKN	Gh_D09G0345	TPLATE	-0.59	0.0193841	Protein TPLATE
Incompatible 4DAI RKN vs Compatible 4DAI RKN	Gh_D10G0478	RPT1	-0.497	0.019541	26S protease regulatory subunit 7
Incompatible 4DAI RKN vs Compatible 4DAI RKN	Gh_D07G0615	GB1	-0.853	0.0196186	Guanine nucleotide-binding protein subunit beta-like protein
Incompatible 4DAI RKN vs Compatible 4DAI RKN	Gh_D12G1595	MitHPPK/DHPS	-0.961	0.0196186	Folate synthesis bifunctional protein, mitochondrial
Incompatible 4DAI RKN vs Compatible 4DAI RKN	Gh_D11G1103	Cht10	-2.387	0.0198214	Chitinase 10
Incompatible 4DAI RKN vs Compatible 4DAI RKN	Gh_D06G0697	SYNC1	-0.483	0.0201046	Asparagine--tRna ligase, cytoplasmic 1
Incompatible 4DAI RKN vs Compatible 4DAI RKN	Gh_D02G0980	na	-2.061	0.0202509	Thaumatin-like protein 1
Incompatible 4DAI RKN vs Compatible 4DAI RKN	Gh_D08G0609	na	-1.868	0.0202741	na
Incompatible 4DAI RKN vs Compatible 4DAI RKN	Gh_A04G0666	Gpr107	-0.951	0.0206352	Protein GPR107
Incompatible 4DAI RKN vs Compatible 4DAI RKN	Gh_A11G2077	METE	-1.109	0.0207994	5-methyltetrahydropteroyltriglutamate--homocysteine methyltransferase
Incompatible 4DAI RKN vs Compatible 4DAI RKN	Gh_A10G1742	gpsn2	-1.629	0.0217959	Very-long-chain enoyl-CoA reductase
Incompatible 4DAI RKN vs Compatible 4DAI RKN	Gh_A06G0497	AKT1	-1.743	0.0219008	Potassium channel AKT1
Incompatible 4DAI RKN vs Compatible 4DAI RKN	Gh_D12G1972	na	-5.09	0.0219348	na
Incompatible 4DAI RKN vs Compatible 4DAI RKN	Gh_D06G1924	NPF5.1	-1.148	0.0222014	Protein NRT1/ PTR FAMILY 5.1
Incompatible 4DAI RKN vs Compatible 4DAI RKN	Gh_A09G1494	Gpr107	-0.53	0.0232654	Protein GPR107
Incompatible 4DAI RKN vs Compatible 4DAI RKN	Gh_D08G1416	MGP4	-0.859	0.0233995	UDP-D-xylose:L-fucose alpha-1,3-D-xylosyltransferase MGP4
Incompatible 4DAI RKN vs Compatible 4DAI RKN	Gh_A02G0891	At1g30630	-0.668	0.0235416	Coatomer subunit epsilon-1
Incompatible 4DAI RKN vs Compatible 4DAI RKN	Gh_D10G2540	BTR1	-0.989	0.0239794	Protein BTR1
Incompatible 4DAI RKN vs Compatible 4DAI RKN	Gh_D02G0256	At4g13800	-3.657	0.024215	Probable magnesium transporter NIPA2
Incompatible 4DAI RKN vs Compatible 4DAI RKN	Gh_A05G2557	CCR2	-2.317	0.0242713	Serine/threonine-protein kinase-like protein CCR2
Incompatible 4DAI RKN vs Compatible 4DAI RKN	Gh_A08G0395	BSL1	-0.507	0.0242713	Serine/threonine-protein phosphatase BSL1
Incompatible 4DAI RKN vs Compatible 4DAI RKN	Gh_A13G2062	tmem87a	-0.791	0.0246059	Transmembrane protein 87A
Incompatible 4DAI RKN vs Compatible 4DAI RKN	Gh_D05G3525	PDIL5-3	-1.006	0.0246059	Protein disulfide-isomerase 5-3
Incompatible 4DAI RKN vs Compatible 4DAI RKN	Gh_A12G1703	RPN7	-0.756	0.02472	26S proteasome non-ATPase regulatory subunit 6 homolog
Incompatible 4DAI RKN vs Compatible 4DAI RKN	Gh_A13G2301	na	-1.427	0.0253459	na
Incompatible 4DAI RKN vs Compatible 4DAI RKN	Gh_D09G0429	FRO2	-6.399	0.0254082	Ferric reduction oxidase 2
Incompatible 4DAI RKN vs Compatible 4DAI RKN	Gh_D09G2151	MNS4	-0.736	0.0255049	Probable alpha-mannosidase I MNS4
Incompatible 4DAI RKN vs Compatible 4DAI RKN	Gh_D10G1535	LRX6	-1.714	0.0274537	Leucine-rich repeat extensin-like protein 6
Incompatible 4DAI RKN vs Compatible 4DAI RKN	Gh_A11G0955	Cht10	-2.251	0.0275772	Chitinase 10
Incompatible 4DAI RKN vs Compatible 4DAI RKN	Gh_A03G0165	RPS10A	-1.042	0.0285505	40S ribosomal protein S10-1
Incompatible 4DAI RKN vs Compatible 4DAI RKN	Gh_D09G0747	RPL18A	-0.938	0.0286464	60S ribosomal protein L18a
Incompatible 4DAI RKN vs Compatible 4DAI RKN	Gh_D11G1715	TMK1	-0.763	0.0286464	Receptor protein kinase TMK1
Incompatible 4DAI RKN vs Compatible 4DAI RKN	Gh_D10G1227	gyp1	-0.816	0.0290886	GTPase-activating protein gyp1
Incompatible 4DAI RKN vs Compatible 4DAI RKN	Gh_D11G2793	SAR1B	-0.882	0.0298793	GTP-binding protein SAR1B
Incompatible 4DAI RKN vs Compatible 4DAI RKN	Gh_D08G2497	na	-1.496	0.0298862	na
Incompatible 4DAI RKN vs Compatible 4DAI RKN	Gh_D07G2367	na	-0.962	0.0300432	na
Incompatible 4DAI RKN vs Compatible 4DAI RKN	Gh_A13G1648	TIM17-2	-1.269	0.0303602	Mitochondrial import inner membrane translocase subunit TIM17-2
Incompatible 4DAI RKN vs Compatible 4DAI RKN	Gh_D05G1355	MPE3	-1.031	0.0311751	Pectinesterase 3
Incompatible 4DAI RKN vs Compatible 4DAI RKN	Gh_A06G1861	na	-0.721	0.031782	Squalene monooxygenase
Incompatible 4DAI RKN vs Compatible 4DAI RKN	Gh_D01G1337	TMN3	-0.484	0.032017	Transmembrane 9 superfamily member 3
Incompatible 4DAI RKN vs Compatible 4DAI RKN	Gh_D08G1603	ANT1	-0.694	0.032054	ADP,ATP carrier protein 1, mitochondrial
Incompatible 4DAI RKN vs Compatible 4DAI RKN	Gh_A08G0414	At4g02580	-0.737	0.0327628	naDH dehydrogenase [ubiquinone] flavoprotein 2, mitochondrial
Incompatible 4DAI RKN vs Compatible 4DAI RKN	Gh_D09G1186	CYP93A1	-3.396	0.03283	3,9-dihydroxypterocarpan 6A-monooxygenase
Incompatible 4DAI RKN vs Compatible 4DAI RKN	Gh_D11G1110	PAE6	-1.587	0.0330982	Pectin acetylesterase 6
Incompatible 4DAI RKN vs Compatible 4DAI RKN	Gh_A01G1263	PUB11	-0.954	0.0331272	U-box domain-containing protein 11
Incompatible 4DAI RKN vs Compatible 4DAI RKN	Gh_D02G0017	SCR	-1.689	0.0331272	Protein SCARECROW
Incompatible 4DAI RKN vs Compatible 4DAI RKN	Gh_Sca004965G01	UPL1	-3.972	0.0331272	E3 ubiquitin-protein ligase UPL1
Incompatible 4DAI RKN vs Compatible 4DAI RKN	Gh_D09G0012	TTL3	-0.98	0.0340443	Inactive TPR repeat-containing thioredoxin TTL3
Incompatible 4DAI RKN vs Compatible 4DAI RKN	Gh_D08G0532	RPL5	-0.849	0.0341784	60S ribosomal protein L5
Incompatible 4DAI RKN vs Compatible 4DAI RKN	Gh_A12G1591	NFD4	-1.571	0.0342513	Protein NUCLEAR FUSION DEFECTIVE 4
Incompatible 4DAI RKN vs Compatible 4DAI RKN	Gh_Sca006111G01	PEX5	-2.873	0.03434	Peroxisome biogenesis protein 5
Incompatible 4DAI RKN vs Compatible 4DAI RKN	Gh_D11G3296	HSP70	-0.413	0.034695	Heat shock cognate 70 kDa protein
Incompatible 4DAI RKN vs Compatible 4DAI RKN	Gh_A12G0189	MTK	-1.034	0.0351326	Methylthioribose kinase
Incompatible 4DAI RKN vs Compatible 4DAI RKN	Gh_A13G2307	TBL5	-1.182	0.0356484	Protein trichome birefringence-like 5
Incompatible 4DAI RKN vs Compatible 4DAI RKN	Gh_A03G1598	WLIM1	-1.468	0.0359112	LIM domain-containing protein WLIM1
Incompatible 4DAI RKN vs Compatible 4DAI RKN	Gh_D06G1004	v1g169424	-0.778	0.0366876	Eukaryotic translation initiation factor 3 subunit L
Incompatible 4DAI RKN vs Compatible 4DAI RKN	Gh_A05G1792	CYP81E1	-1.413	0.0369008	Isoflavone 2'-hydroxylase
Incompatible 4DAI RKN vs Compatible 4DAI RKN	Gh_A13G1058	PPI1	-1.838	0.0369461	Proton pump-interactor 1
Incompatible 4DAI RKN vs Compatible 4DAI RKN	Gh_A12G0933	FLA8	-0.948	0.0373365	Fasciclin-like arabinogalactan protein 8
Incompatible 4DAI RKN vs Compatible 4DAI RKN	Gh_A12G1964	ACX1	-0.701	0.0375487	Peroxisomal acyl-coenzyme A oxidase 1
Incompatible 4DAI RKN vs Compatible 4DAI RKN	Gh_D01G0723	ZIP11	-1.836	0.0375487	Zinc transporter 11
Incompatible 4DAI RKN vs Compatible 4DAI RKN	Gh_D02G0273	na	-1.048	0.0375764	na
Incompatible 4DAI RKN vs Compatible 4DAI RKN	Gh_A05G0954	MMT1	-0.733	0.0378168	Methionine S-methyltransferase
Incompatible 4DAI RKN vs Compatible 4DAI RKN	Gh_D04G0865	na	-1.132	0.0378168	Actin
Incompatible 4DAI RKN vs Compatible 4DAI RKN	Gh_A12G1625	XXT3	-0.773	0.0379119	Probable xyloglucan 6-xylosyltransferase 3
Incompatible 4DAI RKN vs Compatible 4DAI RKN	Gh_A04G0809	KPNB1	-0.682	0.038491	Importin subunit beta-1
Incompatible 4DAI RKN vs Compatible 4DAI RKN	Gh_A05G2264	TFIIA-S	-0.566	0.0385719	Transcription initiation factor IIA subunit 2
Incompatible 4DAI RKN vs Compatible 4DAI RKN	Gh_A06G1277	XTH8	-1.648	0.0386618	Probable xyloglucan endotransglucosylase/hydrolase protein 8
Incompatible 4DAI RKN vs Compatible 4DAI RKN	Gh_D06G1038	At5g25400	-0.877	0.0386828	Probable sugar phosphate/phosphate translocator At5g25400
Incompatible 4DAI RKN vs Compatible 4DAI RKN	Gh_D12G2016	ERD3	-0.901	0.0390365	Probable methyltransferase PMT21
Incompatible 4DAI RKN vs Compatible 4DAI RKN	Gh_A12G2187	SBT3.3	-1.891	0.0391189	Subtilisin-like protease SBT3.3
Incompatible 4DAI RKN vs Compatible 4DAI RKN	Gh_D12G0223	RBP47B	-0.946	0.0393084	Polyadenylate-binding protein RBP47B
Incompatible 4DAI RKN vs Compatible 4DAI RKN	Gh_A05G3784	na	-1.176	0.0393512	Tubulin alpha-4 chain
Incompatible 4DAI RKN vs Compatible 4DAI RKN	Gh_D07G1467	GAE3	-1.356	0.0393512	UDP-glucuronate 4-epimerase 3
Incompatible 4DAI RKN vs Compatible 4DAI RKN	Gh_D02G0625	BOR1	-0.858	0.0395744	Boron transporter 1
Incompatible 4DAI RKN vs Compatible 4DAI RKN	Gh_D13G0501	na	-1.319	0.0396048	na
Incompatible 4DAI RKN vs Compatible 4DAI RKN	Gh_D07G0724	STE1	-0.831	0.0402049	Delta(7)-sterol-C5(6)-desaturase 1
Incompatible 4DAI RKN vs Compatible 4DAI RKN	Gh_D10G0545	na	-0.783	0.0402079	Eukaryotic initiation factor 4A-14
Incompatible 4DAI RKN vs Compatible 4DAI RKN	Gh_A08G0337	UGPA	-1.75	0.040215	UTP--glucose-1-phosphate uridylyltransferase
Incompatible 4DAI RKN vs Compatible 4DAI RKN	Gh_D06G0106	KO	-1.926	0.0402566	Ent-kaurene oxidase, chloroplastic
Incompatible 4DAI RKN vs Compatible 4DAI RKN	Gh_D09G1586	TBL35	-1.041	0.0402566	Protein trichome birefringence-like 35
Incompatible 4DAI RKN vs Compatible 4DAI RKN	Gh_D05G0979	GATA11	-0.978	0.0403145	GATA transcription factor 11
Incompatible 4DAI RKN vs Compatible 4DAI RKN	Gh_D10G2118	EF1	-0.579	0.0405298	Elongation factor 1-alpha
Incompatible 4DAI RKN vs Compatible 4DAI RKN	Gh_A10G2055	SYP81	-0.842	0.0407919	Syntaxin-81
Incompatible 4DAI RKN vs Compatible 4DAI RKN	Gh_D09G0547	na	-0.774	0.0410219	40S ribosomal protein S3a
Incompatible 4DAI RKN vs Compatible 4DAI RKN	Gh_D09G0771	UBP6	-0.501	0.041033	Ubiquitin carboxyl-terminal hydrolase 6
Incompatible 4DAI RKN vs Compatible 4DAI RKN	Gh_D09G2274	LPD1	-0.957	0.0416682	Dihydrolipoyl dehydrogenase 1, chloroplastic
Incompatible 4DAI RKN vs Compatible 4DAI RKN	Gh_D09G1744	SF3A3	-0.515	0.0416856	Splicing factor 3A subunit 3
Incompatible 4DAI RKN vs Compatible 4DAI RKN	Gh_D07G1160	REFA1	-0.574	0.0420563	Elongation factor 1-alpha
Incompatible 4DAI RKN vs Compatible 4DAI RKN	Gh_A10G0476	RAP40	-0.84	0.0423162	40S ribosomal protein SA
Incompatible 4DAI RKN vs Compatible 4DAI RKN	Gh_D03G0669	UCHL5	-0.49	0.0434741	Ubiquitin carboxyl-terminal hydrolase isozyme L5
Incompatible 4DAI RKN vs Compatible 4DAI RKN	Gh_A13G0448	NPF4.6	-1.365	0.0434965	Protein NRT1/ PTR FAMILY 4.6
Incompatible 4DAI RKN vs Compatible 4DAI RKN	Gh_D11G0932	BAM7	-0.857	0.043814	Beta-amylase 7
Incompatible 4DAI RKN vs Compatible 4DAI RKN	Gh_A10G1131	SAHH	-0.634	0.0438512	Adenosylhomocysteinase
Incompatible 4DAI RKN vs Compatible 4DAI RKN	Gh_A03G1937	MNP1	-0.896	0.0438556	54S ribosomal protein L12, mitochondrial
Incompatible 4DAI RKN vs Compatible 4DAI RKN	Gh_D11G1004	ADNT1	-0.734	0.0438904	Mitochondrial adenine nucleotide transporter ADNT1
Incompatible 4DAI RKN vs Compatible 4DAI RKN	Gh_D07G2136	RPS15	-0.978	0.04394	40S ribosomal protein S15
Incompatible 4DAI RKN vs Compatible 4DAI RKN	Gh_D12G2255	At5g38830	-0.521	0.04394	Cysteine--tRna ligase 2, cytoplasmic
Incompatible 4DAI RKN vs Compatible 4DAI RKN	Gh_D07G2234	STY8	-0.646	0.0441435	Serine/threonine-protein kinase STY8
Incompatible 4DAI RKN vs Compatible 4DAI RKN	Gh_A02G1197	AOP1.2	-3.129	0.0442083	Probable 2-oxoglutarate-dependent dioxygenase AOP1.2
Incompatible 4DAI RKN vs Compatible 4DAI RKN	Gh_A07G1742	FLA2	-0.837	0.0442083	Fasciclin-like arabinogalactan protein 2
Incompatible 4DAI RKN vs Compatible 4DAI RKN	Gh_D07G0531	MPC1	-0.786	0.0443661	Mitochondrial pyruvate carrier 1
Incompatible 4DAI RKN vs Compatible 4DAI RKN	Gh_D11G2017	NPY2	-0.872	0.0443661	BTB/POZ domain-containing protein NPY2
Incompatible 4DAI RKN vs Compatible 4DAI RKN	Gh_A05G0932	RANBP1C	-0.628	0.0448351	Ran-binding protein 1 homolog c
Incompatible 4DAI RKN vs Compatible 4DAI RKN	Gh_D10G0113	JMJ25	-0.883	0.0450794	Lysine-specific demethylase JMJ25
Incompatible 4DAI RKN vs Compatible 4DAI RKN	Gh_D03G0445	na	-1.281	0.0451899	Systemin receptor SR160
Incompatible 4DAI RKN vs Compatible 4DAI RKN	Gh_D13G0325	RPS25E	-0.835	0.0451899	40S ribosomal protein S25-4
Incompatible 4DAI RKN vs Compatible 4DAI RKN	Gh_A11G0031	At1g18250	-1.128	0.0452637	Thaumatin-like protein
Incompatible 4DAI RKN vs Compatible 4DAI RKN	Gh_D02G0227	UGT75L6	-3.181	0.045275	Crocetin glucosyltransferase, chloroplastic
Incompatible 4DAI RKN vs Compatible 4DAI RKN	Gh_D05G0562	EBF1	-1.023	0.0455331	EIN3-binding F-box protein 1
Incompatible 4DAI RKN vs Compatible 4DAI RKN	Gh_D09G0447	EMS1	-1.435	0.0461836	Leucine-rich repeat receptor protein kinase EMS1
Incompatible 4DAI RKN vs Compatible 4DAI RKN	Gh_A11G1054	GH3.9	-3.258	0.0461891	Putative indole-3-acetic acid-amido synthetase GH3.9
Incompatible 4DAI RKN vs Compatible 4DAI RKN	Gh_Sca006237G02	IQD1	-1.208	0.04622	Protein IQ-DOMAIN 1
Incompatible 4DAI RKN vs Compatible 4DAI RKN	Gh_D13G1490	NDR1	-1.947	0.0465203	Protein NDR1
Incompatible 4DAI RKN vs Compatible 4DAI RKN	Gh_D10G0638	NUP35	-1.463	0.0469064	Nuclear pore complex protein NUP35
Incompatible 4DAI RKN vs Compatible 4DAI RKN	Gh_D12G0003	CCT7	-0.598	0.0469064	T-complex protein 1 subunit eta
Incompatible 4DAI RKN vs Compatible 4DAI RKN	Gh_A02G1809	uch2	-0.561	0.0471194	Ubiquitin carboxyl-terminal hydrolase isozyme L5
Incompatible 4DAI RKN vs Compatible 4DAI RKN	Gh_A08G0631	IPT3	-2.196	0.0478346	Adenylate isopentenyltransferase 3, chloroplastic
Incompatible 4DAI RKN vs Compatible 4DAI RKN	Gh_A08G1007	RHA1B	-1.4	0.0478346	E3 ubiquitin-protein ligase RHA1B
Incompatible 4DAI RKN vs Compatible 4DAI RKN	Gh_D02G0466	na	-0.7	0.0480882	Eukaryotic translation initiation factor isoform 4E-2
Incompatible 4DAI RKN vs Compatible 4DAI RKN	Gh_A09G1518	DEX1	-0.509	0.0481287	Protein DEFECTIVE IN EXINE FORMATION 1
Incompatible 4DAI RKN vs Compatible 4DAI RKN	Gh_D01G0080	At4g34215	-0.918	0.0482309	Probable carbohydrate esterase At4g34215
Incompatible 4DAI RKN vs Compatible 4DAI RKN	Gh_D03G1253	TIP1-3	-1.429	0.048603	Aquaporin TIP1-3
Incompatible 4DAI RKN vs Compatible 4DAI RKN	Gh_A11G2910	HSP70	-0.417	0.0486569	Heat shock cognate 70 kDa protein
Incompatible 4DAI RKN vs Compatible 4DAI RKN	Gh_A05G2322	CK1	-2.514	0.0487667	Probable choline kinase 1
Incompatible 4DAI RKN vs Compatible 4DAI RKN	Gh_D11G2612	na	-3.599	0.049	Ornithine decarboxylase
Incompatible 4DAI RKN vs Compatible 4DAI RKN	Gh_D04G0449	RPL34	-0.626	0.0491708	60S ribosomal protein L34
Incompatible 4DAI RKN vs Compatible 4DAI RKN	Gh_D10G1367	SHM4	-0.812	0.0491871	Serine hydroxymethyltransferase 4
Incompatible 4DAI RKN vs Compatible 4DAI RKN	Gh_D13G0933	udkC	-1.143	0.0491871	Uridine-cytidine kinase C
Incompatible 4DAI RKN vs Compatible 4DAI RKN	Gh_D02G2026	NPY2	-2.19	0.0496246	BTB/POZ domain-containing protein NPY2
Incompatible 4DAI RKN vs Compatible 4DAI RKN	Gh_A06G0149	At1g47380	-0.865	0.0496479	Probable protein phosphatase 2C 12
Incompatible 8DAI Control vs Compatible 8DAI Control	Gh_D11G3240	na	-2.658	1.22926e-20	na
Incompatible 8DAI Control vs Compatible 8DAI Control	Gh_A13G1798	AOP1	-5.145	4.69134e-15	Probable 2-oxoglutarate-dependent dioxygenase AOP1
Incompatible 8DAI Control vs Compatible 8DAI Control	Gh_A13G0434	DRP3A	-2.529	5.18482e-13	Dynamin-related protein 3A
Incompatible 8DAI Control vs Compatible 8DAI Control	Gh_A13G1797	AOP1	-6.871	2.11909e-12	Probable 2-oxoglutarate-dependent dioxygenase AOP1
Incompatible 8DAI Control vs Compatible 8DAI Control	Gh_D04G0059	PIRL6	-7.172	2.11909e-12	Plant intracellular Ras-group-related LRR protein 6
Incompatible 8DAI Control vs Compatible 8DAI Control	Gh_D03G1623	NPF7.3	-3.927	7.09097e-12	Protein NRT1/ PTR FAMILY 7.3
Incompatible 8DAI Control vs Compatible 8DAI Control	Gh_A05G0386	na	-1.878	1.50086e-10	na
Incompatible 8DAI Control vs Compatible 8DAI Control	Gh_A02G1014	CHX18	-4.14	4.93521e-10	Cation/H(+) antiporter 18
Incompatible 8DAI Control vs Compatible 8DAI Control	Gh_D06G2371	TRG-31	-4.139	5.09453e-10	Probable aquaporin PIP-type 7a
Incompatible 8DAI Control vs Compatible 8DAI Control	Gh_D11G1365	EXO84A	-2.119	6.08925e-10	Exocyst complex component EXO84A
Incompatible 8DAI Control vs Compatible 8DAI Control	Gh_D01G2160	LHW	-3.308	2.26912e-09	Transcription factor LHW
Incompatible 8DAI Control vs Compatible 8DAI Control	Gh_D11G0664	na	-1.429	2.80276e-09	na
Incompatible 8DAI Control vs Compatible 8DAI Control	Gh_A03G0028	NPF7.3	-3.743	3.13922e-09	Protein NRT1/ PTR FAMILY 7.3
Incompatible 8DAI Control vs Compatible 8DAI Control	Gh_Sca005165G01	na	-10.009	7.81554e-09	Glycine-rich Rna-binding protein GRP1A
Incompatible 8DAI Control vs Compatible 8DAI Control	Gh_A03G0256	NRT2.3	-9.196	8.60357e-09	High affinity nitrate transporter 2.3
Incompatible 8DAI Control vs Compatible 8DAI Control	Gh_A01G1900	LHW	-4.146	1.48913e-08	Transcription factor LHW
Incompatible 8DAI Control vs Compatible 8DAI Control	Gh_D05G0503	na	-2.106	3.18283e-08	na
Incompatible 8DAI Control vs Compatible 8DAI Control	Gh_A10G2319	SHR	-3.605	5.4754e-08	Protein SHORT-ROOT
Incompatible 8DAI Control vs Compatible 8DAI Control	Gh_A05G1688	Lmln	-2.874	7.02565e-08	Leishmanolysin-like peptidase
Incompatible 8DAI Control vs Compatible 8DAI Control	Gh_D03G1308	NRT2.3	-10.181	1.02877e-07	High affinity nitrate transporter 2.3
Incompatible 8DAI Control vs Compatible 8DAI Control	Gh_A06G1683	BOR4	-3.09	1.14156e-07	Boron transporter 4
Incompatible 8DAI Control vs Compatible 8DAI Control	Gh_D13G1920	PIRL6	-5.883	1.54342e-07	Plant intracellular Ras-group-related LRR protein 6
Incompatible 8DAI Control vs Compatible 8DAI Control	Gh_A11G0054	Lipn	-1.201	1.69918e-07	Lipase member N
Incompatible 8DAI Control vs Compatible 8DAI Control	Gh_A10G0642	FBXL13	-1.562	2.31369e-07	F-box/LRR-repeat protein 13
Incompatible 8DAI Control vs Compatible 8DAI Control	Gh_A05G1970	ST2	-5.003	2.87066e-07	High affinity sulfate transporter 2
Incompatible 8DAI Control vs Compatible 8DAI Control	Gh_D06G0686	GGT3	-1.42	3.02335e-07	Gamma-glutamyltranspeptidase 3
Incompatible 8DAI Control vs Compatible 8DAI Control	Gh_D04G0418	WRKY3	-1.377	3.08757e-07	Probable WRKY transcription factor 3
Incompatible 8DAI Control vs Compatible 8DAI Control	Gh_A13G2281	na	-2.273	3.60147e-07	na
Incompatible 8DAI Control vs Compatible 8DAI Control	Gh_A13G1658	APM1	-2.468	3.72811e-07	Aminopeptidase M1
Incompatible 8DAI Control vs Compatible 8DAI Control	Gh_D05G0490	CCD	-4.392	4.42817e-07	Carotenoid 9,10(9',10')-cleavage dioxygenase
Incompatible 8DAI Control vs Compatible 8DAI Control	Gh_D08G1493	na	-4.992	4.42817e-07	na
Incompatible 8DAI Control vs Compatible 8DAI Control	Gh_D10G1811	ACT	-5.146	5.03266e-07	Vinorine synthase
Incompatible 8DAI Control vs Compatible 8DAI Control	Gh_D11G3237	na	-1.492	5.39126e-07	na
Incompatible 8DAI Control vs Compatible 8DAI Control	Gh_D09G0036	pof4	-1.383	5.79218e-07	Elongin-A
Incompatible 8DAI Control vs Compatible 8DAI Control	Gh_D06G2095	serinc	-0.941	6.12527e-07	Probable serine incorporator
Incompatible 8DAI Control vs Compatible 8DAI Control	Gh_A03G0492	maoII	-2.475	9.06119e-07	Copper methylamine oxidase
Incompatible 8DAI Control vs Compatible 8DAI Control	Gh_A08G0931	na	-0.932	9.06119e-07	na
Incompatible 8DAI Control vs Compatible 8DAI Control	Gh_A07G1589	POX2	-4.004	9.87589e-07	Proline dehydrogenase 2, mitochondrial
Incompatible 8DAI Control vs Compatible 8DAI Control	Gh_A12G1711	KING1	-1.546	9.9247e-07	SNF1-related protein kinase regulatory subunit gamma-1
Incompatible 8DAI Control vs Compatible 8DAI Control	Gh_Sca004857G01	na	-1.971	1.02985e-06	na
Incompatible 8DAI Control vs Compatible 8DAI Control	Gh_A01G1788	PSK6	-1.924	1.26483e-06	Putative phytosulfokines 6
Incompatible 8DAI Control vs Compatible 8DAI Control	Gh_D12G0263	At2g16365	-2.089	1.26483e-06	F-box protein At2g16365
Incompatible 8DAI Control vs Compatible 8DAI Control	Gh_D13G2405	DPBF3	-1.193	1.35028e-06	ABSCISIC ACID-INSENSITIVE 5-like protein 2
Incompatible 8DAI Control vs Compatible 8DAI Control	Gh_D04G0702	na	-1.423	1.69176e-06	Alpha-mannosidase
Incompatible 8DAI Control vs Compatible 8DAI Control	Gh_A10G2073	SNC1	-2.531	1.80221e-06	Protein SUPPRESSOR OF npr1-1, CONSTITUTIVE 1
Incompatible 8DAI Control vs Compatible 8DAI Control	Gh_A04G1076	na	-2.524	2.13532e-06	Fructose-1,6-bisphosphatase, cytosolic
Incompatible 8DAI Control vs Compatible 8DAI Control	Gh_A05G2477	ATL7	-2.475	2.15067e-06	RING-H2 finger protein ATL7
Incompatible 8DAI Control vs Compatible 8DAI Control	Gh_A13G0448	NPF4.6	-2.37	2.47839e-06	Protein NRT1/ PTR FAMILY 4.6
Incompatible 8DAI Control vs Compatible 8DAI Control	Gh_D03G1043	maoII	-2.341	2.57531e-06	Copper methylamine oxidase
Incompatible 8DAI Control vs Compatible 8DAI Control	Gh_D06G0864	LKR/SDH	-2.301	2.65339e-06	Alpha-aminoadipic semialdehyde synthase
Incompatible 8DAI Control vs Compatible 8DAI Control	Gh_D04G0682	na	-1.591	2.86393e-06	na
Incompatible 8DAI Control vs Compatible 8DAI Control	Gh_D06G1061	TPR1	-1.74	2.93376e-06	Topless-related protein 1
Incompatible 8DAI Control vs Compatible 8DAI Control	Gh_A05G3323	At5g09300	-1.539	3.09705e-06	2-oxoisovalerate dehydrogenase subunit alpha 2, mitochondrial
Incompatible 8DAI Control vs Compatible 8DAI Control	Gh_D03G0240	Ddb2	-1.69	3.48095e-06	Dna damage-binding protein 2
Incompatible 8DAI Control vs Compatible 8DAI Control	Gh_A11G2244	CPRF2	-3.084	4.93368e-06	Light-inducible protein CPRF2
Incompatible 8DAI Control vs Compatible 8DAI Control	Gh_D04G0734	NFD4	-1.418	5.5597e-06	Protein NUCLEAR FUSION DEFECTIVE 4
Incompatible 8DAI Control vs Compatible 8DAI Control	Gh_D09G1488	na	-1.391	6.95057e-06	na
Incompatible 8DAI Control vs Compatible 8DAI Control	Gh_D10G2353	CSA1	-3.46	7.36035e-06	Disease resistance-like protein CSA1
Incompatible 8DAI Control vs Compatible 8DAI Control	Gh_D01G1044	RD21A	-1.487	7.88486e-06	Cysteine proteinase RD21a
Incompatible 8DAI Control vs Compatible 8DAI Control	Gh_D08G0480	GSO1	-8.515	8.09436e-06	LRR receptor-like serine/threonine-protein kinase GSO1
Incompatible 8DAI Control vs Compatible 8DAI Control	Gh_A08G1248	VAD1	-1.225	8.16369e-06	Protein VASCULAR ASSOCIATED DEATH 1, chloroplastic
Incompatible 8DAI Control vs Compatible 8DAI Control	Gh_D04G0641	DIVARICATA	-2.226	8.16369e-06	Transcription factor DIVARICATA
Incompatible 8DAI Control vs Compatible 8DAI Control	Gh_D09G0219	AATP1	-3.985	8.16369e-06	AAA-ATPase ASD, mitochondrial
Incompatible 8DAI Control vs Compatible 8DAI Control	Gh_D10G0440	ZIP10	-6.681	8.26453e-06	Probable zinc transporter 10
Incompatible 8DAI Control vs Compatible 8DAI Control	Gh_A08G0110	na	-1.001	8.26606e-06	Casein kinase I
Incompatible 8DAI Control vs Compatible 8DAI Control	Gh_D03G1135	na	-2.465	8.26606e-06	na
Incompatible 8DAI Control vs Compatible 8DAI Control	Gh_A06G1875	SVP	-3.254	8.50637e-06	MADS-box protein SVP
Incompatible 8DAI Control vs Compatible 8DAI Control	Gh_D10G0692	RPM1	-2.309	8.50637e-06	Disease resistance protein RPM1
Incompatible 8DAI Control vs Compatible 8DAI Control	Gh_D10G2433	At4g17915	-3.638	9.20638e-06	Putative pentatricopeptide repeat-containing protein At4g17915
Incompatible 8DAI Control vs Compatible 8DAI Control	Gh_A05G0956	SKOR	-2.205	9.30928e-06	Potassium channel SKOR
Incompatible 8DAI Control vs Compatible 8DAI Control	Gh_A09G0775	ELF3	-2.393	9.716e-06	Protein EARLY FLOWERING 3
Incompatible 8DAI Control vs Compatible 8DAI Control	Gh_A05G1148	na	-3.226	1.01763e-05	na
Incompatible 8DAI Control vs Compatible 8DAI Control	Gh_A07G1158	SPAC24B11.05	-2.098	1.02245e-05	Uncharacterized protein C24B11.05
Incompatible 8DAI Control vs Compatible 8DAI Control	Gh_A06G1944	LKR/SDH	-2.08	1.04862e-05	Alpha-aminoadipic semialdehyde synthase
Incompatible 8DAI Control vs Compatible 8DAI Control	Gh_D10G1691	Os02g0460200	-2.115	1.12677e-05	Flowering-promoting factor 1-like protein 3
Incompatible 8DAI Control vs Compatible 8DAI Control	Gh_D03G1480	EDR1	-1.626	1.31071e-05	Serine/threonine-protein kinase EDR1
Incompatible 8DAI Control vs Compatible 8DAI Control	Gh_A05G1816	APT1	-1.244	1.39837e-05	Adenine phosphoribosyltransferase 1, chloroplastic
Incompatible 8DAI Control vs Compatible 8DAI Control	Gh_D12G0389	CBSDUF3	-3.003	1.39837e-05	DUF21 domain-containing protein At2g14520
Incompatible 8DAI Control vs Compatible 8DAI Control	Gh_D12G1002	RPPL1	-1.777	1.58824e-05	Putative disease resistance RPP13-like protein 1
Incompatible 8DAI Control vs Compatible 8DAI Control	Gh_A04G0180	UBQ10	-1.387	1.6915e-05	Polyubiquitin 10
Incompatible 8DAI Control vs Compatible 8DAI Control	Gh_D03G1630	IRL5	-2.419	1.73228e-05	Plant intracellular Ras-group-related LRR protein 5
Incompatible 8DAI Control vs Compatible 8DAI Control	Gh_A03G1115	CDKG-2	-0.969	1.73775e-05	Cyclin-dependent kinase G-2
Incompatible 8DAI Control vs Compatible 8DAI Control	Gh_A02G1472	Ddb2	-1.67	1.90903e-05	Dna damage-binding protein 2
Incompatible 8DAI Control vs Compatible 8DAI Control	Gh_D01G1093	na	-3.79	2.01718e-05	na
Incompatible 8DAI Control vs Compatible 8DAI Control	Gh_A12G0726	HAT22	-2.085	2.14052e-05	Homeobox-leucine zipper protein HAT22
Incompatible 8DAI Control vs Compatible 8DAI Control	Gh_D03G0716	ABCC10	-2.524	2.14052e-05	ABC transporter C family member 10
Incompatible 8DAI Control vs Compatible 8DAI Control	Gh_D08G1137	na	-0.839	2.14052e-05	na
Incompatible 8DAI Control vs Compatible 8DAI Control	Gh_A05G3547	PIRL6	-6.289	2.36149e-05	Plant intracellular Ras-group-related LRR protein 6
Incompatible 8DAI Control vs Compatible 8DAI Control	Gh_D11G0310	NFD4	-3.141	2.36149e-05	Protein NUCLEAR FUSION DEFECTIVE 4
Incompatible 8DAI Control vs Compatible 8DAI Control	Gh_A01G1701	ABCG22	-3.297	2.40321e-05	ABC transporter G family member 22
Incompatible 8DAI Control vs Compatible 8DAI Control	Gh_A09G0914	DIVARICATA	-2.885	2.57554e-05	Transcription factor DIVARICATA
Incompatible 8DAI Control vs Compatible 8DAI Control	Gh_D01G2030	At3g23620	-1.262	2.69048e-05	Ribosome production factor 2 homolog
Incompatible 8DAI Control vs Compatible 8DAI Control	Gh_D04G1799	na	-1.665	2.78299e-05	Endoglucanase
Incompatible 8DAI Control vs Compatible 8DAI Control	Gh_Sca006659G01	At3g07870	-1.612	2.82499e-05	F-box protein At3g07870
Incompatible 8DAI Control vs Compatible 8DAI Control	Gh_D04G0824	na	-2.292	2.86476e-05	na
Incompatible 8DAI Control vs Compatible 8DAI Control	Gh_A11G2452	FBL3	-2.616	2.94316e-05	F-box/LRR-repeat protein 3
Incompatible 8DAI Control vs Compatible 8DAI Control	Gh_A05G1118	BGAL17	-2.366	3.13503e-05	Beta-galactosidase 17
Incompatible 8DAI Control vs Compatible 8DAI Control	Gh_D02G0450	PHO1	-1.971	3.24427e-05	Phosphate transporter PHO1
Incompatible 8DAI Control vs Compatible 8DAI Control	Gh_D06G0226	xynA	-1.463	3.25614e-05	Endo-1,4-beta-xylanase A
Incompatible 8DAI Control vs Compatible 8DAI Control	Gh_D10G0156	CRK10	-6.517	3.25614e-05	Cysteine-rich receptor-like protein kinase 10
Incompatible 8DAI Control vs Compatible 8DAI Control	Gh_A13G1648	TIM17-2	-1.95	3.58005e-05	Mitochondrial import inner membrane translocase subunit TIM17-2
Incompatible 8DAI Control vs Compatible 8DAI Control	Gh_A04G0651	UPL4	-1.198	3.59692e-05	E3 ubiquitin-protein ligase UPL4
Incompatible 8DAI Control vs Compatible 8DAI Control	Gh_D02G0674	na	-0.847	3.59692e-05	na
Incompatible 8DAI Control vs Compatible 8DAI Control	Gh_D05G1036	SDR2a	-3.398	3.59692e-05	Short-chain dehydrogenase reductase 2a
Incompatible 8DAI Control vs Compatible 8DAI Control	Gh_D11G2770	FBL3	-2.481	3.59692e-05	F-box/LRR-repeat protein 3
Incompatible 8DAI Control vs Compatible 8DAI Control	Gh_A05G0795	ZIP1	-2.187	3.87779e-05	Zinc transporter 1
Incompatible 8DAI Control vs Compatible 8DAI Control	Gh_A02G1319	ZED1	-2.2	4.24505e-05	Non-functional pseudokinase ZED1
Incompatible 8DAI Control vs Compatible 8DAI Control	Gh_A02G1747	na	-1.127	4.24505e-05	na
Incompatible 8DAI Control vs Compatible 8DAI Control	Gh_A12G1556	STN7	-1.151	4.24505e-05	Serine/threonine-protein kinase STN7, chloroplastic
Incompatible 8DAI Control vs Compatible 8DAI Control	Gh_D05G2012	APT1	-1.464	4.24505e-05	Adenine phosphoribosyltransferase 1, chloroplastic
Incompatible 8DAI Control vs Compatible 8DAI Control	Gh_D08G2555	NPR1	-1.792	4.69234e-05	Regulatory protein NPR1
Incompatible 8DAI Control vs Compatible 8DAI Control	Gh_A06G1865	xynA	-1.706	4.72389e-05	Endo-1,4-beta-xylanase A
Incompatible 8DAI Control vs Compatible 8DAI Control	Gh_D11G1272	UPL7	-2.502	4.72389e-05	E3 ubiquitin-protein ligase UPL7
Incompatible 8DAI Control vs Compatible 8DAI Control	Gh_A08G0711	HRPN	-1.819	5.03986e-05	Peroxidase N
Incompatible 8DAI Control vs Compatible 8DAI Control	Gh_A09G1700	na	-0.931	5.80971e-05	na
Incompatible 8DAI Control vs Compatible 8DAI Control	Gh_D05G2199	ST2	-4.717	5.80971e-05	High affinity sulfate transporter 2
Incompatible 8DAI Control vs Compatible 8DAI Control	Gh_A04G0197	na	-2.099	5.83662e-05	na
Incompatible 8DAI Control vs Compatible 8DAI Control	Gh_D03G1342	At2g23060	-3.994	5.83662e-05	Probable N-acetyltransferase HLS1-like
Incompatible 8DAI Control vs Compatible 8DAI Control	Gh_D02G2390	tatB	-2.434	5.87075e-05	Sec-independent protein translocase protein TatB
Incompatible 8DAI Control vs Compatible 8DAI Control	Gh_D02G0031	At3g53590	-2.115	6.0005e-05	Putative leucine-rich repeat receptor-like serine/threonine-protein kinase At3g53590
Incompatible 8DAI Control vs Compatible 8DAI Control	Gh_A05G3450	URIII	-1.717	6.20129e-05	Uricase-2
Incompatible 8DAI Control vs Compatible 8DAI Control	Gh_A03G0022	IRL5	-2.027	6.342e-05	Plant intracellular Ras-group-related LRR protein 5
Incompatible 8DAI Control vs Compatible 8DAI Control	Gh_D04G1947	URIII	-1.355	6.342e-05	Uricase-2
Incompatible 8DAI Control vs Compatible 8DAI Control	Gh_D10G1286	na	-1.383	6.342e-05	Pirin-like protein
Incompatible 8DAI Control vs Compatible 8DAI Control	Gh_D11G2903	N	-3.388	6.44642e-05	TMV resistance protein N
Incompatible 8DAI Control vs Compatible 8DAI Control	Gh_A08G2230	At4g29190	-2.439	6.8084e-05	Zinc finger CCCH domain-containing protein 49
Incompatible 8DAI Control vs Compatible 8DAI Control	Gh_D03G1635	na	-2.024	7.16005e-05	na
Incompatible 8DAI Control vs Compatible 8DAI Control	Gh_A06G1730	PUB33	-4.813	7.35892e-05	U-box domain-containing protein 33
Incompatible 8DAI Control vs Compatible 8DAI Control	Gh_D13G0976	ACX4	-1.404	7.67809e-05	Acyl-coenzyme A oxidase 4, peroxisomal
Incompatible 8DAI Control vs Compatible 8DAI Control	Gh_A13G2098	na	-4.392	7.91103e-05	na
Incompatible 8DAI Control vs Compatible 8DAI Control	Gh_D02G1221	RPL19B	-3.381	7.97614e-05	60S ribosomal protein L19-2
Incompatible 8DAI Control vs Compatible 8DAI Control	Gh_A06G1779	CPC	-2.8	8.57571e-05	Transcription factor CPC
Incompatible 8DAI Control vs Compatible 8DAI Control	Gh_D06G1906	Drap1	-1.025	8.57571e-05	Dr1-associated corepressor
Incompatible 8DAI Control vs Compatible 8DAI Control	Gh_A10G0170	B120	-1.239	9.43827e-05	G-type lectin S-receptor-like serine/threonine-protein kinase B120
Incompatible 8DAI Control vs Compatible 8DAI Control	Gh_D06G0375	Os07g0604000	-3.268	9.89512e-05	Probable 6-phosphogluconolactonase 2
Incompatible 8DAI Control vs Compatible 8DAI Control	Gh_D03G0714	CHX18	-3.2	0.000100573	Cation/H(+) antiporter 18
Incompatible 8DAI Control vs Compatible 8DAI Control	Gh_A01G0769	SAUR72	-4.111	0.000102207	Auxin-responsive protein SAUR72
Incompatible 8DAI Control vs Compatible 8DAI Control	Gh_D11G1095	na	-1.644	0.000102207	na
Incompatible 8DAI Control vs Compatible 8DAI Control	Gh_A02G0050	CYP71D10	-3.287	0.000108663	Cytochrome P450 71D10
Incompatible 8DAI Control vs Compatible 8DAI Control	Gh_D10G0791	yacP	-2.29	0.000108663	Uncharacterized protein YacP
Incompatible 8DAI Control vs Compatible 8DAI Control	Gh_D05G3517	UBQ10	-1.161	0.000109861	Polyubiquitin 10
Incompatible 8DAI Control vs Compatible 8DAI Control	Gh_D07G1956	XERICO	-2.849	0.000109861	Probable E3 ubiquitin-protein ligase XERICO
Incompatible 8DAI Control vs Compatible 8DAI Control	Gh_A06G0244	AGL16	-1.675	0.000110124	Agamous-like MADS-box protein AGL16
Incompatible 8DAI Control vs Compatible 8DAI Control	Gh_A07G0083	na	-2.002	0.000110124	na
Incompatible 8DAI Control vs Compatible 8DAI Control	Gh_D11G1144	na	-1.79	0.000111069	na
Incompatible 8DAI Control vs Compatible 8DAI Control	Gh_D11G0946	ATI1	-0.94	0.000117489	ATG8-interacting protein 1
Incompatible 8DAI Control vs Compatible 8DAI Control	Gh_A03G1423	na	-1.242	0.000118727	na
Incompatible 8DAI Control vs Compatible 8DAI Control	Gh_D13G0883	FER	-3.166	0.000118865	Receptor-like protein kinase FERONIA
Incompatible 8DAI Control vs Compatible 8DAI Control	Gh_D06G0070	naC053	-1.277	0.000122781	naC domain-containing protein 53
Incompatible 8DAI Control vs Compatible 8DAI Control	Gh_A12G2322	CYP735A2	-1.162	0.000125353	Cytokinin hydroxylase
Incompatible 8DAI Control vs Compatible 8DAI Control	Gh_A06G0174	ERF008	-2.054	0.000129054	Ethylene-responsive transcription factor ERF008
Incompatible 8DAI Control vs Compatible 8DAI Control	Gh_D01G1827	ASD1	-1.186	0.000140259	Alpha-L-arabinofuranosidase 1
Incompatible 8DAI Control vs Compatible 8DAI Control	Gh_A05G2213	OFP7	-3.103	0.000144448	Transcription repressor OFP7
Incompatible 8DAI Control vs Compatible 8DAI Control	Gh_D05G3197	naC021	-1.518	0.000145092	naC domain-containing protein 21/22
Incompatible 8DAI Control vs Compatible 8DAI Control	Gh_A03G0397	At1g34300	-0.974	0.00014568	G-type lectin S-receptor-like serine/threonine-protein kinase At1g34300
Incompatible 8DAI Control vs Compatible 8DAI Control	Gh_D12G1010	SAUR36	-4.584	0.00014568	Auxin-responsive protein SAUR36
Incompatible 8DAI Control vs Compatible 8DAI Control	Gh_D05G3597	RAB3GAP1	-2.858	0.00014641	Rab3 GTPase-activating protein catalytic subunit
Incompatible 8DAI Control vs Compatible 8DAI Control	Gh_D11G1092	TPK5	-1.772	0.000147464	Two-pore potassium channel 5
Incompatible 8DAI Control vs Compatible 8DAI Control	Gh_A07G2335	na	-1.14	0.000153353	na
Incompatible 8DAI Control vs Compatible 8DAI Control	Gh_A11G0950	na	-1.383	0.000154198	na
Incompatible 8DAI Control vs Compatible 8DAI Control	Gh_A05G0861	RAP2-7	-1.418	0.000161068	Ethylene-responsive transcription factor RAP2-7
Incompatible 8DAI Control vs Compatible 8DAI Control	Gh_A13G0580	At1g22040	-1.429	0.000161068	F-box/kelch-repeat protein At1g22040
Incompatible 8DAI Control vs Compatible 8DAI Control	Gh_A07G0482	abhd17c	-1.228	0.000161801	Alpha/beta hydrolase domain-containing protein 17C
Incompatible 8DAI Control vs Compatible 8DAI Control	Gh_D02G0030	At1g06840	-1.871	0.000163014	Probable LRR receptor-like serine/threonine-protein kinase At1g06840
Incompatible 8DAI Control vs Compatible 8DAI Control	Gh_D01G1218	TBR	-2.195	0.000165468	Protein trichome birefringence
Incompatible 8DAI Control vs Compatible 8DAI Control	Gh_D02G0404	CIPK7	-2.007	0.000165699	CBL-interacting serine/threonine-protein kinase 7
Incompatible 8DAI Control vs Compatible 8DAI Control	Gh_A02G0446	SPL7	-1.25	0.000165987	Squamosa promoter-binding-like protein 7
Incompatible 8DAI Control vs Compatible 8DAI Control	Gh_D06G0230	ITPK3	-2.176	0.000165987	Inositol-tetrakisphosphate 1-kinase 3
Incompatible 8DAI Control vs Compatible 8DAI Control	Gh_A11G2488	na	-6.01	0.000167276	na
Incompatible 8DAI Control vs Compatible 8DAI Control	Gh_A03G0693	PLP2	-7.295	0.000172579	Patatin-like protein 2
Incompatible 8DAI Control vs Compatible 8DAI Control	Gh_D01G1714	WRKY9	-2.127	0.000174043	Probable WRKY transcription factor 9
Incompatible 8DAI Control vs Compatible 8DAI Control	Gh_D05G1041	SKOR	-2.387	0.000176101	Potassium channel SKOR
Incompatible 8DAI Control vs Compatible 8DAI Control	Gh_A07G0913	GTF2A1	-0.652	0.000180404	Transcription initiation factor IIA subunit 1
Incompatible 8DAI Control vs Compatible 8DAI Control	Gh_A11G2453	GRDP1	-4.37	0.000180751	Glycine-rich domain-containing protein 1
Incompatible 8DAI Control vs Compatible 8DAI Control	Gh_D04G0388	UBP20	-1.263	0.000180751	Ubiquitin carboxyl-terminal hydrolase 20
Incompatible 8DAI Control vs Compatible 8DAI Control	Gh_D07G1257	SPAC24B11.05	-1.611	0.000181328	Uncharacterized protein C24B11.05
Incompatible 8DAI Control vs Compatible 8DAI Control	Gh_D11G1271	na	-2.276	0.00018346	na
Incompatible 8DAI Control vs Compatible 8DAI Control	Gh_A07G1977	pvaA	-2.552	0.000189558	Polyvinylalcohol dehydrogenase
Incompatible 8DAI Control vs Compatible 8DAI Control	Gh_D07G1917	At3g07870	-1.24	0.000189558	F-box protein At3g07870
Incompatible 8DAI Control vs Compatible 8DAI Control	Gh_A05G3738	At1g21890	-4.545	0.000191395	WAT1-related protein At1g21890
Incompatible 8DAI Control vs Compatible 8DAI Control	Gh_A11G1484	slc38a6	-1.358	0.000191395	Probable sodium-coupled neutral amino acid transporter 6
Incompatible 8DAI Control vs Compatible 8DAI Control	Gh_D13G2431	4CLL7	-1.167	0.000196538	4-coumarate--CoA ligase-like 7
Incompatible 8DAI Control vs Compatible 8DAI Control	Gh_A01G0993	RD21A	-1.115	0.000197932	Cysteine proteinase RD21a
Incompatible 8DAI Control vs Compatible 8DAI Control	Gh_A07G2288	At4g29190	-2.933	0.000203013	Zinc finger CCCH domain-containing protein 49
Incompatible 8DAI Control vs Compatible 8DAI Control	Gh_A05G2011	NRAMP5	-3.555	0.000204089	Metal transporter Nramp5
Incompatible 8DAI Control vs Compatible 8DAI Control	Gh_A12G1505	naC029	-2.838	0.000205242	naC transcription factor 29
Incompatible 8DAI Control vs Compatible 8DAI Control	Gh_A05G0951	SDR2a	-5.258	0.000213823	Short-chain dehydrogenase reductase 2a
Incompatible 8DAI Control vs Compatible 8DAI Control	Gh_D04G0068	PAP28	-1.231	0.000218166	Probable inactive purple acid phosphatase 28
Incompatible 8DAI Control vs Compatible 8DAI Control	Gh_A03G0913	na	-1.207	0.000221692	na
Incompatible 8DAI Control vs Compatible 8DAI Control	Gh_A10G1212	na	-1.32	0.000224623	Pirin-like protein
Incompatible 8DAI Control vs Compatible 8DAI Control	Gh_D12G2011	na	-1.425	0.000227039	na
Incompatible 8DAI Control vs Compatible 8DAI Control	Gh_A08G1112	TSS	-1.664	0.000239409	Protein TSS
Incompatible 8DAI Control vs Compatible 8DAI Control	Gh_A10G0845	AMPP	-0.868	0.000239409	Probable Xaa-Pro aminopeptidase P
Incompatible 8DAI Control vs Compatible 8DAI Control	Gh_D01G2173	PAE5	-1.195	0.000239409	Pectin acetylesterase 5
Incompatible 8DAI Control vs Compatible 8DAI Control	Gh_D05G0083	At2g34160	-1.646	0.000239409	Uncharacterized protein At2g34160
Incompatible 8DAI Control vs Compatible 8DAI Control	Gh_D09G2211	PMP22	-1.182	0.000239409	Peroxisomal membrane protein PMP22
Incompatible 8DAI Control vs Compatible 8DAI Control	Gh_D11G2838	CpNIFS3	-1.691	0.000239409	Probable L-cysteine desulfhydrase, chloroplastic
Incompatible 8DAI Control vs Compatible 8DAI Control	Gh_Sca004965G03	UPL1	-3.441	0.000239409	E3 ubiquitin-protein ligase UPL1
Incompatible 8DAI Control vs Compatible 8DAI Control	Gh_A05G3101	FBL4	-1.407	0.000242275	F-box/LRR-repeat protein 4
Incompatible 8DAI Control vs Compatible 8DAI Control	Gh_D09G1899	At3g50808	-1.79	0.000242275	Uncharacterized protein At3g50808
Incompatible 8DAI Control vs Compatible 8DAI Control	Gh_A11G0229	na	-0.959	0.000254226	na
Incompatible 8DAI Control vs Compatible 8DAI Control	Gh_D11G2859	TOP1	-1.1	0.000257378	Dna topoisomerase 1
Incompatible 8DAI Control vs Compatible 8DAI Control	Gh_A03G1126	ABCC3	-2.624	0.000259149	ABC transporter C family member 3
Incompatible 8DAI Control vs Compatible 8DAI Control	Gh_D13G0587	na	-3.893	0.000259149	na
Incompatible 8DAI Control vs Compatible 8DAI Control	Gh_A05G3144	NPF5.8	-2.615	0.000267658	Protein NRT1/ PTR FAMILY 5.8
Incompatible 8DAI Control vs Compatible 8DAI Control	Gh_D02G0510	na	-1.664	0.000267805	Lipase
Incompatible 8DAI Control vs Compatible 8DAI Control	Gh_D05G0918	FTSH8	-0.811	0.000270456	ATP-dependent zinc metalloprotease FTSH 8, mitochondrial
Incompatible 8DAI Control vs Compatible 8DAI Control	Gh_D01G1346	NPF8.3	-0.936	0.000281538	Protein NRT1/ PTR FAMILY 8.3
Incompatible 8DAI Control vs Compatible 8DAI Control	Gh_D09G1895	MYC2	-1.411	0.000287485	Transcription factor MYC2
Incompatible 8DAI Control vs Compatible 8DAI Control	Gh_A06G1407	WUN1	-1.953	0.000289273	Wound-induced protein 1
Incompatible 8DAI Control vs Compatible 8DAI Control	Gh_A09G0316	na	-1.741	0.000302723	na
Incompatible 8DAI Control vs Compatible 8DAI Control	Gh_A03G1983	TPPG	-1.881	0.000312898	Probable trehalose-phosphate phosphatase G
Incompatible 8DAI Control vs Compatible 8DAI Control	Gh_D05G2786	BZIP60	-1.207	0.00031526	bZIP transcription factor 60
Incompatible 8DAI Control vs Compatible 8DAI Control	Gh_D13G2160	AOP1	-3.631	0.000322567	Probable 2-oxoglutarate-dependent dioxygenase AOP1
Incompatible 8DAI Control vs Compatible 8DAI Control	Gh_A13G0148	na	-1.47	0.000324149	Protein yippee-like
Incompatible 8DAI Control vs Compatible 8DAI Control	Gh_D11G0716	At3g28050	-2.067	0.000324149	WAT1-related protein At3g28050
Incompatible 8DAI Control vs Compatible 8DAI Control	Gh_D09G1431	At1g67720	-1.074	0.000325114	Probable LRR receptor-like serine/threonine-protein kinase At1g67720
Incompatible 8DAI Control vs Compatible 8DAI Control	Gh_D12G1410	ACX3	-1.384	0.000325114	Acyl-coenzyme A oxidase 3, peroxisomal
Incompatible 8DAI Control vs Compatible 8DAI Control	Gh_A02G0055	At3g08860	-1.97	0.000335855	Alanine--glyoxylate aminotransferase 2 homolog 3, mitochondrial
Incompatible 8DAI Control vs Compatible 8DAI Control	Gh_A06G0240	At5g65660	-1.843	0.000337793	Uncharacterized protein At5g65660
Incompatible 8DAI Control vs Compatible 8DAI Control	Gh_D03G0810	At4g31240	-2.107	0.000337793	Probable nucleoredoxin 3
Incompatible 8DAI Control vs Compatible 8DAI Control	Gh_A13G1007	CYP93B1	-3.32	0.000339963	Licodione synthase
Incompatible 8DAI Control vs Compatible 8DAI Control	Gh_A01G0065	Zadh2	-1.76	0.000345184	Zinc-binding alcohol dehydrogenase domain-containing protein 2
Incompatible 8DAI Control vs Compatible 8DAI Control	Gh_A03G1852	LAZ1	-1.481	0.000355825	Protein LAZ1
Incompatible 8DAI Control vs Compatible 8DAI Control	Gh_A05G2582	ACD6	-3.431	0.000356396	Protein ACCELERATED CELL DEATH 6
Incompatible 8DAI Control vs Compatible 8DAI Control	Gh_D02G1295	At2g44130	-1.315	0.00035768	F-box/kelch-repeat protein At2g44130
Incompatible 8DAI Control vs Compatible 8DAI Control	Gh_A08G0400	BPM2	-1.239	0.00036004	BTB/POZ and MATH domain-containing protein 2
Incompatible 8DAI Control vs Compatible 8DAI Control	Gh_D04G1486	CPK4	-1.829	0.00036004	Calcium-dependent protein kinase 4
Incompatible 8DAI Control vs Compatible 8DAI Control	Gh_D12G1972	na	-7.231	0.0003666	na
Incompatible 8DAI Control vs Compatible 8DAI Control	Gh_D03G1320	GLY	-1.684	0.000377576	Lactoylglutathione lyase
Incompatible 8DAI Control vs Compatible 8DAI Control	Gh_D03G0153	At3g50690	-0.894	0.000377754	Acidic leucine-rich nuclear phosphoprotein 32-related protein
Incompatible 8DAI Control vs Compatible 8DAI Control	Gh_A05G1748	WEB1	-0.989	0.000378651	Protein WEAK CHLOROPLAST MOVEMENT UNDER BLUE LIGHT 1
Incompatible 8DAI Control vs Compatible 8DAI Control	Gh_D09G0498	HIP1	-1.874	0.000380271	Probable E3 ubiquitin-protein ligase HIP1
Incompatible 8DAI Control vs Compatible 8DAI Control	Gh_A13G0202	RS2Z32	-1.057	0.000382089	Serine/arginine-rich splicing factor RS2Z32
Incompatible 8DAI Control vs Compatible 8DAI Control	Gh_A03G1621	At5g02860	-1.233	0.000383795	Pentatricopeptide repeat-containing protein At5g02860
Incompatible 8DAI Control vs Compatible 8DAI Control	Gh_A13G2308	PIRL6	-4.38	0.000383795	Plant intracellular Ras-group-related LRR protein 6
Incompatible 8DAI Control vs Compatible 8DAI Control	Gh_D05G3295	MBF1B	-0.937	0.000383795	Multiprotein-bridging factor 1b
Incompatible 8DAI Control vs Compatible 8DAI Control	Gh_D11G2710	AMI1	-2.16	0.000383795	Amidase 1
Incompatible 8DAI Control vs Compatible 8DAI Control	Gh_A08G0310	SAMDC	-1.456	0.000387334	S-adenosylmethionine decarboxylase proenzyme
Incompatible 8DAI Control vs Compatible 8DAI Control	Gh_A13G0895	BIP5	-4.62	0.000387334	Luminal-binding protein 5
Incompatible 8DAI Control vs Compatible 8DAI Control	Gh_A02G0732	CML44	-3.487	0.000388535	Probable calcium-binding protein CML44
Incompatible 8DAI Control vs Compatible 8DAI Control	Gh_A05G2473	CTR1	-2.128	0.000396336	Serine/threonine-protein kinase CTR1
Incompatible 8DAI Control vs Compatible 8DAI Control	Gh_D01G0757	At4g11680	-1.665	0.000399188	E3 ubiquitin-protein ligase At4g11680
Incompatible 8DAI Control vs Compatible 8DAI Control	Gh_D01G0789	SAUR72	-3.412	0.000400546	Auxin-responsive protein SAUR72
Incompatible 8DAI Control vs Compatible 8DAI Control	Gh_D08G2557	ABI2	-2.48	0.000400546	Protein phosphatase 2C 77
Incompatible 8DAI Control vs Compatible 8DAI Control	Gh_A06G1211	DELTA-OAT	-1.458	0.000402681	Ornithine aminotransferase, mitochondrial
Incompatible 8DAI Control vs Compatible 8DAI Control	Gh_D03G0030	AAE1	-2.142	0.000403499	Probable acyl-activating enzyme 1, peroxisomal
Incompatible 8DAI Control vs Compatible 8DAI Control	Gh_A11G0126	CBL4	-2.818	0.000403571	Calcineurin B-like protein 4
Incompatible 8DAI Control vs Compatible 8DAI Control	Gh_D02G0069	At3g08860	-2.06	0.000408894	Alanine--glyoxylate aminotransferase 2 homolog 3, mitochondrial
Incompatible 8DAI Control vs Compatible 8DAI Control	Gh_D08G1728	NPF7.3	-1.941	0.000414091	Protein NRT1/ PTR FAMILY 7.3
Incompatible 8DAI Control vs Compatible 8DAI Control	Gh_D13G2214	CBP60B	-1.088	0.000423039	Calmodulin-binding protein 60 B
Incompatible 8DAI Control vs Compatible 8DAI Control	Gh_D01G0239	PDK	-1.443	0.000425509	[Pyruvate dehydrogenase (acetyl-transferring)] kinase, mitochondrial
Incompatible 8DAI Control vs Compatible 8DAI Control	Gh_A01G1079	ABCA1	-1.202	0.000426975	ABC transporter A family member 1
Incompatible 8DAI Control vs Compatible 8DAI Control	Gh_A05G1797	AGL104	-2.657	0.000426975	Agamous-like MADS-box protein AGL104
Incompatible 8DAI Control vs Compatible 8DAI Control	Gh_A06G2008	LARP6A	-1.34	0.000426975	La-related protein 6A
Incompatible 8DAI Control vs Compatible 8DAI Control	Gh_D08G1506	SAUR36	-2.759	0.000426975	Auxin-responsive protein SAUR36
Incompatible 8DAI Control vs Compatible 8DAI Control	Gh_D11G1438	nxt3	-0.785	0.000426975	Putative G3BP-like protein
Incompatible 8DAI Control vs Compatible 8DAI Control	Gh_D09G2150	At5g43745	-1.466	0.000427896	Putative ion channel POLLUX-like 2
Incompatible 8DAI Control vs Compatible 8DAI Control	Gh_A04G0827	EDR2	-1.171	0.000428226	Protein ENHANCED DISEASE RESISTANCE 2
Incompatible 8DAI Control vs Compatible 8DAI Control	Gh_A01G1789	At3g23620	-1.035	0.000435003	Ribosome production factor 2 homolog
Incompatible 8DAI Control vs Compatible 8DAI Control	Gh_A12G1840	na	-1.455	0.000446482	na
Incompatible 8DAI Control vs Compatible 8DAI Control	Gh_A09G1412	MBR2	-0.914	0.000451411	E3 ubiquitin-protein ligase MBR2
Incompatible 8DAI Control vs Compatible 8DAI Control	Gh_D08G0829	HRPN	-2.045	0.000451411	Peroxidase N
Incompatible 8DAI Control vs Compatible 8DAI Control	Gh_D13G2147	na	-1.32	0.000451411	na
Incompatible 8DAI Control vs Compatible 8DAI Control	Gh_A01G0141	ACX3	-1.724	0.000454781	Acyl-coenzyme A oxidase 3, peroxisomal
Incompatible 8DAI Control vs Compatible 8DAI Control	Gh_A11G0964	EXPA17	-3.106	0.000466937	Putative expansin-A17
Incompatible 8DAI Control vs Compatible 8DAI Control	Gh_A13G1326	CODM	-2.8	0.000468416	Codeine O-demethylase
Incompatible 8DAI Control vs Compatible 8DAI Control	Gh_D01G2029	PSK6	-1.947	0.0004692	Putative phytosulfokines 6
Incompatible 8DAI Control vs Compatible 8DAI Control	Gh_A05G1776	RD21A	-1.151	0.000478903	Cysteine proteinase RD21a
Incompatible 8DAI Control vs Compatible 8DAI Control	Gh_Sca018356G01	na	-2.593	0.000495722	na
Incompatible 8DAI Control vs Compatible 8DAI Control	Gh_A09G1592	na	-2.241	0.000501294	na
Incompatible 8DAI Control vs Compatible 8DAI Control	Gh_A01G0486	CBSX5	-2.494	0.000510241	CBS domain-containing protein CBSX5
Incompatible 8DAI Control vs Compatible 8DAI Control	Gh_D13G1874	na	-2.296	0.000516268	Auxin-repressed 12.5 kDa protein
Incompatible 8DAI Control vs Compatible 8DAI Control	Gh_A11G0808	ATI1	-0.843	0.000536323	ATG8-interacting protein 1
Incompatible 8DAI Control vs Compatible 8DAI Control	Gh_A04G1098	ARI2	-0.859	0.000540583	Probable E3 ubiquitin-protein ligase ARI2
Incompatible 8DAI Control vs Compatible 8DAI Control	Gh_A10G0050	na	-1.362	0.000549568	Beta-amyrin 28-oxidase
Incompatible 8DAI Control vs Compatible 8DAI Control	Gh_D04G1651	syf2	-1.12	0.000549568	Pre-mRna-splicing factor syf2
Incompatible 8DAI Control vs Compatible 8DAI Control	Gh_D13G0888	na	-1.563	0.000549568	Cytochrome P450 CYP749A22
Incompatible 8DAI Control vs Compatible 8DAI Control	Gh_A06G1688	At4g14610	-1.215	0.00055225	Probable disease resistance protein At4g14610
Incompatible 8DAI Control vs Compatible 8DAI Control	Gh_A12G0683	na	-8.213	0.000553797	na
Incompatible 8DAI Control vs Compatible 8DAI Control	Gh_D10G1086	Msed_1424	-1.843	0.000569602	Succinate-semialdehyde dehydrogenase (acetylating)
Incompatible 8DAI Control vs Compatible 8DAI Control	Gh_D05G1711	At2g30600/At2g30610	-1.646	0.000587414	BTB/POZ domain-containing protein At2g30600
Incompatible 8DAI Control vs Compatible 8DAI Control	Gh_D10G1110	MAN6	-1.819	0.000587414	Mannan endo-1,4-beta-mannosidase 6
Incompatible 8DAI Control vs Compatible 8DAI Control	Gh_A05G0902	LOG1	-2.404	0.000591335	Cytokinin riboside 5'-monophosphate phosphoribohydrolase LOG1
Incompatible 8DAI Control vs Compatible 8DAI Control	Gh_A11G2046	na	-1.939	0.00060663	na
Incompatible 8DAI Control vs Compatible 8DAI Control	Gh_D06G0042	AUL1	-1.064	0.00060663	Auxilin-like protein 1
Incompatible 8DAI Control vs Compatible 8DAI Control	Gh_A10G0353	ML2	-1.176	0.000613235	Protein MEI2-like 2
Incompatible 8DAI Control vs Compatible 8DAI Control	Gh_A05G2916	na	-1.288	0.00063083	Alpha-mannosidase
Incompatible 8DAI Control vs Compatible 8DAI Control	Gh_D08G1128	PSRP1	-1.967	0.000630915	Ribosome-binding factor PSRP1, chloroplastic
Incompatible 8DAI Control vs Compatible 8DAI Control	Gh_A06G0208	PP2A10	-1.451	0.000636462	Protein PHLOEM PROTEIN 2-LIKE A10
Incompatible 8DAI Control vs Compatible 8DAI Control	Gh_D02G1534	PUB6	-1.152	0.000636462	U-box domain-containing protein 6
Incompatible 8DAI Control vs Compatible 8DAI Control	Gh_D12G2486	PP2A13	-2.463	0.000639013	F-box protein PP2-A13
Incompatible 8DAI Control vs Compatible 8DAI Control	Gh_A09G2341	MYC2	-1.266	0.000644409	Transcription factor MYC2
Incompatible 8DAI Control vs Compatible 8DAI Control	Gh_D13G0118	PUB23	-1.425	0.000644761	E3 ubiquitin-protein ligase PUB23
Incompatible 8DAI Control vs Compatible 8DAI Control	Gh_D08G0850	TBC1D5	-1.044	0.000651618	TBC1 domain family member 5
Incompatible 8DAI Control vs Compatible 8DAI Control	Gh_D12G1480	RNF141	-1.625	0.000651618	RING finger protein 141
Incompatible 8DAI Control vs Compatible 8DAI Control	Gh_D03G1049	AGD1	-4.319	0.000665369	ADP-ribosylation factor GTPase-activating protein AGD1
Incompatible 8DAI Control vs Compatible 8DAI Control	Gh_A12G0941	SBTI1.1	-1.913	0.000665957	Subtilisin-like protease SBT1.1
Incompatible 8DAI Control vs Compatible 8DAI Control	Gh_A09G2007	STK38	-1.501	0.000666798	Serine/threonine-protein kinase 38
Incompatible 8DAI Control vs Compatible 8DAI Control	Gh_D10G2440	At1g26500	-1.578	0.000667131	Putative pentatricopeptide repeat-containing protein At1g26500
Incompatible 8DAI Control vs Compatible 8DAI Control	Gh_D11G2561	CPRF2	-2.4	0.000667471	Light-inducible protein CPRF2
Incompatible 8DAI Control vs Compatible 8DAI Control	Gh_D10G0858	SAC6	-1.588	0.000668985	Phosphoinositide phosphatase SAC6
Incompatible 8DAI Control vs Compatible 8DAI Control	Gh_D01G2055	PIP5K9	-1.78	0.000672845	Phosphatidylinositol 4-phosphate 5-kinase 9
Incompatible 8DAI Control vs Compatible 8DAI Control	Gh_A02G0714	ACR3	-1.602	0.000672997	ACT domain-containing protein ACR3
Incompatible 8DAI Control vs Compatible 8DAI Control	Gh_D06G1509	DELTA-OAT	-1.532	0.000672997	Ornithine aminotransferase, mitochondrial
Incompatible 8DAI Control vs Compatible 8DAI Control	Gh_D04G0145	ATX1	-1.485	0.000679772	Copper transport protein ATX1
Incompatible 8DAI Control vs Compatible 8DAI Control	Gh_A03G0223	ETO1	-1.039	0.000692968	Ethylene-overproduction protein 1
Incompatible 8DAI Control vs Compatible 8DAI Control	Gh_A06G0321	MUB6	-1.312	0.000697995	Membrane-anchored ubiquitin-fold protein 6
Incompatible 8DAI Control vs Compatible 8DAI Control	Gh_A13G2269	na	-1.62	0.000702909	na
Incompatible 8DAI Control vs Compatible 8DAI Control	Gh_D03G1838	CDKF-4	-0.852	0.000703828	Cyclin-dependent kinase F-4
Incompatible 8DAI Control vs Compatible 8DAI Control	Gh_A01G0147	rsc5	-1.09	0.000720279	Random slug protein 5
Incompatible 8DAI Control vs Compatible 8DAI Control	Gh_A12G2144	CBL4	-2.701	0.000728734	Calcineurin B-like protein 4
Incompatible 8DAI Control vs Compatible 8DAI Control	Gh_D05G0699	ORG2	-5.361	0.000729818	Transcription factor ORG2
Incompatible 8DAI Control vs Compatible 8DAI Control	Gh_A04G1392	PIP5K9	-0.959	0.000742677	Phosphatidylinositol 4-phosphate 5-kinase 9
Incompatible 8DAI Control vs Compatible 8DAI Control	Gh_D01G1197	CRTISO	-1.132	0.000743717	Prolycopene isomerase, chloroplastic
Incompatible 8DAI Control vs Compatible 8DAI Control	Gh_A02G0398	PHO1	-1.702	0.000763822	Phosphate transporter PHO1
Incompatible 8DAI Control vs Compatible 8DAI Control	Gh_D02G1456	MPK17	-1.739	0.000778496	Mitogen-activated protein kinase 17
Incompatible 8DAI Control vs Compatible 8DAI Control	Gh_A04G0898	na	-1.559	0.000779825	na
Incompatible 8DAI Control vs Compatible 8DAI Control	Gh_Sca004981G04	CAN1	-2.247	0.000780937	Staphylococcal-like nuclease CAN1
Incompatible 8DAI Control vs Compatible 8DAI Control	Gh_A05G2749	COI1	-0.899	0.000803839	Coronatine-insensitive protein 1
Incompatible 8DAI Control vs Compatible 8DAI Control	Gh_A09G1478	na	-1.146	0.000808919	na
Incompatible 8DAI Control vs Compatible 8DAI Control	Gh_D02G0071	tom1l2	-0.761	0.000808919	TOM1-like protein 2
Incompatible 8DAI Control vs Compatible 8DAI Control	Gh_D11G3365	LACS7	-1.412	0.000815064	Long chain acyl-CoA synthetase 7, peroxisomal
Incompatible 8DAI Control vs Compatible 8DAI Control	Gh_A06G1167	WRKY65	-1.217	0.000815477	Probable WRKY transcription factor 65
Incompatible 8DAI Control vs Compatible 8DAI Control	Gh_A12G0935	URT1	-0.733	0.000815477	UTP:Rna uridylyltransferase 1
Incompatible 8DAI Control vs Compatible 8DAI Control	Gh_D10G2568	EDR1	-1.525	0.000815477	Serine/threonine-protein kinase EDR1
Incompatible 8DAI Control vs Compatible 8DAI Control	Gh_D07G0834	na	-1.375	0.000831773	na
Incompatible 8DAI Control vs Compatible 8DAI Control	Gh_A11G0941	PALD1	-2.825	0.000842934	Paladin
Incompatible 8DAI Control vs Compatible 8DAI Control	Gh_A04G0213	na	-2.131	0.000844165	na
Incompatible 8DAI Control vs Compatible 8DAI Control	Gh_A05G1397	na	-2.156	0.000844165	na
Incompatible 8DAI Control vs Compatible 8DAI Control	Gh_D07G0259	FIPS5	-0.988	0.000844165	FIP1[V]-like protein
Incompatible 8DAI Control vs Compatible 8DAI Control	Gh_D09G0155	WAKL1	-2.038	0.000849234	Wall-associated receptor kinase-like 1
Incompatible 8DAI Control vs Compatible 8DAI Control	Gh_D01G0409	na	-0.98	0.000849674	na
Incompatible 8DAI Control vs Compatible 8DAI Control	Gh_D07G1974	RNS2	-2.559	0.000849674	Ribonuclease 2
Incompatible 8DAI Control vs Compatible 8DAI Control	Gh_D12G2054	RCD1	-0.712	0.000856119	Inactive poly [ADP-ribose] polymerase RCD1
Incompatible 8DAI Control vs Compatible 8DAI Control	Gh_A01G0307	SRG1	-3.351	0.000867697	Protein SRG1
Incompatible 8DAI Control vs Compatible 8DAI Control	Gh_A09G0737	BRG1	-2.254	0.000867697	BOI-related E3 ubiquitin-protein ligase 1
Incompatible 8DAI Control vs Compatible 8DAI Control	Gh_A10G1377	Msed_1424	-1.676	0.000867697	Succinate-semialdehyde dehydrogenase (acetylating)
Incompatible 8DAI Control vs Compatible 8DAI Control	Gh_D11G2446	na	-2.592	0.000867697	na
Incompatible 8DAI Control vs Compatible 8DAI Control	Gh_D12G0056	bsdc1	-0.808	0.000867697	BSD domain-containing protein 1
Incompatible 8DAI Control vs Compatible 8DAI Control	Gh_D10G2521	N	-1.029	0.000868794	TMV resistance protein N
Incompatible 8DAI Control vs Compatible 8DAI Control	Gh_D12G2134	ERF5	-1.808	0.000877039	Ethylene-responsive transcription factor 5
Incompatible 8DAI Control vs Compatible 8DAI Control	Gh_A05G0196	DSP8	-1.214	0.000879384	Putative dual specificity protein phosphatase DSP8
Incompatible 8DAI Control vs Compatible 8DAI Control	Gh_A03G1472	OXP1	-0.861	0.000884818	5-oxoprolinase
Incompatible 8DAI Control vs Compatible 8DAI Control	Gh_A05G1489	At1g16860	-1.925	0.000894948	Uncharacterized membrane protein At1g16860
Incompatible 8DAI Control vs Compatible 8DAI Control	Gh_D05G0977	Ppp6r3	-1.175	0.000895678	Serine/threonine-protein phosphatase 6 regulatory subunit 3
Incompatible 8DAI Control vs Compatible 8DAI Control	Gh_A13G1026	ZEP	-1.7	0.000895931	Zeaxanthin epoxidase, chloroplastic
Incompatible 8DAI Control vs Compatible 8DAI Control	Gh_D05G3873	RAP2-7	-1.435	0.000896293	Ethylene-responsive transcription factor RAP2-7
Incompatible 8DAI Control vs Compatible 8DAI Control	Gh_A12G0072	CUL1	-0.716	0.000916736	Cullin-1
Incompatible 8DAI Control vs Compatible 8DAI Control	Gh_D03G1089	EXO70B1	-1.391	0.000922487	Exocyst complex component EXO70B1
Incompatible 8DAI Control vs Compatible 8DAI Control	Gh_D13G1505	BGLU41	-1.943	0.000939141	Putative beta-glucosidase 41
Incompatible 8DAI Control vs Compatible 8DAI Control	Gh_D06G0106	KO	-2.523	0.000943677	Ent-kaurene oxidase, chloroplastic
Incompatible 8DAI Control vs Compatible 8DAI Control	Gh_Sca008593G01	na	-1.932	0.000943826	na
Incompatible 8DAI Control vs Compatible 8DAI Control	Gh_A11G1119	ALMT12	-3.171	0.000948154	Aluminum-activated malate transporter 12
Incompatible 8DAI Control vs Compatible 8DAI Control	Gh_A01G0875	PREP	-4.917	0.000954701	Prolyl endopeptidase
Incompatible 8DAI Control vs Compatible 8DAI Control	Gh_D11G2400	BACOVA_02659	-1.544	0.000956603	Beta-glucosidase BoGH3B
Incompatible 8DAI Control vs Compatible 8DAI Control	Gh_D12G0605	COAD	-1.55	0.000977318	Phosphopantetheine adenylyltransferase
Incompatible 8DAI Control vs Compatible 8DAI Control	Gh_D10G1462	LYK4	-3.964	0.000983	LysM domain receptor-like kinase 4
Incompatible 8DAI Control vs Compatible 8DAI Control	Gh_A10G1973	APK1A	-1.619	0.000995897	Protein kinase APK1A, chloroplastic
Incompatible 8DAI Control vs Compatible 8DAI Control	Gh_A03G2063	EIN3	-1.074	0.00102063	Protein ETHYLENE INSENSITIVE 3
Incompatible 8DAI Control vs Compatible 8DAI Control	Gh_A11G2727	na	-9.727	0.00102768	na
Incompatible 8DAI Control vs Compatible 8DAI Control	Gh_A05G3807	At2g30600/At2g30610	-1.782	0.00103393	BTB/POZ domain-containing protein At2g30600
Incompatible 8DAI Control vs Compatible 8DAI Control	Gh_A02G0941	naC014	-1.055	0.00103522	naC domain-containing protein 14
Incompatible 8DAI Control vs Compatible 8DAI Control	Gh_A07G2071	BAG2	-2.029	0.00103781	BAG family molecular chaperone regulator 2
Incompatible 8DAI Control vs Compatible 8DAI Control	Gh_A08G1226	ATG8F	-1.31	0.00103781	Autophagy-related protein 8f
Incompatible 8DAI Control vs Compatible 8DAI Control	Gh_A06G1561	RS2Z32	-0.69	0.00104591	Serine/arginine-rich splicing factor RS2Z32
Incompatible 8DAI Control vs Compatible 8DAI Control	Gh_Sca006457G01	EIL3	-1.758	0.00105104	ETHYLENE INSENSITIVE 3-like 3 protein
Incompatible 8DAI Control vs Compatible 8DAI Control	Gh_D10G0361	ML2	-1.517	0.00105644	Protein MEI2-like 2
Incompatible 8DAI Control vs Compatible 8DAI Control	Gh_D04G0277	At5g09300	-1.764	0.00106246	2-oxoisovalerate dehydrogenase subunit alpha 2, mitochondrial
Incompatible 8DAI Control vs Compatible 8DAI Control	Gh_A11G2493	CpNIFS3	-1.221	0.001068	Probable L-cysteine desulfhydrase, chloroplastic
Incompatible 8DAI Control vs Compatible 8DAI Control	Gh_A04G1473	syf2	-1.103	0.00108591	Pre-mRna-splicing factor syf2
Incompatible 8DAI Control vs Compatible 8DAI Control	Gh_D09G2213	FAO1	-2.719	0.00108591	Long-chain-alcohol oxidase FAO1
Incompatible 8DAI Control vs Compatible 8DAI Control	Gh_D10G0753	FBXL13	-1.376	0.00108591	F-box/LRR-repeat protein 13
Incompatible 8DAI Control vs Compatible 8DAI Control	Gh_D13G2404	EIN3	-0.81	0.00108631	Protein ETHYLENE INSENSITIVE 3
Incompatible 8DAI Control vs Compatible 8DAI Control	Gh_A05G1971	ST3	-2.975	0.00108641	Low affinity sulfate transporter 3
Incompatible 8DAI Control vs Compatible 8DAI Control	Gh_D08G1872	na	-3.015	0.00109851	na
Incompatible 8DAI Control vs Compatible 8DAI Control	Gh_D10G1565	PHO1	-2.529	0.0011151	Phosphate transporter PHO1
Incompatible 8DAI Control vs Compatible 8DAI Control	Gh_A10G1744	CYP94A1	-2.389	0.0011164	Cytochrome P450 94A1
Incompatible 8DAI Control vs Compatible 8DAI Control	Gh_A08G0053	Syncrip	-0.868	0.00113439	Heterogeneous nuclear ribonucleoprotein Q
Incompatible 8DAI Control vs Compatible 8DAI Control	Gh_D11G2009	na	-1.941	0.00113667	na
Incompatible 8DAI Control vs Compatible 8DAI Control	Gh_D05G0274	PFK3	-1.823	0.00113781	ATP-dependent 6-phosphofructokinase 3
Incompatible 8DAI Control vs Compatible 8DAI Control	Gh_A08G0149	Nol8	-2.027	0.0011401	Nucleolar protein 8
Incompatible 8DAI Control vs Compatible 8DAI Control	Gh_A08G1329	ANK2	-0.917	0.0011401	Ankyrin-2
Incompatible 8DAI Control vs Compatible 8DAI Control	Gh_D04G1115	UPL4	-1.073	0.00114134	E3 ubiquitin-protein ligase UPL4
Incompatible 8DAI Control vs Compatible 8DAI Control	Gh_D08G1263	na	-4.741	0.00114134	na
Incompatible 8DAI Control vs Compatible 8DAI Control	Gh_A05G2342	MYB6	-2.151	0.00115085	Transcription repressor MYB6
Incompatible 8DAI Control vs Compatible 8DAI Control	Gh_D02G1238	ORC2	-1.432	0.00116698	Origin of replication complex subunit 2
Incompatible 8DAI Control vs Compatible 8DAI Control	Gh_D05G3291	na	-2.582	0.00116698	na
Incompatible 8DAI Control vs Compatible 8DAI Control	Gh_D08G2596	At2g19810	-2.295	0.00116698	Zinc finger CCCH domain-containing protein 20
Incompatible 8DAI Control vs Compatible 8DAI Control	Gh_A11G1757	SRK2E	-1.065	0.00117346	Serine/threonine-protein kinase SRK2E
Incompatible 8DAI Control vs Compatible 8DAI Control	Gh_A10G0157	CRK10	-2.337	0.00117459	Cysteine-rich receptor-like protein kinase 10
Incompatible 8DAI Control vs Compatible 8DAI Control	Gh_A05G1044	TPL	-1.212	0.00117911	Protein TOPLESS
Incompatible 8DAI Control vs Compatible 8DAI Control	Gh_A06G0560	At4g26100	-0.916	0.00117911	Casein kinase I isoform delta-like
Incompatible 8DAI Control vs Compatible 8DAI Control	Gh_A08G1433	na	-0.925	0.00117911	na
Incompatible 8DAI Control vs Compatible 8DAI Control	Gh_D07G1742	CRWN1	-0.803	0.00117911	Protein CROWDED NUCLEI 1
Incompatible 8DAI Control vs Compatible 8DAI Control	Gh_D09G0567	PHT1-7	-6.626	0.00118497	Probable inorganic phosphate transporter 1-7
Incompatible 8DAI Control vs Compatible 8DAI Control	Gh_D11G2771	GRDP1	-2.385	0.00121117	Glycine-rich domain-containing protein 1
Incompatible 8DAI Control vs Compatible 8DAI Control	Gh_A03G1685	spp27	-1.004	0.00121607	Upstream activation factor subunit spp27
Incompatible 8DAI Control vs Compatible 8DAI Control	Gh_A08G1475	CAT6	-3.409	0.00123651	Cationic amino acid transporter 6, chloroplastic
Incompatible 8DAI Control vs Compatible 8DAI Control	Gh_D08G0176	CRS1	-0.859	0.00123977	Chloroplastic group IIA intron splicing facilitator CRS1, chloroplastic
Incompatible 8DAI Control vs Compatible 8DAI Control	Gh_D11G0725	At1g27190	-0.863	0.00126738	Probable inactive receptor kinase At1g27190
Incompatible 8DAI Control vs Compatible 8DAI Control	Gh_A13G2354	CBP60B	-0.712	0.00127522	Calmodulin-binding protein 60 B
Incompatible 8DAI Control vs Compatible 8DAI Control	Gh_D08G1727	na	-0.834	0.00128099	na
Incompatible 8DAI Control vs Compatible 8DAI Control	Gh_D09G0234	NPF5.8	-2.548	0.00128534	Protein NRT1/ PTR FAMILY 5.8
Incompatible 8DAI Control vs Compatible 8DAI Control	Gh_D11G2533	PHL1	-0.94	0.00129117	Protein PHR1-LIKE 1
Incompatible 8DAI Control vs Compatible 8DAI Control	Gh_D10G2255	APK1A	-1.184	0.0013011	Protein kinase APK1A, chloroplastic
Incompatible 8DAI Control vs Compatible 8DAI Control	Gh_A01G0241	PDK	-1.422	0.00131616	[Pyruvate dehydrogenase (acetyl-transferring)] kinase, mitochondrial
Incompatible 8DAI Control vs Compatible 8DAI Control	Gh_D02G1945	na	-1.518	0.00131616	na
Incompatible 8DAI Control vs Compatible 8DAI Control	Gh_A13G0295	At2g16250	-1.253	0.00131795	Probable LRR receptor-like serine/threonine-protein kinase At2g16250
Incompatible 8DAI Control vs Compatible 8DAI Control	Gh_A06G0449	TOC90	-1.619	0.0013236	Translocase of chloroplast 90, chloroplastic
Incompatible 8DAI Control vs Compatible 8DAI Control	Gh_D01G0381	DIR15	-3.627	0.00134644	Dirigent protein 15
Incompatible 8DAI Control vs Compatible 8DAI Control	Gh_D09G0337	LHT1	-1.81	0.00134644	Lysine histidine transporter 1
Incompatible 8DAI Control vs Compatible 8DAI Control	Gh_A05G1792	CYP81E1	-1.621	0.00135494	Isoflavone 2'-hydroxylase
Incompatible 8DAI Control vs Compatible 8DAI Control	Gh_A01G0110	TFT6	-4.582	0.00136045	14-3-3 protein 6
Incompatible 8DAI Control vs Compatible 8DAI Control	Gh_D10G1384	BGAL9	-1.504	0.00137507	Beta-galactosidase 9
Incompatible 8DAI Control vs Compatible 8DAI Control	Gh_A13G1012	CINV2	-1.363	0.00138016	Alkaline/neutral invertase CINV2
Incompatible 8DAI Control vs Compatible 8DAI Control	Gh_D01G0711	na	-2.636	0.0013831	na
Incompatible 8DAI Control vs Compatible 8DAI Control	Gh_D01G0665	VTC2	-1.175	0.00140926	GDP-L-galactose phosphorylase 1
Incompatible 8DAI Control vs Compatible 8DAI Control	Gh_D05G2953	na	-0.991	0.00141297	na
Incompatible 8DAI Control vs Compatible 8DAI Control	Gh_D09G0329	B'ETA	-1.141	0.00141658	Serine/threonine protein phosphatase 2A 59 kDa regulatory subunit B' eta isoform
Incompatible 8DAI Control vs Compatible 8DAI Control	Gh_A12G2299	RVE6	-1.233	0.00142285	Protein REVEILLE 6
Incompatible 8DAI Control vs Compatible 8DAI Control	Gh_D04G1096	JKD	-1.348	0.00142285	Zinc finger protein JACKDAW
Incompatible 8DAI Control vs Compatible 8DAI Control	Gh_A10G2306	AAE5	-3.074	0.00142983	Probable acyl-activating enzyme 5, peroxisomal
Incompatible 8DAI Control vs Compatible 8DAI Control	Gh_D11G0279	BAM3	-4.452	0.00143114	Beta-amylase 3, chloroplastic
Incompatible 8DAI Control vs Compatible 8DAI Control	Gh_D10G0853	na	-2.398	0.00144026	na
Incompatible 8DAI Control vs Compatible 8DAI Control	Gh_A08G1210	na	-4.491	0.00144642	na
Incompatible 8DAI Control vs Compatible 8DAI Control	Gh_D06G2115	LARP6A	-1.147	0.00144758	La-related protein 6A
Incompatible 8DAI Control vs Compatible 8DAI Control	Gh_D05G1325	na	-2.876	0.00145608	na
Incompatible 8DAI Control vs Compatible 8DAI Control	Gh_D08G0583	At5g01110	-1.611	0.00145608	Pentatricopeptide repeat-containing protein At5g01110
Incompatible 8DAI Control vs Compatible 8DAI Control	Gh_D02G0217	CBDAS2	-2.507	0.00146042	Cannabidiolic acid synthase-like 1
Incompatible 8DAI Control vs Compatible 8DAI Control	Gh_A07G0690	PUB4	-1.391	0.00146058	U-box domain-containing protein 4
Incompatible 8DAI Control vs Compatible 8DAI Control	Gh_A11G1268	PRT1	-0.965	0.00146058	E3 ubiquitin-protein ligase PRT1
Incompatible 8DAI Control vs Compatible 8DAI Control	Gh_D05G2358	FAB1D	-1.254	0.00146705	Putative 1-phosphatidylinositol-3-phosphate 5-kinase FAB1D
Incompatible 8DAI Control vs Compatible 8DAI Control	Gh_A08G0283	RH8	-1.096	0.00147773	DEAD-box ATP-dependent Rna helicase 8
Incompatible 8DAI Control vs Compatible 8DAI Control	Gh_A08G2364	CYP94A1	-1.172	0.00149242	Cytochrome P450 94A1
Incompatible 8DAI Control vs Compatible 8DAI Control	Gh_D07G0861	na	-1.636	0.00150109	na
Incompatible 8DAI Control vs Compatible 8DAI Control	Gh_D10G1422	AAE5	-3.075	0.00150109	Probable acyl-activating enzyme 5, peroxisomal
Incompatible 8DAI Control vs Compatible 8DAI Control	Gh_D08G2606	na	-0.956	0.00150931	na
Incompatible 8DAI Control vs Compatible 8DAI Control	Gh_A09G0566	PHT1-7	-3.297	0.00151194	Probable inorganic phosphate transporter 1-7
Incompatible 8DAI Control vs Compatible 8DAI Control	Gh_A10G0984	PHO1	-2.233	0.00151194	Phosphate transporter PHO1
Incompatible 8DAI Control vs Compatible 8DAI Control	Gh_D13G2148	At4g11680	-1.044	0.00151194	E3 ubiquitin-protein ligase At4g11680
Incompatible 8DAI Control vs Compatible 8DAI Control	Gh_A12G1208	At5g08350	-2.141	0.00152447	GEM-like protein 4
Incompatible 8DAI Control vs Compatible 8DAI Control	Gh_D08G2254	GID1C	-1.031	0.00152664	Gibberellin receptor GID1C
Incompatible 8DAI Control vs Compatible 8DAI Control	Gh_A10G1360	MAN6	-1.514	0.00152905	Mannan endo-1,4-beta-mannosidase 6
Incompatible 8DAI Control vs Compatible 8DAI Control	Gh_D03G0532	VTE4	-1.628	0.0015396	Probable tocopherol O-methyltransferase, chloroplastic
Incompatible 8DAI Control vs Compatible 8DAI Control	Gh_A03G0859	mybl2	-1.336	0.00154993	Myb-related protein B
Incompatible 8DAI Control vs Compatible 8DAI Control	Gh_D12G0391	na	-2.609	0.00155795	na
Incompatible 8DAI Control vs Compatible 8DAI Control	Gh_A11G1298	At3g17800	-1.945	0.00157164	UV-B-induced protein At3g17800, chloroplastic
Incompatible 8DAI Control vs Compatible 8DAI Control	Gh_D02G0775	CML44	-2.366	0.00157164	Probable calcium-binding protein CML44
Incompatible 8DAI Control vs Compatible 8DAI Control	Gh_D03G0515	At3g50808	-1.679	0.00157164	Uncharacterized protein At3g50808
Incompatible 8DAI Control vs Compatible 8DAI Control	Gh_D02G1296	na	-1.151	0.00157266	na
Incompatible 8DAI Control vs Compatible 8DAI Control	Gh_D01G1760	POT5	-2.74	0.00160039	Potassium transporter 5
Incompatible 8DAI Control vs Compatible 8DAI Control	Gh_D05G0875	VLN1	-0.975	0.00160717	Villin-1
Incompatible 8DAI Control vs Compatible 8DAI Control	Gh_D05G2795	na	-2.417	0.00160717	Cytochrome P450 CYP736A12
Incompatible 8DAI Control vs Compatible 8DAI Control	Gh_A09G2028	bsdc1	-1.009	0.00161491	BSD domain-containing protein 1
Incompatible 8DAI Control vs Compatible 8DAI Control	Gh_D02G1828	UBC26	-0.855	0.00161491	Probable ubiquitin-conjugating enzyme E2 26
Incompatible 8DAI Control vs Compatible 8DAI Control	Gh_D09G2314	alaS	-1.142	0.00161665	Alanine--tRna ligase
Incompatible 8DAI Control vs Compatible 8DAI Control	Gh_A04G0786	SAC8	-1.092	0.00162924	Phosphoinositide phosphatase SAC8
Incompatible 8DAI Control vs Compatible 8DAI Control	Gh_A02G0017	At1g06840	-1.595	0.00163257	Probable LRR receptor-like serine/threonine-protein kinase At1g06840
Incompatible 8DAI Control vs Compatible 8DAI Control	Gh_A01G1914	PAE5	-1.423	0.00164141	Pectin acetylesterase 5
Incompatible 8DAI Control vs Compatible 8DAI Control	Gh_A02G0662	na	-1.157	0.00166592	na
Incompatible 8DAI Control vs Compatible 8DAI Control	Gh_A12G0963	BPS1	-0.647	0.00166592	Protein BPS1, chloroplastic
Incompatible 8DAI Control vs Compatible 8DAI Control	Gh_D10G1249	ETFQO	-1.291	0.00166592	Electron transfer flavoprotein-ubiquinone oxidoreductase, mitochondrial
Incompatible 8DAI Control vs Compatible 8DAI Control	Gh_A01G1635	ASD1	-1.232	0.00169223	Alpha-L-arabinofuranosidase 1
Incompatible 8DAI Control vs Compatible 8DAI Control	Gh_A13G1388	At3g47200	-3.198	0.00169223	UPF0481 protein At3g47200
Incompatible 8DAI Control vs Compatible 8DAI Control	Gh_D05G2486	CYP82A3	-1.601	0.00169223	Cytochrome P450 82A3
Incompatible 8DAI Control vs Compatible 8DAI Control	Gh_D10G0602	MIOX1	-3.32	0.00169223	Inositol oxygenase 1
Incompatible 8DAI Control vs Compatible 8DAI Control	Gh_A01G0254	At1g11330	-2.198	0.00169798	G-type lectin S-receptor-like serine/threonine-protein kinase At1g11330
Incompatible 8DAI Control vs Compatible 8DAI Control	Gh_A08G2190	NPR1	-1.58	0.00169798	Regulatory protein NPR1
Incompatible 8DAI Control vs Compatible 8DAI Control	Gh_D04G0352	na	-3.304	0.00169798	na
Incompatible 8DAI Control vs Compatible 8DAI Control	Gh_A02G0784	echs1	-1.249	0.001699	Probable enoyl-CoA hydratase, mitochondrial
Incompatible 8DAI Control vs Compatible 8DAI Control	Gh_D01G1641	BRG3	-1.447	0.00170354	Probable BOI-related E3 ubiquitin-protein ligase 3
Incompatible 8DAI Control vs Compatible 8DAI Control	Gh_D05G1372	na	-1.814	0.00170354	na
Incompatible 8DAI Control vs Compatible 8DAI Control	Gh_D05G3100	na	-0.625	0.00170354	na
Incompatible 8DAI Control vs Compatible 8DAI Control	Gh_A03G1228	PUB18	-1.916	0.00170679	U-box domain-containing protein 18
Incompatible 8DAI Control vs Compatible 8DAI Control	Gh_A09G2018	surf6	-0.866	0.0017441	Surfeit locus protein 6 homolog
Incompatible 8DAI Control vs Compatible 8DAI Control	Gh_A13G2255	SYN4	-0.807	0.00175144	Sister chromatid cohesion 1 protein 4
Incompatible 8DAI Control vs Compatible 8DAI Control	Gh_D10G2075	ACT	-6.581	0.0017565	Vinorine synthase
Incompatible 8DAI Control vs Compatible 8DAI Control	Gh_A12G1954	ERF5	-1.834	0.00176572	Ethylene-responsive transcription factor 5
Incompatible 8DAI Control vs Compatible 8DAI Control	Gh_Sca004965G01	UPL1	-6.125	0.00176572	E3 ubiquitin-protein ligase UPL1
Incompatible 8DAI Control vs Compatible 8DAI Control	Gh_A03G2080	PLL5	-1.042	0.00176612	Probable protein phosphatase 2C 4
Incompatible 8DAI Control vs Compatible 8DAI Control	Gh_D01G0152	ILR3	-2.445	0.00176832	Transcription factor ILR3
Incompatible 8DAI Control vs Compatible 8DAI Control	Gh_D11G1513	na	-1.762	0.00176832	na
Incompatible 8DAI Control vs Compatible 8DAI Control	Gh_D05G0906	na	-1.676	0.00177448	Cucumisin
Incompatible 8DAI Control vs Compatible 8DAI Control	Gh_D01G0164	na	-2.003	0.00178419	na
Incompatible 8DAI Control vs Compatible 8DAI Control	Gh_D08G0690	MCCA	-1.796	0.00178749	Methylcrotonoyl-CoA carboxylase subunit alpha, mitochondrial
Incompatible 8DAI Control vs Compatible 8DAI Control	Gh_A12G2663	RCD1	-0.807	0.00179033	Inactive poly [ADP-ribose] polymerase RCD1
Incompatible 8DAI Control vs Compatible 8DAI Control	Gh_A11G0474	SAPK2	-1.464	0.00180612	Serine/threonine-protein kinase SAPK2
Incompatible 8DAI Control vs Compatible 8DAI Control	Gh_D03G1102	At4g27745	-1.997	0.00182578	Protein yippee-like At4g27745
Incompatible 8DAI Control vs Compatible 8DAI Control	Gh_D08G0408	SAMDC	-1.342	0.00184437	S-adenosylmethionine decarboxylase proenzyme
Incompatible 8DAI Control vs Compatible 8DAI Control	Gh_A12G0788	RGLG1	-0.987	0.00186114	E3 ubiquitin-protein ligase RGLG1
Incompatible 8DAI Control vs Compatible 8DAI Control	Gh_D03G0715	na	-2	0.00187513	na
Incompatible 8DAI Control vs Compatible 8DAI Control	Gh_D12G0052	MED33B	-1.258	0.00188767	Mediator of Rna polymerase II transcription subunit 33B
Incompatible 8DAI Control vs Compatible 8DAI Control	Gh_D07G2405	ELF3	-1.237	0.00189864	Protein EARLY FLOWERING 3
Incompatible 8DAI Control vs Compatible 8DAI Control	Gh_D01G0408	BPE	-0.686	0.00190764	Transcription factor BPE
Incompatible 8DAI Control vs Compatible 8DAI Control	Gh_D06G0534	NPF6.2	-4.527	0.00190764	Protein NRT1/ PTR FAMILY 6.2
Incompatible 8DAI Control vs Compatible 8DAI Control	Gh_D04G0528	RH46	-0.769	0.00190826	DEAD-box ATP-dependent Rna helicase 46
Incompatible 8DAI Control vs Compatible 8DAI Control	Gh_D11G3472	SRK2E	-0.957	0.00191381	Serine/threonine-protein kinase SRK2E
Incompatible 8DAI Control vs Compatible 8DAI Control	Gh_D09G0202	At5g15080	-0.839	0.00191676	Probable receptor-like protein kinase At5g15080
Incompatible 8DAI Control vs Compatible 8DAI Control	Gh_A03G1753	GATA5	-1.156	0.0019173	GATA transcription factor 5
Incompatible 8DAI Control vs Compatible 8DAI Control	Gh_A06G1509	CWC21	-0.791	0.00192732	Pre-mRna-splicing factor CWC21
Incompatible 8DAI Control vs Compatible 8DAI Control	Gh_A08G1685	H6H	-1.587	0.00192732	Hyoscyamine 6-dioxygenase
Incompatible 8DAI Control vs Compatible 8DAI Control	Gh_A13G1870	fp-1	-4.725	0.00192732	Foot protein 1 variant 1
Incompatible 8DAI Control vs Compatible 8DAI Control	Gh_D03G1042	NBR1	-0.924	0.00192732	Protein NBR1 homolog
Incompatible 8DAI Control vs Compatible 8DAI Control	Gh_D07G2299	GTE9	-0.839	0.00192732	Transcription factor GTE9
Incompatible 8DAI Control vs Compatible 8DAI Control	Gh_D11G1790	Syncrip	-1.101	0.0019568	Heterogeneous nuclear ribonucleoprotein Q
Incompatible 8DAI Control vs Compatible 8DAI Control	Gh_A11G0260	BAM3	-3.472	0.00196461	Beta-amylase 3, chloroplastic
Incompatible 8DAI Control vs Compatible 8DAI Control	Gh_D11G3324	PIP1-2	-1.81	0.00196654	Probable aquaporin PIP1-2
Incompatible 8DAI Control vs Compatible 8DAI Control	Gh_A05G3222	na	-0.968	0.00201026	na
Incompatible 8DAI Control vs Compatible 8DAI Control	Gh_D02G0754	At1g43900	-1.031	0.0020104	Probable protein phosphatase 2C 11
Incompatible 8DAI Control vs Compatible 8DAI Control	Gh_A11G2836	RPPL1	-2.393	0.00202256	Putative disease resistance RPP13-like protein 1
Incompatible 8DAI Control vs Compatible 8DAI Control	Gh_A05G1958	na	-1.328	0.00202763	na
Incompatible 8DAI Control vs Compatible 8DAI Control	Gh_Sca004867G02	VTC2	-1.866	0.00202905	GDP-L-galactose phosphorylase 1
Incompatible 8DAI Control vs Compatible 8DAI Control	Gh_D02G1599	At5g14450	-0.963	0.00204591	GDSL esterase/lipase At5g14450
Incompatible 8DAI Control vs Compatible 8DAI Control	Gh_D11G2924	N	-2.181	0.00204591	TMV resistance protein N
Incompatible 8DAI Control vs Compatible 8DAI Control	Gh_D05G1923	na	-1.421	0.00206005	na
Incompatible 8DAI Control vs Compatible 8DAI Control	Gh_A12G0581	CYP707A3	-5.97	0.00206701	Abscisic acid 8'-hydroxylase 3
Incompatible 8DAI Control vs Compatible 8DAI Control	Gh_A03G1684	SRK2E	-1.3	0.00206977	Serine/threonine-protein kinase SRK2E
Incompatible 8DAI Control vs Compatible 8DAI Control	Gh_D11G0665	na	-0.949	0.0020707	na
Incompatible 8DAI Control vs Compatible 8DAI Control	Gh_D02G0020	RNFT2	-0.843	0.00207079	RING finger and transmembrane domain-containing protein 2
Incompatible 8DAI Control vs Compatible 8DAI Control	Gh_A03G0005	na	-2.895	0.0020745	na
Incompatible 8DAI Control vs Compatible 8DAI Control	Gh_A05G1430	CRK25	-2.962	0.00208991	Cysteine-rich receptor-like protein kinase 25
Incompatible 8DAI Control vs Compatible 8DAI Control	Gh_D01G0978	na	-2.047	0.00210586	na
Incompatible 8DAI Control vs Compatible 8DAI Control	Gh_A05G3206	ARID2	-1.357	0.00210926	AT-rich interactive domain-containing protein 2
Incompatible 8DAI Control vs Compatible 8DAI Control	Gh_A08G1434	NPF7.3	-1.859	0.00210926	Protein NRT1/ PTR FAMILY 7.3
Incompatible 8DAI Control vs Compatible 8DAI Control	Gh_D09G1584	At5g01610	-1.17	0.00210926	Uncharacterized protein At5g01610
Incompatible 8DAI Control vs Compatible 8DAI Control	Gh_D08G1396	ATG6	-0.896	0.00212562	Beclin-1-like protein
Incompatible 8DAI Control vs Compatible 8DAI Control	Gh_A06G0605	GGT3	-1.312	0.00212829	Gamma-glutamyltranspeptidase 3
Incompatible 8DAI Control vs Compatible 8DAI Control	Gh_D01G0205	dadD	-0.732	0.00212829	5'-deoxyadenosine deaminase
Incompatible 8DAI Control vs Compatible 8DAI Control	Gh_D11G2973	Os05g0239150	-0.746	0.00213261	Zinc finger BED domain-containing protein RICESLEEPER 1
Incompatible 8DAI Control vs Compatible 8DAI Control	Gh_A10G1753	UBP12	-1.235	0.00213869	Ubiquitin carboxyl-terminal hydrolase 12
Incompatible 8DAI Control vs Compatible 8DAI Control	Gh_D13G0839	ARID2	-1.228	0.00214118	AT-rich interactive domain-containing protein 2
Incompatible 8DAI Control vs Compatible 8DAI Control	Gh_A05G2508	BZIP60	-0.902	0.00214964	bZIP transcription factor 60
Incompatible 8DAI Control vs Compatible 8DAI Control	Gh_A09G2108	alaS	-0.974	0.00215393	Alanine--tRna ligase
Incompatible 8DAI Control vs Compatible 8DAI Control	Gh_D02G1761	DTX12	-1.499	0.00215393	Protein DETOXIFICATION 12
Incompatible 8DAI Control vs Compatible 8DAI Control	Gh_D05G0984	LOG1	-2.67	0.00215393	Cytokinin riboside 5'-monophosphate phosphoribohydrolase LOG1
Incompatible 8DAI Control vs Compatible 8DAI Control	Gh_D06G1453	WRKY65	-1.018	0.00215393	Probable WRKY transcription factor 65
Incompatible 8DAI Control vs Compatible 8DAI Control	Gh_D05G1519	na	-2.039	0.00215767	Auxin-repressed 12.5 kDa protein
Incompatible 8DAI Control vs Compatible 8DAI Control	Gh_D12G1399	SWI2	-1.238	0.00215767	Switch 2
Incompatible 8DAI Control vs Compatible 8DAI Control	Gh_A04G0151	na	-2.327	0.00217509	na
Incompatible 8DAI Control vs Compatible 8DAI Control	Gh_D05G1134	HLS1	-3.548	0.00220658	Probable N-acetyltransferase HLS1
Incompatible 8DAI Control vs Compatible 8DAI Control	Gh_A13G1064	AMC4	-2.202	0.00220791	Metacaspase-4
Incompatible 8DAI Control vs Compatible 8DAI Control	Gh_A12G2154	DOF3.7	-0.876	0.00222434	Dof zinc finger protein DOF3.7
Incompatible 8DAI Control vs Compatible 8DAI Control	Gh_A05G0376	VAB	-1.633	0.00224654	VAN3-binding protein
Incompatible 8DAI Control vs Compatible 8DAI Control	Gh_A10G2279	BAM9	-1.065	0.00227524	Inactive beta-amylase 9
Incompatible 8DAI Control vs Compatible 8DAI Control	Gh_A06G0592	na	-1.716	0.00228299	na
Incompatible 8DAI Control vs Compatible 8DAI Control	Gh_A05G1598	HVA22I	-1.693	0.0022916	HVA22-like protein i
Incompatible 8DAI Control vs Compatible 8DAI Control	Gh_A09G0076	wdr26	-0.673	0.0022916	WD repeat-containing protein 26
Incompatible 8DAI Control vs Compatible 8DAI Control	Gh_A12G2609	CAC3	-1.44	0.0022916	Acetyl-coenzyme A carboxylase carboxyl transferase subunit alpha, chloroplastic
Incompatible 8DAI Control vs Compatible 8DAI Control	Gh_A12G2644	Ylpm1	-0.943	0.0022916	YLP motif-containing protein 1
Incompatible 8DAI Control vs Compatible 8DAI Control	Gh_D01G1763	POT5	-3.546	0.0022916	Potassium transporter 5
Incompatible 8DAI Control vs Compatible 8DAI Control	Gh_D12G1889	na	-3.054	0.0022916	na
Incompatible 8DAI Control vs Compatible 8DAI Control	Gh_D12G1986	LECRKS1	-0.963	0.0022916	L-type lectin-domain containing receptor kinase S.1
Incompatible 8DAI Control vs Compatible 8DAI Control	Gh_A12G2500	na	-0.794	0.00232218	na
Incompatible 8DAI Control vs Compatible 8DAI Control	Gh_A13G0914	Phrf1	-0.762	0.00232218	PHD and RING finger domain-containing protein 1
Incompatible 8DAI Control vs Compatible 8DAI Control	Gh_A02G1619	At3g51130	-0.712	0.00233711	UPF0183 protein At3g51130
Incompatible 8DAI Control vs Compatible 8DAI Control	Gh_A05G3011	DIVARICATA	-1.461	0.00233711	Transcription factor DIVARICATA
Incompatible 8DAI Control vs Compatible 8DAI Control	Gh_D05G1310	APM1	-1.389	0.00233711	Aminopeptidase M1
Incompatible 8DAI Control vs Compatible 8DAI Control	Gh_D12G1014	na	-5.88	0.00233711	na
Incompatible 8DAI Control vs Compatible 8DAI Control	Gh_A05G3230	GTE4	-1.19	0.00234124	Transcription factor GTE4
Incompatible 8DAI Control vs Compatible 8DAI Control	Gh_A11G1730	BLH2	-2.044	0.00234124	BEL1-like homeodomain protein 2
Incompatible 8DAI Control vs Compatible 8DAI Control	Gh_D10G0085	At5g47540	-1.006	0.00234124	Putative MO25-like protein At5g47540
Incompatible 8DAI Control vs Compatible 8DAI Control	Gh_A11G0983	na	-2.272	0.00234659	na
Incompatible 8DAI Control vs Compatible 8DAI Control	Gh_D04G1221	LAC7	-1.846	0.00234659	Laccase-7
Incompatible 8DAI Control vs Compatible 8DAI Control	Gh_A10G0424	ZIP10	-4.262	0.00238872	Probable zinc transporter 10
Incompatible 8DAI Control vs Compatible 8DAI Control	Gh_D03G0875	MLO2	-1.737	0.00239996	MLO-like protein 2
Incompatible 8DAI Control vs Compatible 8DAI Control	Gh_D13G1699	At3g47200	-6.883	0.0024397	UPF0481 protein At3g47200
Incompatible 8DAI Control vs Compatible 8DAI Control	Gh_A03G0228	At2g23060	-2.227	0.00246474	Probable N-acetyltransferase HLS1-like
Incompatible 8DAI Control vs Compatible 8DAI Control	Gh_A10G1241	ETFQO	-1.433	0.00246474	Electron transfer flavoprotein-ubiquinone oxidoreductase, mitochondrial
Incompatible 8DAI Control vs Compatible 8DAI Control	Gh_D05G2487	At4g33300	-1.445	0.00246474	Probable disease resistance protein At4g33300
Incompatible 8DAI Control vs Compatible 8DAI Control	Gh_A04G1291	na	-2.729	0.00248831	(+)-delta-cadinene synthase isozyme XC14
Incompatible 8DAI Control vs Compatible 8DAI Control	Gh_A04G1453	PER10	-1.921	0.00248831	Peroxidase 10
Incompatible 8DAI Control vs Compatible 8DAI Control	Gh_D05G0637	GDU1	-2.253	0.00248917	Protein GLUTAMINE DUMPER 1
Incompatible 8DAI Control vs Compatible 8DAI Control	Gh_D04G0642	COI1	-0.844	0.00250276	Coronatine-insensitive protein 1
Incompatible 8DAI Control vs Compatible 8DAI Control	Gh_A06G0600	DSP8	-1.332	0.0025078	Putative dual specificity protein phosphatase DSP8
Incompatible 8DAI Control vs Compatible 8DAI Control	Gh_D07G0560	AFC2	-1.275	0.00251056	Serine/threonine-protein kinase AFC2
Incompatible 8DAI Control vs Compatible 8DAI Control	Gh_D10G2437	TCX2	-1.46	0.0025126	Protein tesmin/TSO1-like CXC 2
Incompatible 8DAI Control vs Compatible 8DAI Control	Gh_D03G1628	MIP1	-0.966	0.00252004	MND1-interacting protein 1
Incompatible 8DAI Control vs Compatible 8DAI Control	Gh_A04G1199	ABCC3	-1.531	0.00252576	ABC transporter C family member 3
Incompatible 8DAI Control vs Compatible 8DAI Control	Gh_D13G0324	na	-2.585	0.0025628	na
Incompatible 8DAI Control vs Compatible 8DAI Control	Gh_A08G0085	GRIK2	-0.934	0.002574	Serine/threonine-protein kinase GRIK2
Incompatible 8DAI Control vs Compatible 8DAI Control	Gh_A11G1773	At3g27390	-1.393	0.00257703	Uncharacterized membrane protein At3g27390
Incompatible 8DAI Control vs Compatible 8DAI Control	Gh_A12G1591	NFD4	-1.832	0.00262345	Protein NUCLEAR FUSION DEFECTIVE 4
Incompatible 8DAI Control vs Compatible 8DAI Control	Gh_D03G0378	SOT16	-1.348	0.00262345	Cytosolic sulfotransferase 16
Incompatible 8DAI Control vs Compatible 8DAI Control	Gh_D10G2071	ycf45	-1.574	0.00262345	Uncharacterized protein ycf45
Incompatible 8DAI Control vs Compatible 8DAI Control	Gh_A11G0676	Syncrip	-0.984	0.00262443	Heterogeneous nuclear ribonucleoprotein Q
Incompatible 8DAI Control vs Compatible 8DAI Control	Gh_A10G1136	na	-0.896	0.00262826	na
Incompatible 8DAI Control vs Compatible 8DAI Control	Gh_D12G0274	DRD1	-1.043	0.00262826	Protein chromatin remodeling 35
Incompatible 8DAI Control vs Compatible 8DAI Control	Gh_A02G0057	tom1l2	-0.8	0.00263381	TOM1-like protein 2
Incompatible 8DAI Control vs Compatible 8DAI Control	Gh_A11G3050	URT1	-1.586	0.00263924	UTP:Rna uridylyltransferase 1
Incompatible 8DAI Control vs Compatible 8DAI Control	Gh_A11G2535	ATG18F	-0.898	0.00264256	Autophagy-related protein 18f
Incompatible 8DAI Control vs Compatible 8DAI Control	Gh_A06G0097	naC053	-1.046	0.00266484	naC domain-containing protein 53
Incompatible 8DAI Control vs Compatible 8DAI Control	Gh_A08G0064	RCOM_1282030	-2.838	0.00266576	Casparian strip membrane protein 3
Incompatible 8DAI Control vs Compatible 8DAI Control	Gh_D01G2066	RAX1	-1.929	0.00271403	Transcription factor RAX1
Incompatible 8DAI Control vs Compatible 8DAI Control	Gh_D01G1903	na	-1.668	0.00276954	Transcription factor HBP-1b(c1) (Fragment)
Incompatible 8DAI Control vs Compatible 8DAI Control	Gh_A03G0405	na	-1.892	0.0027769	na
Incompatible 8DAI Control vs Compatible 8DAI Control	Gh_D02G1400	IDD4	-1.69	0.00280469	Protein indeterminate-domain 4, chloroplastic
Incompatible 8DAI Control vs Compatible 8DAI Control	Gh_D06G1945	ATJ10	-0.782	0.00281495	Chaperone protein dnaJ 10
Incompatible 8DAI Control vs Compatible 8DAI Control	Gh_D09G1956	UVRAG	-1.029	0.00282023	UV radiation resistance-associated gene protein
Incompatible 8DAI Control vs Compatible 8DAI Control	Gh_D11G2627	XRN4	-1.01	0.00282023	5'-3' exoribonuclease 4
Incompatible 8DAI Control vs Compatible 8DAI Control	Gh_D05G2297	GLTP3	-1.787	0.00282919	Glycolipid transfer protein 3
Incompatible 8DAI Control vs Compatible 8DAI Control	Gh_D07G0093	na	-3.984	0.00282919	na
Incompatible 8DAI Control vs Compatible 8DAI Control	Gh_D07G1399	na	-1.208	0.00282919	na
Incompatible 8DAI Control vs Compatible 8DAI Control	Gh_A02G1124	PLDALPHA4	-1.366	0.00285499	Phospholipase D alpha 4
Incompatible 8DAI Control vs Compatible 8DAI Control	Gh_A13G1209	BGLU41	-1.768	0.00285552	Putative beta-glucosidase 41
Incompatible 8DAI Control vs Compatible 8DAI Control	Gh_A12G0211	MCCB	-1.115	0.00290549	Methylcrotonoyl-CoA carboxylase beta chain, mitochondrial
Incompatible 8DAI Control vs Compatible 8DAI Control	Gh_D12G1525	ADO3	-2.104	0.00290549	Adagio protein 3
Incompatible 8DAI Control vs Compatible 8DAI Control	Gh_A13G0428	LECRK91	-1.855	0.00290946	L-type lectin-domain containing receptor kinase IX.1
Incompatible 8DAI Control vs Compatible 8DAI Control	Gh_A09G2276	IQD14	-0.699	0.00291556	Protein IQ-DOMAIN 14
Incompatible 8DAI Control vs Compatible 8DAI Control	Gh_A13G0105	NPF7.3	-4.169	0.00292838	Protein NRT1/ PTR FAMILY 7.3
Incompatible 8DAI Control vs Compatible 8DAI Control	Gh_D09G2359	EXO70B1	-0.965	0.00292838	Exocyst complex component EXO70B1
Incompatible 8DAI Control vs Compatible 8DAI Control	Gh_A05G3781	IKU2	-1.317	0.00293268	Receptor-like protein kinase HAIKU2
Incompatible 8DAI Control vs Compatible 8DAI Control	Gh_D03G1154	na	-1.344	0.00293268	na
Incompatible 8DAI Control vs Compatible 8DAI Control	Gh_D06G2201	CPC	-2.623	0.00293268	Transcription factor CPC
Incompatible 8DAI Control vs Compatible 8DAI Control	Gh_D09G1417	MBR2	-0.67	0.00293458	E3 ubiquitin-protein ligase MBR2
Incompatible 8DAI Control vs Compatible 8DAI Control	Gh_A10G0001	na	-1.342	0.00294212	na
Incompatible 8DAI Control vs Compatible 8DAI Control	Gh_A09G0118	WRKY4	-0.854	0.00294886	Probable WRKY transcription factor 4
Incompatible 8DAI Control vs Compatible 8DAI Control	Gh_A02G1571	At3g50690	-0.73	0.00295255	Acidic leucine-rich nuclear phosphoprotein 32-related protein
Incompatible 8DAI Control vs Compatible 8DAI Control	Gh_A13G1325	Dnajc14	-1.276	0.00295255	DnaJ homolog subfamily C member 14
Incompatible 8DAI Control vs Compatible 8DAI Control	Gh_D12G0545	maf1	-1.886	0.00295255	Repressor of Rna polymerase III transcription MAF1 homolog
Incompatible 8DAI Control vs Compatible 8DAI Control	Gh_D01G1622	NFD4	-2.745	0.00295935	Protein NUCLEAR FUSION DEFECTIVE 4
Incompatible 8DAI Control vs Compatible 8DAI Control	Gh_A03G1021	IDD4	-1.299	0.00297037	Protein indeterminate-domain 4, chloroplastic
Incompatible 8DAI Control vs Compatible 8DAI Control	Gh_D02G1434	MYOB2	-1.272	0.00297037	Myosin-binding protein 2
Incompatible 8DAI Control vs Compatible 8DAI Control	Gh_D13G1974	CNGC5	-0.565	0.00297037	Probable cyclic nucleotide-gated ion channel 5
Incompatible 8DAI Control vs Compatible 8DAI Control	Gh_D13G2157	AOP1	-1.338	0.00297037	Probable 2-oxoglutarate-dependent dioxygenase AOP1
Incompatible 8DAI Control vs Compatible 8DAI Control	Gh_A08G0727	TBC1D5	-0.614	0.00297169	TBC1 domain family member 5
Incompatible 8DAI Control vs Compatible 8DAI Control	Gh_D02G1144	TLP1	-1.066	0.00297186	Protein TWIN LOV 1
Incompatible 8DAI Control vs Compatible 8DAI Control	Gh_A01G2033	na	-1.298	0.00298496	na
Incompatible 8DAI Control vs Compatible 8DAI Control	Gh_D03G0744	LACS4	-0.813	0.00298622	Long chain acyl-CoA synthetase 4
Incompatible 8DAI Control vs Compatible 8DAI Control	Gh_A01G1817	PIP5K9	-1.575	0.00299614	Phosphatidylinositol 4-phosphate 5-kinase 9
Incompatible 8DAI Control vs Compatible 8DAI Control	Gh_D11G1930	At3g27390	-0.979	0.00300164	Uncharacterized membrane protein At3g27390
Incompatible 8DAI Control vs Compatible 8DAI Control	Gh_A13G2339	AOP1	-8.801	0.00300522	Probable 2-oxoglutarate-dependent dioxygenase AOP1
Incompatible 8DAI Control vs Compatible 8DAI Control	Gh_A02G1506	na	-1.334	0.00301603	na
Incompatible 8DAI Control vs Compatible 8DAI Control	Gh_D04G0489	NPF5.9	-2.214	0.00301603	Protein NRT1/ PTR FAMILY 5.9
Incompatible 8DAI Control vs Compatible 8DAI Control	Gh_D04G1589	na	-0.988	0.00301603	na
Incompatible 8DAI Control vs Compatible 8DAI Control	Gh_D11G1337	BHLH3	-0.646	0.00301603	Transcription factor bHLH3
Incompatible 8DAI Control vs Compatible 8DAI Control	Gh_A11G3060	QKY	-1.94	0.00305717	Protein QUIRKY
Incompatible 8DAI Control vs Compatible 8DAI Control	Gh_A13G1194	PU1	-1.054	0.00306768	Polyubiquitin
Incompatible 8DAI Control vs Compatible 8DAI Control	Gh_D08G1510	ATG8F	-1.313	0.00307531	Autophagy-related protein 8f
Incompatible 8DAI Control vs Compatible 8DAI Control	Gh_A03G1935	POT11	-1.399	0.00309158	Potassium transporter 11
Incompatible 8DAI Control vs Compatible 8DAI Control	Gh_D02G0196	WAKL8	-5.879	0.00309158	Wall-associated receptor kinase-like 8
Incompatible 8DAI Control vs Compatible 8DAI Control	Gh_D08G1623	ANK2	-1.05	0.0030936	Ankyrin-2
Incompatible 8DAI Control vs Compatible 8DAI Control	Gh_D08G2013	NET1D	-1.061	0.00311026	Protein NETWORKED 1D
Incompatible 8DAI Control vs Compatible 8DAI Control	Gh_A02G0219	na	-2.029	0.00311253	Cytochrome P450 CYP749A22
Incompatible 8DAI Control vs Compatible 8DAI Control	Gh_A05G1137	APM1	-1.71	0.00311253	Aminopeptidase M1
Incompatible 8DAI Control vs Compatible 8DAI Control	Gh_A05G4009	PMA4	-1.419	0.00312484	Plasma membrane ATPase 4
Incompatible 8DAI Control vs Compatible 8DAI Control	Gh_A09G0903	TGA21	-1.117	0.00312484	TGACG-sequence-specific Dna-binding protein TGA-2.1
Incompatible 8DAI Control vs Compatible 8DAI Control	Gh_D07G2487	na	-2.482	0.00312484	na
Incompatible 8DAI Control vs Compatible 8DAI Control	Gh_D07G0483	PUB11	-1.264	0.00316571	U-box domain-containing protein 11
Incompatible 8DAI Control vs Compatible 8DAI Control	Gh_A06G0067	AUL1	-1.201	0.00317396	Auxilin-like protein 1
Incompatible 8DAI Control vs Compatible 8DAI Control	Gh_A09G1692	CSLG3	-2.837	0.00317696	Cellulose synthase-like protein G3
Incompatible 8DAI Control vs Compatible 8DAI Control	Gh_A10G0525	CRRSP38	-2.464	0.00320818	Cysteine-rich repeat secretory protein 38
Incompatible 8DAI Control vs Compatible 8DAI Control	Gh_A03G1467	At5g08350	-3.192	0.00321109	GEM-like protein 4
Incompatible 8DAI Control vs Compatible 8DAI Control	Gh_D09G2051	na	-5.43	0.00321109	Non-specific lipid-transfer protein 3
Incompatible 8DAI Control vs Compatible 8DAI Control	Gh_D13G0120	na	-2.251	0.00321109	na
Incompatible 8DAI Control vs Compatible 8DAI Control	Gh_D03G0123	At5g17760	-1.844	0.00322967	AAA-ATPase At5g17760
Incompatible 8DAI Control vs Compatible 8DAI Control	Gh_D10G1656	BAM9	-1.432	0.00322967	Inactive beta-amylase 9
Incompatible 8DAI Control vs Compatible 8DAI Control	Gh_D01G1024	CML39	-2.677	0.00323169	Calcium-binding protein CML39
Incompatible 8DAI Control vs Compatible 8DAI Control	Gh_A11G2412	SNF4	-0.724	0.0032513	Sucrose nonfermenting 4-like protein
Incompatible 8DAI Control vs Compatible 8DAI Control	Gh_D06G0308	At1g34750	-1.338	0.0032513	Probable protein phosphatase 2C 10
Incompatible 8DAI Control vs Compatible 8DAI Control	Gh_A01G0638	APA2	-0.67	0.00325738	Aspartic proteinase A2
Incompatible 8DAI Control vs Compatible 8DAI Control	Gh_D05G1704	HMGB2	-1.022	0.00326073	High mobility group B protein 2
Incompatible 8DAI Control vs Compatible 8DAI Control	Gh_A05G0775	At3g46870	-1.808	0.00327942	Pentatricopeptide repeat-containing protein At3g46870
Incompatible 8DAI Control vs Compatible 8DAI Control	Gh_A05G1005	HST	-0.972	0.00327942	Shikimate O-hydroxycinnamoyltransferase
Incompatible 8DAI Control vs Compatible 8DAI Control	Gh_A13G1473	na	-6.533	0.00328454	na
Incompatible 8DAI Control vs Compatible 8DAI Control	Gh_A06G1129	LECRK71	-2.105	0.00335985	L-type lectin-domain containing receptor kinase VII.1
Incompatible 8DAI Control vs Compatible 8DAI Control	Gh_D09G1681	na	-1.913	0.00340494	na
Incompatible 8DAI Control vs Compatible 8DAI Control	Gh_D01G0741	At5g55840	-1.827	0.00340928	Pentatricopeptide repeat-containing protein At5g55840
Incompatible 8DAI Control vs Compatible 8DAI Control	Gh_Sca004909G01	At5g41330	-1.113	0.00340928	BTB/POZ domain-containing protein At5g41330
Incompatible 8DAI Control vs Compatible 8DAI Control	Gh_A02G1674	PLDDELTA	-1.581	0.00347249	Phospholipase D delta
Incompatible 8DAI Control vs Compatible 8DAI Control	Gh_A10G0763	Acx	-1.865	0.00347249	Acyl-coenzyme A oxidase, peroxisomal
Incompatible 8DAI Control vs Compatible 8DAI Control	Gh_A03G1114	LOX6	-1.743	0.00347984	Lipoxygenase 6, chloroplastic
Incompatible 8DAI Control vs Compatible 8DAI Control	Gh_A13G0894	ATG18A	-1.187	0.00352791	Autophagy-related protein 18a
Incompatible 8DAI Control vs Compatible 8DAI Control	Gh_D10G1085	AMT3-1	-2.177	0.00353134	Ammonium transporter 3 member 1
Incompatible 8DAI Control vs Compatible 8DAI Control	Gh_D10G0145	BGLU46	-1.51	0.00353359	Beta-glucosidase 46
Incompatible 8DAI Control vs Compatible 8DAI Control	Gh_D12G1872	KING1	-1.113	0.00353975	SNF1-related protein kinase regulatory subunit gamma-1
Incompatible 8DAI Control vs Compatible 8DAI Control	Gh_A12G0593	COAD	-1.295	0.00356802	Phosphopantetheine adenylyltransferase
Incompatible 8DAI Control vs Compatible 8DAI Control	Gh_D04G1145	AFC1	-0.945	0.00356802	Serine/threonine-protein kinase AFC1
Incompatible 8DAI Control vs Compatible 8DAI Control	Gh_A05G3102	na	-1.421	0.00356918	na
Incompatible 8DAI Control vs Compatible 8DAI Control	Gh_A13G0662	AVT1	-1.718	0.00357351	Vacuolar amino acid transporter 1
Incompatible 8DAI Control vs Compatible 8DAI Control	Gh_D11G2830	ASK1	-0.476	0.00359015	Shaggy-related protein kinase alpha
Incompatible 8DAI Control vs Compatible 8DAI Control	Gh_A08G2361	XI-E	-1.215	0.00360931	Myosin-11
Incompatible 8DAI Control vs Compatible 8DAI Control	Gh_D10G0319	HSFA4A	-0.864	0.00360931	Heat stress transcription factor A-4a
Incompatible 8DAI Control vs Compatible 8DAI Control	Gh_A04G0129	RAB3GAP1	-2.346	0.00363938	Rab3 GTPase-activating protein catalytic subunit
Incompatible 8DAI Control vs Compatible 8DAI Control	Gh_A09G0992	Os05g0125500	-1.058	0.00363938	Isovaleryl-CoA dehydrogenase, mitochondrial
Incompatible 8DAI Control vs Compatible 8DAI Control	Gh_D05G3458	na	-1.492	0.00364019	na
Incompatible 8DAI Control vs Compatible 8DAI Control	Gh_D11G1417	PRT1	-1.17	0.00364604	E3 ubiquitin-protein ligase PRT1
Incompatible 8DAI Control vs Compatible 8DAI Control	Gh_A09G2475	ASN1	-3.587	0.0036605	Asparagine synthetase [glutamine-hydrolyzing] 1
Incompatible 8DAI Control vs Compatible 8DAI Control	Gh_A05G2329	na	-2.6	0.00368733	na
Incompatible 8DAI Control vs Compatible 8DAI Control	Gh_Sca005718G02	GTE9	-0.846	0.00369642	Transcription factor GTE9
Incompatible 8DAI Control vs Compatible 8DAI Control	Gh_A01G1549	BAM1	-1.426	0.00369903	Leucine-rich repeat receptor-like serine/threonine-protein kinase BAM1
Incompatible 8DAI Control vs Compatible 8DAI Control	Gh_A01G0284	na	-3.085	0.00371625	na
Incompatible 8DAI Control vs Compatible 8DAI Control	Gh_D01G1655	IREG2	-0.881	0.00372606	Solute carrier family 40 member 2
Incompatible 8DAI Control vs Compatible 8DAI Control	Gh_Sca033082G01	IPI1	-1.385	0.00374432	Isopentenyl-diphosphate Delta-isomerase I
Incompatible 8DAI Control vs Compatible 8DAI Control	Gh_D09G2273	smek1	-0.825	0.00377016	Serine/threonine-protein phosphatase 4 regulatory subunit 3
Incompatible 8DAI Control vs Compatible 8DAI Control	Gh_A05G1586	na	-1.323	0.00379363	na
Incompatible 8DAI Control vs Compatible 8DAI Control	Gh_A11G1194	ATG9	-0.855	0.0038216	Autophagy-related protein 9
Incompatible 8DAI Control vs Compatible 8DAI Control	Gh_A12G2561	FLCY	-0.749	0.0038216	Farnesylcysteine lyase
Incompatible 8DAI Control vs Compatible 8DAI Control	Gh_A13G1428	GLP6	-1.621	0.00385163	Germin-like protein subfamily 1 member 13
Incompatible 8DAI Control vs Compatible 8DAI Control	Gh_A11G1392	DGCR14	-0.748	0.00387889	Protein DGCR14
Incompatible 8DAI Control vs Compatible 8DAI Control	Gh_A11G2318	XRN4	-1.115	0.00388137	5'-3' exoribonuclease 4
Incompatible 8DAI Control vs Compatible 8DAI Control	Gh_D12G0676	ERF008	-1.639	0.00388277	Ethylene-responsive transcription factor ERF008
Incompatible 8DAI Control vs Compatible 8DAI Control	Gh_D01G2161	TAC1	-2.147	0.00389706	Transcriptional regulator TAC1
Incompatible 8DAI Control vs Compatible 8DAI Control	Gh_A06G0657	na	-0.784	0.00390064	na
Incompatible 8DAI Control vs Compatible 8DAI Control	Gh_D02G2318	na	-1.769	0.00390097	na
Incompatible 8DAI Control vs Compatible 8DAI Control	Gh_A09G0206	l(1)G0196	-1.053	0.00391182	Inositol hexakisphosphate and diphosphoinositol-pentakisphosphate kinase
Incompatible 8DAI Control vs Compatible 8DAI Control	Gh_D11G2761	CXE15	-2.394	0.00394787	Probable carboxylesterase 15
Incompatible 8DAI Control vs Compatible 8DAI Control	Gh_D08G2456	na	-2.118	0.00395101	Myb-related protein Zm1
Incompatible 8DAI Control vs Compatible 8DAI Control	Gh_A01G1472	GBF4	-1.098	0.00395596	G-box-binding factor 4
Incompatible 8DAI Control vs Compatible 8DAI Control	Gh_D06G0837	na	-2.279	0.00395596	na
Incompatible 8DAI Control vs Compatible 8DAI Control	Gh_D10G1802	na	-1.42	0.00396141	na
Incompatible 8DAI Control vs Compatible 8DAI Control	Gh_A02G1604	BHLH110	-1.391	0.00400063	Transcription factor bHLH110
Incompatible 8DAI Control vs Compatible 8DAI Control	Gh_A05G2111	FAB1D	-1.065	0.00400063	Putative 1-phosphatidylinositol-3-phosphate 5-kinase FAB1D
Incompatible 8DAI Control vs Compatible 8DAI Control	Gh_A03G0052	At5g01020	-1.455	0.00402195	Serine/threonine-protein kinase At5g01020
Incompatible 8DAI Control vs Compatible 8DAI Control	Gh_D06G1918	lacZ	-0.997	0.00403243	Beta-galactosidase
Incompatible 8DAI Control vs Compatible 8DAI Control	Gh_A05G2407	XYLA	-0.784	0.0040751	Xylose isomerase
Incompatible 8DAI Control vs Compatible 8DAI Control	Gh_A09G2041	rihA	-1.692	0.00414605	Pyrimidine-specific ribonucleoside hydrolase RihA
Incompatible 8DAI Control vs Compatible 8DAI Control	Gh_D06G0939	na	-1.231	0.00417636	Vacuolar-processing enzyme
Incompatible 8DAI Control vs Compatible 8DAI Control	Gh_A13G0456	na	-1.855	0.00417964	na
Incompatible 8DAI Control vs Compatible 8DAI Control	Gh_A11G0579	na	-0.849	0.00421032	na
Incompatible 8DAI Control vs Compatible 8DAI Control	Gh_D12G1044	PP2A13	-2.391	0.00421983	F-box protein PP2-A13
Incompatible 8DAI Control vs Compatible 8DAI Control	Gh_A08G0167	COQ5	-1.746	0.00425185	2-methoxy-6-polyprenyl-1,4-benzoquinol methylase, mitochondrial
Incompatible 8DAI Control vs Compatible 8DAI Control	Gh_D02G0824	TGA7	-1.117	0.00425956	Transcription factor TGA7
Incompatible 8DAI Control vs Compatible 8DAI Control	Gh_A06G0927	At4g31860	-0.772	0.00430663	Probable protein phosphatase 2C 60
Incompatible 8DAI Control vs Compatible 8DAI Control	Gh_D13G1259	CINV2	-1.209	0.00430663	Alkaline/neutral invertase CINV2
Incompatible 8DAI Control vs Compatible 8DAI Control	Gh_A05G0009	BCDH	-1.818	0.00435546	2-oxoisovalerate dehydrogenase subunit beta 1, mitochondrial
Incompatible 8DAI Control vs Compatible 8DAI Control	Gh_A09G0239	NPF5.8	-2.67	0.00435546	Protein NRT1/ PTR FAMILY 5.8
Incompatible 8DAI Control vs Compatible 8DAI Control	Gh_A10G0826	na	-1.723	0.00437952	na
Incompatible 8DAI Control vs Compatible 8DAI Control	Gh_D05G3332	TCP4	-3.456	0.0043801	Transcription factor TCP4
Incompatible 8DAI Control vs Compatible 8DAI Control	Gh_A04G0181	UBQ3	-1.527	0.00442047	Polyubiquitin 3
Incompatible 8DAI Control vs Compatible 8DAI Control	Gh_A12G2557	na	-1.039	0.00442047	na
Incompatible 8DAI Control vs Compatible 8DAI Control	Gh_D01G0502	CBSX5	-2.315	0.00442047	CBS domain-containing protein CBSX5
Incompatible 8DAI Control vs Compatible 8DAI Control	Gh_D05G2607	MYB6	-1.701	0.00442047	Transcription repressor MYB6
Incompatible 8DAI Control vs Compatible 8DAI Control	Gh_D06G0885	CKX7	-1.874	0.00442047	Cytokinin dehydrogenase 7
Incompatible 8DAI Control vs Compatible 8DAI Control	Gh_D08G1817	Rbbp6	-0.644	0.00442047	E3 ubiquitin-protein ligase RBBP6
Incompatible 8DAI Control vs Compatible 8DAI Control	Gh_A04G1202	CDKG-2	-0.89	0.00442898	Cyclin-dependent kinase G-2
Incompatible 8DAI Control vs Compatible 8DAI Control	Gh_A03G2110	ARID2	-1.706	0.00443981	AT-rich interactive domain-containing protein 2
Incompatible 8DAI Control vs Compatible 8DAI Control	Gh_A05G3257	na	-5.468	0.00444514	na
Incompatible 8DAI Control vs Compatible 8DAI Control	Gh_D06G0487	na	-1.469	0.00448529	Pyrophosphate-energized vacuolar membrane proton pump
Incompatible 8DAI Control vs Compatible 8DAI Control	Gh_A12G2413	ALMT9	-1.323	0.0045203	Aluminum-activated malate transporter 9
Incompatible 8DAI Control vs Compatible 8DAI Control	Gh_A13G0536	At5g23370	-2.724	0.0045203	Putative GEM-like protein 8
Incompatible 8DAI Control vs Compatible 8DAI Control	Gh_D05G3644	SCL5	-2.438	0.0045203	Scarecrow-like protein 5
Incompatible 8DAI Control vs Compatible 8DAI Control	Gh_D11G0625	FAAH	-1.379	0.0045203	Fatty acid amide hydrolase
Incompatible 8DAI Control vs Compatible 8DAI Control	Gh_D12G0672	At5g67140	-2.196	0.0045203	F-box protein At5g67140
Incompatible 8DAI Control vs Compatible 8DAI Control	Gh_A13G1705	na	-1.011	0.00452249	na
Incompatible 8DAI Control vs Compatible 8DAI Control	Gh_A03G0232	FKFBP	-0.732	0.00456679	6-phosphofructo-2-kinase/fructose-2,6-bisphosphatase
Incompatible 8DAI Control vs Compatible 8DAI Control	Gh_A10G1344	na	-1.122	0.00457745	na
Incompatible 8DAI Control vs Compatible 8DAI Control	Gh_D09G2041	na	-2.767	0.00457779	na
Incompatible 8DAI Control vs Compatible 8DAI Control	Gh_A09G2420	At5g01610	-0.9	0.00463587	Uncharacterized protein At5g01610
Incompatible 8DAI Control vs Compatible 8DAI Control	Gh_A07G1806	MHK	-1.224	0.00464117	Serine/threonine-protein kinase MHK
Incompatible 8DAI Control vs Compatible 8DAI Control	Gh_A13G1058	PPI1	-2.039	0.00466112	Proton pump-interactor 1
Incompatible 8DAI Control vs Compatible 8DAI Control	Gh_D09G0073	wdr26	-0.647	0.00469763	WD repeat-containing protein 26
Incompatible 8DAI Control vs Compatible 8DAI Control	Gh_Sca006201G01	na	-3.067	0.00471161	na
Incompatible 8DAI Control vs Compatible 8DAI Control	Gh_D05G0061	At4g30420	-9.493	0.00472489	WAT1-related protein At4g30420
Incompatible 8DAI Control vs Compatible 8DAI Control	Gh_A01G0801	ZIP1	-1.97	0.00475155	Zinc transporter 1
Incompatible 8DAI Control vs Compatible 8DAI Control	Gh_A02G0179	SBP1	-2.557	0.00475155	Selenium-binding protein 1
Incompatible 8DAI Control vs Compatible 8DAI Control	Gh_A04G0735	ROPGEF7	-2.172	0.00475155	Rop guanine nucleotide exchange factor 7
Incompatible 8DAI Control vs Compatible 8DAI Control	Gh_A07G0214	Srpr	-0.552	0.00475155	Signal recognition particle receptor subunit alpha
Incompatible 8DAI Control vs Compatible 8DAI Control	Gh_A09G1933	na	-1.991	0.00475155	na
Incompatible 8DAI Control vs Compatible 8DAI Control	Gh_A10G2250	XI-K	-0.846	0.00475155	Myosin-17
Incompatible 8DAI Control vs Compatible 8DAI Control	Gh_D08G1238	PHY1	-1.469	0.00475155	Light-sensor Protein kinase
Incompatible 8DAI Control vs Compatible 8DAI Control	Gh_A12G1034	SAUR32	-2.236	0.00479999	Auxin-responsive protein SAUR32
Incompatible 8DAI Control vs Compatible 8DAI Control	Gh_A12G1604	WDR36	-1.179	0.00479999	WD repeat-containing protein 36
Incompatible 8DAI Control vs Compatible 8DAI Control	Gh_D03G1439	At5g41330	-0.999	0.00480146	BTB/POZ domain-containing protein At5g41330
Incompatible 8DAI Control vs Compatible 8DAI Control	Gh_A05G0854	PHOT1	-2.491	0.00480608	Phototropin-1
Incompatible 8DAI Control vs Compatible 8DAI Control	Gh_A03G0969	grx2	-1.136	0.0048204	Glutaredoxin-2
Incompatible 8DAI Control vs Compatible 8DAI Control	Gh_D02G1233	PRT1	-1.187	0.00483094	E3 ubiquitin-protein ligase PRT1
Incompatible 8DAI Control vs Compatible 8DAI Control	Gh_A10G1757	chmp5	-1.002	0.00486464	Charged multivesicular body protein 5
Incompatible 8DAI Control vs Compatible 8DAI Control	Gh_D04G1593	PER10	-1.792	0.00486777	Peroxidase 10
Incompatible 8DAI Control vs Compatible 8DAI Control	Gh_D11G0561	RABH1E	-1.505	0.0048902	Ras-related protein RABH1e
Incompatible 8DAI Control vs Compatible 8DAI Control	Gh_D11G1084	PALD1	-1.719	0.0048902	Paladin
Incompatible 8DAI Control vs Compatible 8DAI Control	Gh_A03G0758	At5g01750	-2.055	0.00489048	Protein LURP-one-related 15
Incompatible 8DAI Control vs Compatible 8DAI Control	Gh_D11G2321	na	-0.982	0.00489048	na
Incompatible 8DAI Control vs Compatible 8DAI Control	Gh_A05G2467	Mmtag2	-0.861	0.00489948	Multiple myeloma tumor-associated protein 2 homolog
Incompatible 8DAI Control vs Compatible 8DAI Control	Gh_A02G1160	PDR3	-3.128	0.0049045	Pleiotropic drug resistance protein 3
Incompatible 8DAI Control vs Compatible 8DAI Control	Gh_A11G3026	At3g28050	-1.635	0.00493237	WAT1-related protein At3g28050
Incompatible 8DAI Control vs Compatible 8DAI Control	Gh_D08G1392	At3g61800	-0.838	0.00493604	UV-stimulated scaffold protein A homolog
Incompatible 8DAI Control vs Compatible 8DAI Control	Gh_A05G2962	At3g47200	-1.864	0.00495939	UPF0481 protein At3g47200
Incompatible 8DAI Control vs Compatible 8DAI Control	Gh_A11G0836	At1g64065	-1.286	0.00495939	Late embryogenesis abundant protein At1g64065
Incompatible 8DAI Control vs Compatible 8DAI Control	Gh_A05G1533	HMGB2	-0.966	0.00497492	High mobility group B protein 2
Incompatible 8DAI Control vs Compatible 8DAI Control	Gh_D13G1046	RAP2-11	-2.158	0.0049769	Ethylene-responsive transcription factor RAP2-11
Incompatible 8DAI Control vs Compatible 8DAI Control	Gh_D02G0401	CML8	-1.24	0.00498089	Calmodulin-like protein 8
Incompatible 8DAI Control vs Compatible 8DAI Control	Gh_D05G0693	HMA5	-1.423	0.00502209	Probable copper-transporting ATPase HMA5
Incompatible 8DAI Control vs Compatible 8DAI Control	Gh_D08G0178	Ythdf2	-0.741	0.00502209	YTH domain-containing family protein 2
Incompatible 8DAI Control vs Compatible 8DAI Control	Gh_A04G1429	CPK4	-1.344	0.00502633	Calcium-dependent protein kinase 4
Incompatible 8DAI Control vs Compatible 8DAI Control	Gh_A01G1425	STY46	-1.389	0.00504166	Serine/threonine-protein kinase STY46
Incompatible 8DAI Control vs Compatible 8DAI Control	Gh_A10G0869	D2HGDH	-1.141	0.00504166	D-2-hydroxyglutarate dehydrogenase, mitochondrial
Incompatible 8DAI Control vs Compatible 8DAI Control	Gh_D06G0087	CYP74A	-6.354	0.00504166	Allene oxide synthase, chloroplastic
Incompatible 8DAI Control vs Compatible 8DAI Control	Gh_A12G0276	CBSDUF3	-1.867	0.00505083	DUF21 domain-containing protein At2g14520
Incompatible 8DAI Control vs Compatible 8DAI Control	Gh_D04G0268	GONST1	-1.059	0.00506159	GDP-mannose transporter GONST1
Incompatible 8DAI Control vs Compatible 8DAI Control	Gh_A08G1554	na	-1.185	0.00509231	Vacuolar-processing enzyme
Incompatible 8DAI Control vs Compatible 8DAI Control	Gh_A05G0938	At2g30100	-0.969	0.00510713	Pentatricopeptide repeat-containing protein At2g30100, chloroplastic
Incompatible 8DAI Control vs Compatible 8DAI Control	Gh_A01G0719	PARN	-1.047	0.00512292	Poly(A)-specific ribonuclease PARN
Incompatible 8DAI Control vs Compatible 8DAI Control	Gh_D04G1427	NDB1	-0.835	0.00512709	External alternative naD(P)H-ubiquinone oxidoreductase B1, mitochondrial
Incompatible 8DAI Control vs Compatible 8DAI Control	Gh_D08G0286	At3g20280	-1.158	0.00515216	PHD finger protein At3g20280
Incompatible 8DAI Control vs Compatible 8DAI Control	Gh_A07G0976	BURP17	-3.161	0.00515289	BURP domain-containing protein 17
Incompatible 8DAI Control vs Compatible 8DAI Control	Gh_A01G0646	VTC2	-1.065	0.00515722	GDP-L-galactose phosphorylase 1
Incompatible 8DAI Control vs Compatible 8DAI Control	Gh_A05G3073	At2g39360	-1.025	0.00516919	Probable receptor-like protein kinase At2g39360
Incompatible 8DAI Control vs Compatible 8DAI Control	Gh_D06G0014	IQD32	-0.628	0.0051814	Protein IQ-DOMAIN 32
Incompatible 8DAI Control vs Compatible 8DAI Control	Gh_A04G1290	na	-3.151	0.00522375	(+)-delta-cadinene synthase isozyme XC14
Incompatible 8DAI Control vs Compatible 8DAI Control	Gh_D01G2088	na	-1.649	0.00523016	na
Incompatible 8DAI Control vs Compatible 8DAI Control	Gh_A02G0519	SAR1A	-1.1	0.00523842	GTP-binding protein SAR1A
Incompatible 8DAI Control vs Compatible 8DAI Control	Gh_A05G2046	SCL1	-1.112	0.0052554	Scarecrow-like protein 1
Incompatible 8DAI Control vs Compatible 8DAI Control	Gh_D13G1205	IP5P15	-0.869	0.00526441	Type II inositol polyphosphate 5-phosphatase 15
Incompatible 8DAI Control vs Compatible 8DAI Control	Gh_D13G1489	UBQ10	-1.051	0.00526441	Polyubiquitin 10
Incompatible 8DAI Control vs Compatible 8DAI Control	Gh_D10G0834	na	-2.034	0.00530146	Protein kinase PVPK-1
Incompatible 8DAI Control vs Compatible 8DAI Control	Gh_A11G2997	At3g50808	-1.207	0.00537232	Uncharacterized protein At3g50808
Incompatible 8DAI Control vs Compatible 8DAI Control	Gh_D08G2533	na	-1.611	0.00538444	na
Incompatible 8DAI Control vs Compatible 8DAI Control	Gh_D07G2208	ABCB15	-2.799	0.00541026	ABC transporter B family member 15
Incompatible 8DAI Control vs Compatible 8DAI Control	Gh_A13G1408	CAT2	-1.342	0.00544291	Cationic amino acid transporter 2, vacuolar
Incompatible 8DAI Control vs Compatible 8DAI Control	Gh_A11G1897	BHLH25	-2.607	0.00545573	Transcription factor bHLH25
Incompatible 8DAI Control vs Compatible 8DAI Control	Gh_D08G1184	ALMT10	-4.333	0.00546064	Aluminum-activated malate transporter 10
Incompatible 8DAI Control vs Compatible 8DAI Control	Gh_A09G0228	AATP1	-3.206	0.00546917	AAA-ATPase ASD, mitochondrial
Incompatible 8DAI Control vs Compatible 8DAI Control	Gh_A09G0323	PAT07	-0.757	0.00546917	Probable protein S-acyltransferase 7
Incompatible 8DAI Control vs Compatible 8DAI Control	Gh_D11G2105	RBK1	-1.123	0.00549005	Receptor-like cytosolic serine/threonine-protein kinase RBK1
Incompatible 8DAI Control vs Compatible 8DAI Control	Gh_A12G2349	PP2A13	-1.808	0.00552162	F-box protein PP2-A13
Incompatible 8DAI Control vs Compatible 8DAI Control	Gh_D05G3252	DOT2	-0.593	0.00552176	SART-1 family protein DOT2
Incompatible 8DAI Control vs Compatible 8DAI Control	Gh_D04G0400	ARID2	-1.204	0.00552306	AT-rich interactive domain-containing protein 2
Incompatible 8DAI Control vs Compatible 8DAI Control	Gh_D07G0709	PP5	-0.819	0.00554533	Serine/threonine-protein phosphatase 5
Incompatible 8DAI Control vs Compatible 8DAI Control	Gh_A03G0281	PIP2-2	-1.347	0.00555089	Probable aquaporin PIP2-2
Incompatible 8DAI Control vs Compatible 8DAI Control	Gh_A07G0900	CXIP4	-0.782	0.0055591	CAX-interacting protein 4
Incompatible 8DAI Control vs Compatible 8DAI Control	Gh_D10G2618	na	-2.659	0.0055591	na
Incompatible 8DAI Control vs Compatible 8DAI Control	Gh_D12G0381	At1g10890	-0.953	0.00557382	Uncharacterized protein At1g10890
Incompatible 8DAI Control vs Compatible 8DAI Control	Gh_A07G2117	na	-2.089	0.00560687	na
Incompatible 8DAI Control vs Compatible 8DAI Control	Gh_A02G0472	CUL1	-1.293	0.00571258	Cullin-1
Incompatible 8DAI Control vs Compatible 8DAI Control	Gh_A09G0614	TPR2	-0.672	0.00571866	Topless-related protein 2
Incompatible 8DAI Control vs Compatible 8DAI Control	Gh_D03G0045	BBD2	-1.707	0.00576443	Bifunctional nuclease 2
Incompatible 8DAI Control vs Compatible 8DAI Control	Gh_D07G0546	PDCD4	-0.899	0.00576968	Programmed cell death protein 4
Incompatible 8DAI Control vs Compatible 8DAI Control	Gh_A12G2363	VIT_16s0100g00290	-2.775	0.00578363	L-idonate 5-dehydrogenase
Incompatible 8DAI Control vs Compatible 8DAI Control	Gh_D01G1838	VQ17	-1.618	0.00579537	VQ motif-containing protein 17
Incompatible 8DAI Control vs Compatible 8DAI Control	Gh_A05G3848	ACOT13	-1.175	0.00581356	Acyl-coenzyme A thioesterase 13
Incompatible 8DAI Control vs Compatible 8DAI Control	Gh_A08G1889	GID1C	-1.104	0.0058356	Gibberellin receptor GID1C
Incompatible 8DAI Control vs Compatible 8DAI Control	Gh_D07G1144	SALR	-1.201	0.00585736	Salutaridine reductase
Incompatible 8DAI Control vs Compatible 8DAI Control	Gh_D13G0372	CYP40	-2.426	0.00585736	Peptidyl-prolyl cis-trans isomerase CYP40
Incompatible 8DAI Control vs Compatible 8DAI Control	Gh_A05G2767	na	-0.897	0.0058628	na
Incompatible 8DAI Control vs Compatible 8DAI Control	Gh_D13G1681	POLD4	-1.936	0.00587578	Dna polymerase delta subunit 4
Incompatible 8DAI Control vs Compatible 8DAI Control	Gh_D03G1071	na	-1.476	0.00588814	na
Incompatible 8DAI Control vs Compatible 8DAI Control	Gh_D08G2050	CHR8	-1.048	0.00588814	Protein CHROMATIN REMODELING 8
Incompatible 8DAI Control vs Compatible 8DAI Control	Gh_D11G2549	PPCK1	-1.814	0.00588814	Phosphoenolpyruvate carboxylase kinase 1
Incompatible 8DAI Control vs Compatible 8DAI Control	Gh_A11G0076	SOT10	-1.21	0.00589527	Cytosolic sulfotransferase 10
Incompatible 8DAI Control vs Compatible 8DAI Control	Gh_A12G1841	na	-2.117	0.00590905	na
Incompatible 8DAI Control vs Compatible 8DAI Control	Gh_D05G0904	na	-1.23	0.00590905	na
Incompatible 8DAI Control vs Compatible 8DAI Control	Gh_D08G2516	AIM1	-0.516	0.00590905	Peroxisomal fatty acid beta-oxidation multifunctional protein AIM1
Incompatible 8DAI Control vs Compatible 8DAI Control	Gh_D11G0072	na	-1.906	0.00594421	na
Incompatible 8DAI Control vs Compatible 8DAI Control	Gh_A11G1297	MHK	-0.861	0.00594632	Serine/threonine-protein kinase MHK
Incompatible 8DAI Control vs Compatible 8DAI Control	Gh_D04G0331	ML2	-1	0.00594632	Protein MEI2-like 2
Incompatible 8DAI Control vs Compatible 8DAI Control	Gh_A07G0749	patl1	-0.825	0.0059631	Protein PAT1 homolog 1
Incompatible 8DAI Control vs Compatible 8DAI Control	Gh_D01G0139	SDE3	-1.539	0.0059631	Probable Rna helicase SDE3
Incompatible 8DAI Control vs Compatible 8DAI Control	Gh_D05G2880	At2g39490	-2.298	0.00596599	F-box protein At2g39490
Incompatible 8DAI Control vs Compatible 8DAI Control	Gh_A12G1036	At1g50920	-1.374	0.00599356	Nucleolar GTP-binding protein 1
Incompatible 8DAI Control vs Compatible 8DAI Control	Gh_D11G0684	na	-1.098	0.00599356	B2 protein
Incompatible 8DAI Control vs Compatible 8DAI Control	Gh_A11G2370	At2g48020	-3.203	0.00600412	Sugar transporter ERD6-like 7
Incompatible 8DAI Control vs Compatible 8DAI Control	Gh_D13G2051	NFYA3	-1.853	0.00601837	Nuclear transcription factor Y subunit A-3
Incompatible 8DAI Control vs Compatible 8DAI Control	Gh_A05G1684	naC086	-0.983	0.00601903	naC domain-containing protein 86
Incompatible 8DAI Control vs Compatible 8DAI Control	Gh_D13G0696	na	-1.445	0.00603045	na
Incompatible 8DAI Control vs Compatible 8DAI Control	Gh_A11G1441	ZIP5	-2.588	0.00606167	Zinc transporter 5
Incompatible 8DAI Control vs Compatible 8DAI Control	Gh_D10G0639	MES12	-1.515	0.00606167	Putative methylesterase 12, chloroplastic
Incompatible 8DAI Control vs Compatible 8DAI Control	Gh_A01G0390	PPC16	-1.936	0.00606301	Phosphoenolpyruvate carboxylase, housekeeping isozyme
Incompatible 8DAI Control vs Compatible 8DAI Control	Gh_A05G3814	BGAL1	-2.152	0.00606301	Beta-galactosidase 1
Incompatible 8DAI Control vs Compatible 8DAI Control	Gh_A11G0045	ASP1	-0.588	0.00606581	Aspartic proteinase Asp1
Incompatible 8DAI Control vs Compatible 8DAI Control	Gh_D05G0900	na	-1.257	0.00609076	na
Incompatible 8DAI Control vs Compatible 8DAI Control	Gh_D13G1862	PNC1	-0.784	0.00609799	Peroxisomal adenine nucleotide carrier 1
Incompatible 8DAI Control vs Compatible 8DAI Control	Gh_D13G2465	AOP1.2	-9.119	0.00609799	Probable 2-oxoglutarate-dependent dioxygenase AOP1.2
Incompatible 8DAI Control vs Compatible 8DAI Control	Gh_A12G2180	At2g01810	-0.873	0.00609801	PHD finger protein At2g01810
Incompatible 8DAI Control vs Compatible 8DAI Control	Gh_D01G0014	STY46	-3.032	0.0061222	Serine/threonine-protein kinase STY46
Incompatible 8DAI Control vs Compatible 8DAI Control	Gh_A03G1911	YTHDF2	-0.724	0.00612402	YTH domain-containing family protein 2
Incompatible 8DAI Control vs Compatible 8DAI Control	Gh_D10G2528	PAL6	-1.78	0.00614057	Phenylalanine ammonia-lyase
Incompatible 8DAI Control vs Compatible 8DAI Control	Gh_A07G1001	TGA21	-1.203	0.00614264	TGACG-sequence-specific Dna-binding protein TGA-2.1
Incompatible 8DAI Control vs Compatible 8DAI Control	Gh_A05G2951	na	-0.795	0.00616942	B2 protein
Incompatible 8DAI Control vs Compatible 8DAI Control	Gh_A06G0011	SKIP23	-1.002	0.00616942	F-box protein SKIP23
Incompatible 8DAI Control vs Compatible 8DAI Control	Gh_D04G1812	CDKG-2	-1	0.00616942	Cyclin-dependent kinase G-2
Incompatible 8DAI Control vs Compatible 8DAI Control	Gh_A05G1641	BZIP53	-0.818	0.00617712	bZIP transcription factor 53
Incompatible 8DAI Control vs Compatible 8DAI Control	Gh_D13G1648	At1g51745	-0.918	0.00620113	Uncharacterized protein At1g51745
Incompatible 8DAI Control vs Compatible 8DAI Control	Gh_D12G0905	na	-2.02	0.00620875	na
Incompatible 8DAI Control vs Compatible 8DAI Control	Gh_D06G1705	RNP1	-1.064	0.00621793	Heterogeneous nuclear ribonucleoprotein 1
Incompatible 8DAI Control vs Compatible 8DAI Control	Gh_A05G2086	GI	-0.538	0.00622757	Protein GIGANTEA
Incompatible 8DAI Control vs Compatible 8DAI Control	Gh_D11G2420	na	-1.439	0.00622757	na
Incompatible 8DAI Control vs Compatible 8DAI Control	Gh_A13G0013	ERD15	-0.878	0.00625037	Protein EARLY RESPONSIVE TO DEHYDRATION 15
Incompatible 8DAI Control vs Compatible 8DAI Control	Gh_D05G1349	GLIP5	-1.594	0.00625037	GDSL esterase/lipase 5
Incompatible 8DAI Control vs Compatible 8DAI Control	Gh_A08G1091	BHLH14	-2.797	0.00629651	Transcription factor bHLH14
Incompatible 8DAI Control vs Compatible 8DAI Control	Gh_D10G1321	WAKL22	-1.582	0.00629651	Wall-associated receptor kinase-like 22
Incompatible 8DAI Control vs Compatible 8DAI Control	Gh_Sca004965G02	UPL2	-5.73	0.00629651	E3 ubiquitin-protein ligase UPL2
Incompatible 8DAI Control vs Compatible 8DAI Control	Gh_A02G1820	FLACCA	-1.257	0.00629802	Molybdenum cofactor sulfurase
Incompatible 8DAI Control vs Compatible 8DAI Control	Gh_D11G3277	PAL	-1.587	0.00629802	Phenylalanine ammonia-lyase
Incompatible 8DAI Control vs Compatible 8DAI Control	Gh_D12G0113	LECRKS5	-1.869	0.00629953	Probable L-type lectin-domain containing receptor kinase S.5
Incompatible 8DAI Control vs Compatible 8DAI Control	Gh_D04G0043	SCPL49	-0.664	0.00630113	Serine carboxypeptidase-like 49
Incompatible 8DAI Control vs Compatible 8DAI Control	Gh_D13G2185	LIG4	-0.716	0.0063123	Dna ligase 4
Incompatible 8DAI Control vs Compatible 8DAI Control	Gh_A11G0393	TL1	-3.605	0.00632512	Thaumatin-like protein 1a
Incompatible 8DAI Control vs Compatible 8DAI Control	Gh_D10G2397	At1g14600	-1.671	0.00633517	Putative Myb family transcription factor At1g14600
Incompatible 8DAI Control vs Compatible 8DAI Control	Gh_A12G1290	NUDT13	-1.677	0.00634118	Nudix hydrolase 13, mitochondrial
Incompatible 8DAI Control vs Compatible 8DAI Control	Gh_D08G1909	fam63a	-0.78	0.00634836	Protein FAM63A
Incompatible 8DAI Control vs Compatible 8DAI Control	Gh_D08G0283	ERF3	-1.279	0.00636591	Ethylene-responsive transcription factor 3
Incompatible 8DAI Control vs Compatible 8DAI Control	Gh_A13G0630	WRKY72	-1.382	0.00636705	Probable WRKY transcription factor 72
Incompatible 8DAI Control vs Compatible 8DAI Control	Gh_A09G0776	na	-2.858	0.00640383	na
Incompatible 8DAI Control vs Compatible 8DAI Control	Gh_A13G1395	na	-1.067	0.00640383	na
Incompatible 8DAI Control vs Compatible 8DAI Control	Gh_A08G0595	MCCA	-1.594	0.00642834	Methylcrotonoyl-CoA carboxylase subunit alpha, mitochondrial
Incompatible 8DAI Control vs Compatible 8DAI Control	Gh_D06G0201	PP2A10	-1.229	0.00643479	Protein PHLOEM PROTEIN 2-LIKE A10
Incompatible 8DAI Control vs Compatible 8DAI Control	Gh_D02G0251	GAE6	-0.928	0.00647263	UDP-glucuronate 4-epimerase 6
Incompatible 8DAI Control vs Compatible 8DAI Control	Gh_D09G1805	na	-0.768	0.00647283	na
Incompatible 8DAI Control vs Compatible 8DAI Control	Gh_A05G2501	DIR4	-4.912	0.00648884	Dirigent protein 4
Incompatible 8DAI Control vs Compatible 8DAI Control	Gh_D13G1707	na	-1.019	0.006497	na
Incompatible 8DAI Control vs Compatible 8DAI Control	Gh_D03G0728	NET1A	-1.016	0.0065086	Protein NETWORKED 1A
Incompatible 8DAI Control vs Compatible 8DAI Control	Gh_D11G0790	At2g44680	-1.924	0.0065086	Putative casein kinase II subunit beta-4
Incompatible 8DAI Control vs Compatible 8DAI Control	Gh_D05G0387	na	-1.971	0.0065217	na
Incompatible 8DAI Control vs Compatible 8DAI Control	Gh_A01G1886	ADF2	-0.434	0.00658513	Actin-depolymerizing factor 2
Incompatible 8DAI Control vs Compatible 8DAI Control	Gh_A11G1217	TTC7A	-0.85	0.00660117	Tetratricopeptide repeat protein 7A
Incompatible 8DAI Control vs Compatible 8DAI Control	Gh_A11G1875	LECRK91	-2.179	0.00660819	L-type lectin-domain containing receptor kinase IX.1
Incompatible 8DAI Control vs Compatible 8DAI Control	Gh_A04G0844	na	-1.392	0.00661391	na
Incompatible 8DAI Control vs Compatible 8DAI Control	Gh_D02G1543	CDKG-2	-0.77	0.00662665	Cyclin-dependent kinase G-2
Incompatible 8DAI Control vs Compatible 8DAI Control	Gh_A05G1367	HT1	-0.829	0.00666872	Serine/threonine-protein kinase HT1
Incompatible 8DAI Control vs Compatible 8DAI Control	Gh_A08G1012	YUC10	-2.141	0.00666872	Probable indole-3-pyruvate monooxygenase YUCCA10
Incompatible 8DAI Control vs Compatible 8DAI Control	Gh_D02G0370	IDM1	-0.808	0.00666872	Increased Dna methylation 1
Incompatible 8DAI Control vs Compatible 8DAI Control	Gh_D04G0537	na	-1.142	0.00666872	na
Incompatible 8DAI Control vs Compatible 8DAI Control	Gh_D06G1007	na	-1.464	0.00666872	na
Incompatible 8DAI Control vs Compatible 8DAI Control	Gh_Sca011773G01	TPS6	-1.092	0.00666872	Alpha,alpha-trehalose-phosphate synthase [UDP-forming] 6
Incompatible 8DAI Control vs Compatible 8DAI Control	Gh_D11G2819	NUP160	-0.994	0.00667814	Nuclear pore complex protein NUP160
Incompatible 8DAI Control vs Compatible 8DAI Control	Gh_A02G1154	na	-1.347	0.00667935	na
Incompatible 8DAI Control vs Compatible 8DAI Control	Gh_D03G0085	ATJ11	-2.353	0.00668436	Chaperone protein dnaJ 11, chloroplastic
Incompatible 8DAI Control vs Compatible 8DAI Control	Gh_D13G0825	na	-0.997	0.00668982	na
Incompatible 8DAI Control vs Compatible 8DAI Control	Gh_A08G0126	Ythdf2	-1.036	0.0067297	YTH domain-containing family protein 2
Incompatible 8DAI Control vs Compatible 8DAI Control	Gh_D06G0480	PAT24	-0.837	0.00674865	Protein S-acyltransferase 24
Incompatible 8DAI Control vs Compatible 8DAI Control	Gh_A04G0479	ALMT8	-2.889	0.00675519	Aluminum-activated malate transporter 8
Incompatible 8DAI Control vs Compatible 8DAI Control	Gh_A01G1828	RAX2	-1.372	0.00675616	Transcription factor RAX2
Incompatible 8DAI Control vs Compatible 8DAI Control	Gh_D07G1898	na	-2.353	0.00676318	Cytochrome P450 CYP749A22
Incompatible 8DAI Control vs Compatible 8DAI Control	Gh_A02G0476	FPF1	-9.173	0.00676438	Flowering-promoting factor 1
Incompatible 8DAI Control vs Compatible 8DAI Control	Gh_A10G1322	PSAP	-0.802	0.00676438	Prosaposin
Incompatible 8DAI Control vs Compatible 8DAI Control	Gh_A12G2682	BEL1	-1.587	0.00676438	Homeobox protein BEL1 homolog
Incompatible 8DAI Control vs Compatible 8DAI Control	Gh_A08G0390	TIR1	-1.724	0.00681795	Protein TRANSPORT INHIBITOR RESPONSE 1
Incompatible 8DAI Control vs Compatible 8DAI Control	Gh_A09G1005	VPS26A	-0.761	0.00682303	Vacuolar protein sorting-associated protein 26A
Incompatible 8DAI Control vs Compatible 8DAI Control	Gh_A10G0493	NSP1	-1.468	0.00682829	Nodulation-signaling pathway 1 protein
Incompatible 8DAI Control vs Compatible 8DAI Control	Gh_D07G0909	na	-6.202	0.00683177	na
Incompatible 8DAI Control vs Compatible 8DAI Control	Gh_A10G1563	MYB108	-1.739	0.00686731	Transcription factor MYB108
Incompatible 8DAI Control vs Compatible 8DAI Control	Gh_D03G0338	na	-1.549	0.00687079	na
Incompatible 8DAI Control vs Compatible 8DAI Control	Gh_D05G2366	GH24285	-1.669	0.00698268	Bifunctional lysine-specific demethylase and histidyl-hydroxylase NO66
Incompatible 8DAI Control vs Compatible 8DAI Control	Gh_A02G0104	RGA2	-5.095	0.00699132	DELLA protein RGA2
Incompatible 8DAI Control vs Compatible 8DAI Control	Gh_A11G3283	MPK19	-0.865	0.00699132	Mitogen-activated protein kinase 19
Incompatible 8DAI Control vs Compatible 8DAI Control	Gh_A02G0190	na	-1.268	0.00699736	na
Incompatible 8DAI Control vs Compatible 8DAI Control	Gh_D05G2338	GI	-0.651	0.00699736	Protein GIGANTEA
Incompatible 8DAI Control vs Compatible 8DAI Control	Gh_D06G0267	SVP	-2.034	0.00699736	MADS-box protein SVP
Incompatible 8DAI Control vs Compatible 8DAI Control	Gh_D06G2077	HST	-1.451	0.00700702	Shikimate O-hydroxycinnamoyltransferase
Incompatible 8DAI Control vs Compatible 8DAI Control	Gh_A11G1197	H6H	-1.846	0.00705966	Hyoscyamine 6-dioxygenase
Incompatible 8DAI Control vs Compatible 8DAI Control	Gh_D01G0224	Stard7	-0.777	0.00706525	StAR-related lipid transfer protein 7, mitochondrial
Incompatible 8DAI Control vs Compatible 8DAI Control	Gh_D07G1755	maf1	-0.825	0.00706836	Repressor of Rna polymerase III transcription MAF1 homolog
Incompatible 8DAI Control vs Compatible 8DAI Control	Gh_A12G0949	ATL59	-3.333	0.00709542	E3 ubiquitin-protein ligase ATL59
Incompatible 8DAI Control vs Compatible 8DAI Control	Gh_A05G2061	STY8	-1.279	0.00711251	Serine/threonine-protein kinase STY8
Incompatible 8DAI Control vs Compatible 8DAI Control	Gh_A09G0493	na	-1.497	0.00711251	na
Incompatible 8DAI Control vs Compatible 8DAI Control	Gh_A10G1123	BGAL9	-1.38	0.00712336	Beta-galactosidase 9
Incompatible 8DAI Control vs Compatible 8DAI Control	Gh_D03G1149	na	-1.202	0.00712336	na
Incompatible 8DAI Control vs Compatible 8DAI Control	Gh_D06G2047	TMN7	-0.535	0.00716426	Transmembrane 9 superfamily member 7
Incompatible 8DAI Control vs Compatible 8DAI Control	Gh_D04G0878	ALMT8	-4.008	0.00718225	Aluminum-activated malate transporter 8
Incompatible 8DAI Control vs Compatible 8DAI Control	Gh_D09G0113	WRKY4	-0.785	0.007216	Probable WRKY transcription factor 4
Incompatible 8DAI Control vs Compatible 8DAI Control	Gh_D05G0905	na	-2.5	0.00722531	na
Incompatible 8DAI Control vs Compatible 8DAI Control	Gh_A07G1976	pvaA	-5.152	0.00728391	Polyvinylalcohol dehydrogenase
Incompatible 8DAI Control vs Compatible 8DAI Control	Gh_D05G1970	RD21A	-0.857	0.00728391	Cysteine proteinase RD21a
Incompatible 8DAI Control vs Compatible 8DAI Control	Gh_A07G1311	SPPL4	-0.886	0.00733536	Signal peptide peptidase-like 4
Incompatible 8DAI Control vs Compatible 8DAI Control	Gh_A03G1477	na	-1.27	0.00735439	na
Incompatible 8DAI Control vs Compatible 8DAI Control	Gh_A02G1546	BLH4	-1.546	0.00735886	BEL1-like homeodomain protein 4
Incompatible 8DAI Control vs Compatible 8DAI Control	Gh_A09G2240	IDM1	-0.698	0.00739722	Increased Dna methylation 1
Incompatible 8DAI Control vs Compatible 8DAI Control	Gh_D08G2497	na	-1.441	0.00739908	na
Incompatible 8DAI Control vs Compatible 8DAI Control	Gh_D08G0570	Prpf38b	-0.589	0.00740201	Pre-mRna-splicing factor 38B
Incompatible 8DAI Control vs Compatible 8DAI Control	Gh_A04G1078	na	-1.109	0.00745876	na
Incompatible 8DAI Control vs Compatible 8DAI Control	Gh_A12G1288	ACX3	-1.178	0.00753148	Acyl-coenzyme A oxidase 3, peroxisomal
Incompatible 8DAI Control vs Compatible 8DAI Control	Gh_D07G2113	na	-1.624	0.00753148	na
Incompatible 8DAI Control vs Compatible 8DAI Control	Gh_A03G1737	SAE2	-0.862	0.00756033	SUMO-activating enzyme subunit 2
Incompatible 8DAI Control vs Compatible 8DAI Control	Gh_D09G0007	At3g26840	-0.966	0.00756881	Acyltransferase-like protein At3g26840, chloroplastic
Incompatible 8DAI Control vs Compatible 8DAI Control	Gh_D12G2628	na	-0.62	0.00757038	na
Incompatible 8DAI Control vs Compatible 8DAI Control	Gh_D02G1985	WRKY19	-0.939	0.00758561	Probable WRKY transcription factor 19
Incompatible 8DAI Control vs Compatible 8DAI Control	Gh_A03G1127	At5g08430	-1.085	0.00765743	Uncharacterized protein At5g08430
Incompatible 8DAI Control vs Compatible 8DAI Control	Gh_A07G1248	WDR44	-1.448	0.00765743	WD repeat-containing protein 44
Incompatible 8DAI Control vs Compatible 8DAI Control	Gh_A12G1029	CYP78A3	-1.76	0.00767217	Cytochrome P450 78A3
Incompatible 8DAI Control vs Compatible 8DAI Control	Gh_D13G2054	na	-0.736	0.00772302	na
Incompatible 8DAI Control vs Compatible 8DAI Control	Gh_D03G0214	At5g67140	-1.378	0.00773778	F-box protein At5g67140
Incompatible 8DAI Control vs Compatible 8DAI Control	Gh_D13G1035	SKIP24	-1.459	0.00774445	F-box protein SKIP24
Incompatible 8DAI Control vs Compatible 8DAI Control	Gh_D02G0310	BPM2	-0.485	0.00777282	BTB/POZ and MATH domain-containing protein 2
Incompatible 8DAI Control vs Compatible 8DAI Control	Gh_D11G2888	ATG18F	-0.926	0.00779804	Autophagy-related protein 18f
Incompatible 8DAI Control vs Compatible 8DAI Control	Gh_A11G1084	na	-2.418	0.00784085	Secoisolariciresinol dehydrogenase (Fragment)
Incompatible 8DAI Control vs Compatible 8DAI Control	Gh_D13G2424	na	-1.677	0.00786032	na
Incompatible 8DAI Control vs Compatible 8DAI Control	Gh_D13G1280	STR19	-1.951	0.00788927	Rhodanese-like domain-containing protein 19, mitochondrial
Incompatible 8DAI Control vs Compatible 8DAI Control	Gh_D09G2169	ETR2	-1.26	0.00796459	Ethylene receptor 2
Incompatible 8DAI Control vs Compatible 8DAI Control	Gh_A13G2144	na	-0.805	0.00797153	na
Incompatible 8DAI Control vs Compatible 8DAI Control	Gh_A05G3929	At5g26010	-1.633	0.00797567	Probable protein phosphatase 2C 72
Incompatible 8DAI Control vs Compatible 8DAI Control	Gh_A02G1113	VTE4	-1.008	0.00802489	Tocopherol O-methyltransferase, chloroplastic
Incompatible 8DAI Control vs Compatible 8DAI Control	Gh_A05G0518	GDU3	-2.652	0.00802489	Protein GLUTAMINE DUMPER 3
Incompatible 8DAI Control vs Compatible 8DAI Control	Gh_A07G1278	Y-1	-1.675	0.00802489	Uncharacterized protein At5g05190
Incompatible 8DAI Control vs Compatible 8DAI Control	Gh_A09G2376	TPX2	-1.964	0.00802489	Protein TPX2
Incompatible 8DAI Control vs Compatible 8DAI Control	Gh_D11G2846	At4g26480	-0.649	0.00802489	KH domain-containing protein At4g26480
Incompatible 8DAI Control vs Compatible 8DAI Control	Gh_A11G1694	At1g75220	-1.262	0.00802523	Sugar transporter ERD6-like 6
Incompatible 8DAI Control vs Compatible 8DAI Control	Gh_A02G0339	CIPK7	-1.629	0.00816766	CBL-interacting serine/threonine-protein kinase 7
Incompatible 8DAI Control vs Compatible 8DAI Control	Gh_A07G0579	RPE	-0.989	0.00816766	Ribulose-phosphate 3-epimerase, chloroplastic
Incompatible 8DAI Control vs Compatible 8DAI Control	Gh_A07G1280	GH3.5	-0.923	0.00816766	Probable indole-3-acetic acid-amido synthetase GH3.5
Incompatible 8DAI Control vs Compatible 8DAI Control	Gh_D13G2438	NET4A	-2.218	0.00816766	Protein NETWORKED 4A
Incompatible 8DAI Control vs Compatible 8DAI Control	Gh_D12G2277	SR45A	-0.87	0.00818589	Serine/arginine-rich splicing factor SR45a
Incompatible 8DAI Control vs Compatible 8DAI Control	Gh_D05G2226	At1g21890	-2.784	0.00824841	WAT1-related protein At1g21890
Incompatible 8DAI Control vs Compatible 8DAI Control	Gh_A05G0449	KEG	-0.938	0.00829279	E3 ubiquitin-protein ligase KEG
Incompatible 8DAI Control vs Compatible 8DAI Control	Gh_D03G1348	ETO1	-0.858	0.00829279	Ethylene-overproduction protein 1
Incompatible 8DAI Control vs Compatible 8DAI Control	Gh_D13G2526	SYN4	-0.729	0.00829279	Sister chromatid cohesion 1 protein 4
Incompatible 8DAI Control vs Compatible 8DAI Control	Gh_D08G2577	CKX7	-2.828	0.00829458	Cytokinin dehydrogenase 7
Incompatible 8DAI Control vs Compatible 8DAI Control	Gh_D07G0803	HPD	-1.521	0.00839871	4-hydroxyphenylpyruvate dioxygenase
Incompatible 8DAI Control vs Compatible 8DAI Control	Gh_A05G0787	LECRK15	-1.726	0.00840023	Probable L-type lectin-domain containing receptor kinase I.5
Incompatible 8DAI Control vs Compatible 8DAI Control	Gh_D13G1799	THA1	-2.67	0.00840023	Probable low-specificity L-threonine aldolase 1
Incompatible 8DAI Control vs Compatible 8DAI Control	Gh_D02G2165	na	-1.18	0.00840979	na
Incompatible 8DAI Control vs Compatible 8DAI Control	Gh_A12G0596	BEE2	-2.369	0.00844173	Transcription factor BEE 2
Incompatible 8DAI Control vs Compatible 8DAI Control	Gh_A11G2390	na	-1.059	0.00846663	na
Incompatible 8DAI Control vs Compatible 8DAI Control	Gh_A08G0678	IDD2	-2.484	0.00847961	Protein indeterminate-domain 2
Incompatible 8DAI Control vs Compatible 8DAI Control	Gh_D05G2114	BCA5	-1.93	0.00847961	Beta carbonic anhydrase 5, chloroplastic
Incompatible 8DAI Control vs Compatible 8DAI Control	Gh_A07G1276	AS	-2.255	0.00850028	Hydroquinone glucosyltransferase
Incompatible 8DAI Control vs Compatible 8DAI Control	Gh_A05G3797	NTF3	-1.422	0.00852936	Mitogen-activated protein kinase homolog NTF3
Incompatible 8DAI Control vs Compatible 8DAI Control	Gh_A10G1443	SRG1	-1.39	0.00854944	Protein SRG1
Incompatible 8DAI Control vs Compatible 8DAI Control	Gh_D13G1364	CBL3	-1.003	0.00855901	Calcineurin B-like protein 3
Incompatible 8DAI Control vs Compatible 8DAI Control	Gh_A11G2938	PIP1-2	-1.231	0.00864572	Probable aquaporin PIP1-2
Incompatible 8DAI Control vs Compatible 8DAI Control	Gh_A06G1284	na	-2.501	0.00868426	na
Incompatible 8DAI Control vs Compatible 8DAI Control	Gh_D08G1272	GSVIVT00026920001	-1.493	0.00868426	Probable polygalacturonase
Incompatible 8DAI Control vs Compatible 8DAI Control	Gh_A01G0365	na	-0.926	0.00871235	na
Incompatible 8DAI Control vs Compatible 8DAI Control	Gh_A04G0087	At1g50590	-1.819	0.0087175	Pirin-like protein At1g50590
Incompatible 8DAI Control vs Compatible 8DAI Control	Gh_A10G1608	ATL72	-3.064	0.00874361	RING-H2 finger protein ATL72
Incompatible 8DAI Control vs Compatible 8DAI Control	Gh_D11G1252	na	-0.999	0.00875782	na
Incompatible 8DAI Control vs Compatible 8DAI Control	Gh_D13G1339	At4g26450	-0.661	0.00876447	Uncharacterized protein At4g26450
Incompatible 8DAI Control vs Compatible 8DAI Control	Gh_A06G0536	HSFC1	-1.424	0.0087759	Heat stress transcription factor C-1
Incompatible 8DAI Control vs Compatible 8DAI Control	Gh_A02G0742	mhkB	-0.811	0.00881681	Myosin heavy chain kinase B
Incompatible 8DAI Control vs Compatible 8DAI Control	Gh_D09G1834	UTR4	-1.303	0.00881681	UDP-galactose/UDP-glucose transporter 4
Incompatible 8DAI Control vs Compatible 8DAI Control	Gh_D12G1075	BPS1	-0.544	0.00881681	Protein BPS1, chloroplastic
Incompatible 8DAI Control vs Compatible 8DAI Control	Gh_A11G2443	CXE15	-2.389	0.00883115	Probable carboxylesterase 15
Incompatible 8DAI Control vs Compatible 8DAI Control	Gh_A07G0794	RNP1	-0.701	0.00884129	Heterogeneous nuclear ribonucleoprotein 1
Incompatible 8DAI Control vs Compatible 8DAI Control	Gh_A10G1835	PAL6	-1.564	0.00887902	Phenylalanine ammonia-lyase
Incompatible 8DAI Control vs Compatible 8DAI Control	Gh_A05G3229	GTE4	-0.864	0.00889776	Transcription factor GTE4
Incompatible 8DAI Control vs Compatible 8DAI Control	Gh_D01G1309	POT6	-0.987	0.00889776	Potassium transporter 6
Incompatible 8DAI Control vs Compatible 8DAI Control	Gh_D08G1802	NUDT8	-1.337	0.00889776	Nudix hydrolase 8
Incompatible 8DAI Control vs Compatible 8DAI Control	Gh_D03G0967	SEOB	-2.127	0.00893206	Protein SIEVE ELEMENT OCCLUSION B
Incompatible 8DAI Control vs Compatible 8DAI Control	Gh_D10G1312	SPBC2A9.03	-0.586	0.00900737	Uncharacterized WD repeat-containing protein C2A9.03
Incompatible 8DAI Control vs Compatible 8DAI Control	Gh_D01G1143	SMR3	-1.141	0.00904162	Cyclin-dependent protein kinase inhibitor SMR3
Incompatible 8DAI Control vs Compatible 8DAI Control	Gh_A09G1690	CSLG3	-2.24	0.00905643	Cellulose synthase-like protein G3
Incompatible 8DAI Control vs Compatible 8DAI Control	Gh_A05G2424	CP12-3	-1.297	0.00908072	Calvin cycle protein CP12-3, chloroplastic
Incompatible 8DAI Control vs Compatible 8DAI Control	Gh_D04G0802	na	-0.938	0.0091543	na
Incompatible 8DAI Control vs Compatible 8DAI Control	Gh_A05G1842	na	-1.33	0.00916541	Uncharacterized protein KIAA0930 homolog
Incompatible 8DAI Control vs Compatible 8DAI Control	Gh_D12G0038	DDB_G0269284	-0.659	0.0091737	UPF0396 protein
Incompatible 8DAI Control vs Compatible 8DAI Control	Gh_A09G1776	At3g50808	-1.375	0.00918432	Uncharacterized protein At3g50808
Incompatible 8DAI Control vs Compatible 8DAI Control	Gh_D07G1979	UGT74G1	-1.772	0.00918432	UDP-glycosyltransferase 74G1
Incompatible 8DAI Control vs Compatible 8DAI Control	Gh_A02G0471	MORC4	-1.086	0.0091853	MORC family CW-type zinc finger protein 4
Incompatible 8DAI Control vs Compatible 8DAI Control	Gh_A02G0832	na	-1.601	0.0091853	na
Incompatible 8DAI Control vs Compatible 8DAI Control	Gh_D08G0154	na	-0.538	0.00918981	Casein kinase I
Incompatible 8DAI Control vs Compatible 8DAI Control	Gh_D04G0033	LYK3	-2.317	0.00921612	LysM domain receptor-like kinase 3
Incompatible 8DAI Control vs Compatible 8DAI Control	Gh_A12G2404	na	-1.362	0.00924069	na
Incompatible 8DAI Control vs Compatible 8DAI Control	Gh_D03G0808	na	-1.323	0.00924069	na
Incompatible 8DAI Control vs Compatible 8DAI Control	Gh_D02G0023	At3g19950	-0.701	0.00925875	E3 ubiquitin-protein ligase RING1-like
Incompatible 8DAI Control vs Compatible 8DAI Control	Gh_A09G2474	FIT	-2.202	0.00929558	Transcription factor FER-LIKE IRON DEFICIENCY-INDUCED TRANSCRIPTION FACTOR
Incompatible 8DAI Control vs Compatible 8DAI Control	Gh_D02G1713	N	-1.033	0.00929767	TMV resistance protein N
Incompatible 8DAI Control vs Compatible 8DAI Control	Gh_D13G2391	RABE1C	-0.941	0.00929767	Ras-related protein RABE1c
Incompatible 8DAI Control vs Compatible 8DAI Control	Gh_D11G0058	LIPK	-0.837	0.00930278	Lipase member K
Incompatible 8DAI Control vs Compatible 8DAI Control	Gh_A11G2273	EIN4	-1.051	0.0093131	Protein EIN4
Incompatible 8DAI Control vs Compatible 8DAI Control	Gh_A08G0768	STY8	-0.904	0.00931572	Serine/threonine-protein kinase STY8
Incompatible 8DAI Control vs Compatible 8DAI Control	Gh_A11G1179	na	-2.514	0.00931572	Glu S.griseus protease inhibitor
Incompatible 8DAI Control vs Compatible 8DAI Control	Gh_A12G1987	na	-1.443	0.00931572	na
Incompatible 8DAI Control vs Compatible 8DAI Control	Gh_D03G1451	yvdM	-0.95	0.00931572	Beta-phosphoglucomutase
Incompatible 8DAI Control vs Compatible 8DAI Control	Gh_D11G3432	ABCF5	-1.227	0.00931572	ABC transporter F family member 5
Incompatible 8DAI Control vs Compatible 8DAI Control	Gh_Sca006915G01	At5g61440	-1.562	0.00931572	Thioredoxin-like 1-2, chloroplastic
Incompatible 8DAI Control vs Compatible 8DAI Control	Gh_D10G0150	UBQ11	-0.815	0.009339	Polyubiquitin 11
Incompatible 8DAI Control vs Compatible 8DAI Control	Gh_D02G0218	na	-7.894	0.00936096	na
Incompatible 8DAI Control vs Compatible 8DAI Control	Gh_A13G1067	CTPS1	-1.571	0.00937393	CTP synthase 1
Incompatible 8DAI Control vs Compatible 8DAI Control	Gh_D05G3684	Fnbp4	-0.991	0.00939515	Formin-binding protein 4
Incompatible 8DAI Control vs Compatible 8DAI Control	Gh_D10G0057	na	-0.987	0.00940188	Beta-amyrin 28-oxidase
Incompatible 8DAI Control vs Compatible 8DAI Control	Gh_A05G3071	At3g12360	-1.176	0.00940521	Ankyrin repeat-containing protein At3g12360
Incompatible 8DAI Control vs Compatible 8DAI Control	Gh_A09G1385	CDC48	-0.45	0.00945988	Cell division cycle protein 48 homolog
Incompatible 8DAI Control vs Compatible 8DAI Control	Gh_D12G0803	RGLG1	-0.802	0.00948401	E3 ubiquitin-protein ligase RGLG1
Incompatible 8DAI Control vs Compatible 8DAI Control	Gh_A05G2038	At1g21400	-2.37	0.00953351	2-oxoisovalerate dehydrogenase subunit alpha 1, mitochondrial
Incompatible 8DAI Control vs Compatible 8DAI Control	Gh_D03G0522	BAZ2A	-0.738	0.00956142	Bromodomain adjacent to zinc finger domain protein 2A
Incompatible 8DAI Control vs Compatible 8DAI Control	Gh_A11G2094	RAP2-11	-3.594	0.00956578	Ethylene-responsive transcription factor RAP2-11
Incompatible 8DAI Control vs Compatible 8DAI Control	Gh_D09G0533	LACS7	-2.404	0.0096112	Long chain acyl-CoA synthetase 7, peroxisomal
Incompatible 8DAI Control vs Compatible 8DAI Control	Gh_A06G1506	chfr	-0.768	0.00966612	E3 ubiquitin-protein ligase CHFR
Incompatible 8DAI Control vs Compatible 8DAI Control	Gh_A02G1495	AP2	-0.819	0.00967402	Floral homeotic protein APETALA 2
Incompatible 8DAI Control vs Compatible 8DAI Control	Gh_D05G1943	WEB1	-0.81	0.00968826	Protein WEAK CHLOROPLAST MOVEMENT UNDER BLUE LIGHT 1
Incompatible 8DAI Control vs Compatible 8DAI Control	Gh_Sca016549G01	na	-2.62	0.00968826	na
Incompatible 8DAI Control vs Compatible 8DAI Control	Gh_D13G1849	ATG18H	-0.816	0.00969349	Autophagy-related protein 18h
Incompatible 8DAI Control vs Compatible 8DAI Control	Gh_A07G1951	SCR	-2.925	0.00972265	Protein SCARECROW
Incompatible 8DAI Control vs Compatible 8DAI Control	Gh_D11G3464	na	-1.451	0.00972697	na
Incompatible 8DAI Control vs Compatible 8DAI Control	Gh_D10G1425	At1g04770	-2.238	0.00976014	Protein SULFUR DEFICIENCY-INDUCED 2
Incompatible 8DAI Control vs Compatible 8DAI Control	Gh_A07G0229	At1g56130	-1.601	0.00979606	Probable LRR receptor-like serine/threonine-protein kinase At1g56130
Incompatible 8DAI Control vs Compatible 8DAI Control	Gh_A07G2264	At4g13010	-1.275	0.00979606	Putative quinone-oxidoreductase homolog, chloroplastic
Incompatible 8DAI Control vs Compatible 8DAI Control	Gh_D04G0911	ACT	-2.861	0.00994355	Vinorine synthase
Incompatible 8DAI Control vs Compatible 8DAI Control	Gh_A07G0568	na	-1.05	0.00995841	na
Incompatible 8DAI Control vs Compatible 8DAI Control	Gh_A08G2306	FBL14	-1.281	0.00999998	F-box/LRR-repeat protein 14
Incompatible 8DAI Control vs Compatible 8DAI Control	Gh_D05G2590	na	-3.073	0.0100379	na
Incompatible 8DAI Control vs Compatible 8DAI Control	Gh_A06G2035	Os07g0631100	-0.726	0.0100744	Transcription elongation factor 1 homolog
Incompatible 8DAI Control vs Compatible 8DAI Control	Gh_A03G0079	na	-1.432	0.0100777	na
Incompatible 8DAI Control vs Compatible 8DAI Control	Gh_D06G2345	na	-2.362	0.0100777	na
Incompatible 8DAI Control vs Compatible 8DAI Control	Gh_A02G1373	OXR1	-1.404	0.0100823	Oxidation resistance protein 1
Incompatible 8DAI Control vs Compatible 8DAI Control	Gh_A13G0781	GLR3.7	-0.909	0.0101106	Glutamate receptor 3.7
Incompatible 8DAI Control vs Compatible 8DAI Control	Gh_A03G2039	na	-0.985	0.0101132	na
Incompatible 8DAI Control vs Compatible 8DAI Control	Gh_D04G1298	AMT2	-1.293	0.0101332	Ammonium transporter 2
Incompatible 8DAI Control vs Compatible 8DAI Control	Gh_D06G0305	APRL4	-0.845	0.0101854	5'-adenylylsulfate reductase-like 4
Incompatible 8DAI Control vs Compatible 8DAI Control	Gh_A11G0597	na	-1.02	0.0101928	B2 protein
Incompatible 8DAI Control vs Compatible 8DAI Control	Gh_A11G1870	RBK1	-1.245	0.0102139	Receptor-like cytosolic serine/threonine-protein kinase RBK1
Incompatible 8DAI Control vs Compatible 8DAI Control	Gh_D09G0037	CHR24	-0.871	0.010237	Protein CHROMATIN REMODELING 24
Incompatible 8DAI Control vs Compatible 8DAI Control	Gh_D06G2194	sst4	-0.765	0.010269	Vacuolar protein sorting-associated protein 27
Incompatible 8DAI Control vs Compatible 8DAI Control	Gh_A05G2055	GLTP3	-1.568	0.0102953	Glycolipid transfer protein 3
Incompatible 8DAI Control vs Compatible 8DAI Control	Gh_A11G0355	SCD2	-0.569	0.0102953	Coiled-coil domain-containing protein SCD2
Incompatible 8DAI Control vs Compatible 8DAI Control	Gh_D01G1173	PXM16	-0.477	0.0102953	Zinc-metallopeptidase, peroxisomal
Incompatible 8DAI Control vs Compatible 8DAI Control	Gh_A03G0755	VSR1	-1.952	0.0102999	Vacuolar-sorting receptor 1
Incompatible 8DAI Control vs Compatible 8DAI Control	Gh_A12G1712	EXO70B1	-0.612	0.010349	Exocyst complex component EXO70B1
Incompatible 8DAI Control vs Compatible 8DAI Control	Gh_D11G3056	Phrf1	-0.765	0.0103652	PHD and RING finger domain-containing protein 1
Incompatible 8DAI Control vs Compatible 8DAI Control	Gh_A02G1744	At1g16220	-0.713	0.0103948	Probable protein phosphatase 2C 6
Incompatible 8DAI Control vs Compatible 8DAI Control	Gh_D11G1446	At3g17800	-1.749	0.0104107	UV-B-induced protein At3g17800, chloroplastic
Incompatible 8DAI Control vs Compatible 8DAI Control	Gh_A01G1217	VAC14	-0.641	0.0104334	Protein VAC14 homolog
Incompatible 8DAI Control vs Compatible 8DAI Control	Gh_D03G1416	na	-1.392	0.0104395	na
Incompatible 8DAI Control vs Compatible 8DAI Control	Gh_D12G1059	CAC3	-1.571	0.0104395	Acetyl-coenzyme A carboxylase carboxyl transferase subunit alpha, chloroplastic
Incompatible 8DAI Control vs Compatible 8DAI Control	Gh_A12G2012	na	-1.767	0.0104509	21 kDa protein
Incompatible 8DAI Control vs Compatible 8DAI Control	Gh_A03G0143	UBC5	-0.869	0.010501	Ubiquitin-conjugating enzyme E2 5
Incompatible 8DAI Control vs Compatible 8DAI Control	Gh_A08G2140	CSNK1D	-0.587	0.0105031	Casein kinase I isoform delta
Incompatible 8DAI Control vs Compatible 8DAI Control	Gh_D12G2080	AHL23	-1.353	0.0105225	AT-hook motif nuclear-localized protein 23
Incompatible 8DAI Control vs Compatible 8DAI Control	Gh_A09G2284	UGT89C1	-5.579	0.0105556	UDP-glycosyltransferase 89C1
Incompatible 8DAI Control vs Compatible 8DAI Control	Gh_A10G0857	TULP2	-1.09	0.0105651	Tubby-like F-box protein 2
Incompatible 8DAI Control vs Compatible 8DAI Control	Gh_A05G0086	na	-1.417	0.010579	na
Incompatible 8DAI Control vs Compatible 8DAI Control	Gh_A05G2986	na	-1.517	0.010579	na
Incompatible 8DAI Control vs Compatible 8DAI Control	Gh_D07G1437	SALR	-1.745	0.010579	Salutaridine reductase
Incompatible 8DAI Control vs Compatible 8DAI Control	Gh_D10G1301	gemin2	-0.905	0.0105922	Gem-associated protein 2
Incompatible 8DAI Control vs Compatible 8DAI Control	Gh_A12G2236	na	-0.587	0.0106181	na
Incompatible 8DAI Control vs Compatible 8DAI Control	Gh_A11G2701	At5g16730	-1.435	0.0106225	WEB family protein At5g16730, chloroplastic
Incompatible 8DAI Control vs Compatible 8DAI Control	Gh_D10G2153	CSE	-1.248	0.0106273	Caffeoylshikimate esterase
Incompatible 8DAI Control vs Compatible 8DAI Control	Gh_D13G0068	na	-1.883	0.0106694	na
Incompatible 8DAI Control vs Compatible 8DAI Control	Gh_A05G0252	At3g45310	-1.121	0.0106751	Thiol protease aleurain-like
Incompatible 8DAI Control vs Compatible 8DAI Control	Gh_Sca004842G08	At5g46170	-1.046	0.0107132	F-box protein At5g46170
Incompatible 8DAI Control vs Compatible 8DAI Control	Gh_A02G0312	na	-0.688	0.0107245	na
Incompatible 8DAI Control vs Compatible 8DAI Control	Gh_A06G0333	At1g36730	-0.642	0.0107245	Probable eukaryotic translation initiation factor 5-1
Incompatible 8DAI Control vs Compatible 8DAI Control	Gh_A11G0005	na	-0.944	0.0107645	na
Incompatible 8DAI Control vs Compatible 8DAI Control	Gh_A01G1047	CER2	-2.912	0.0108262	Protein ECERIFERUM 1
Incompatible 8DAI Control vs Compatible 8DAI Control	Gh_A02G0959	ALMT10	-2.204	0.0108262	Aluminum-activated malate transporter 10
Incompatible 8DAI Control vs Compatible 8DAI Control	Gh_A09G2226	VIT_05s0020g04070	-1.677	0.0108262	1,2-dihydroxy-3-keto-5-methylthiopentene dioxygenase 1
Incompatible 8DAI Control vs Compatible 8DAI Control	Gh_D03G1545	TPPG	-1.314	0.0108262	Probable trehalose-phosphate phosphatase G
Incompatible 8DAI Control vs Compatible 8DAI Control	Gh_A04G0008	SPBC2A9.03	-0.551	0.0108345	Uncharacterized WD repeat-containing protein C2A9.03
Incompatible 8DAI Control vs Compatible 8DAI Control	Gh_D02G0313	na	-0.796	0.0108385	na
Incompatible 8DAI Control vs Compatible 8DAI Control	Gh_A04G1002	RRA3	-2.024	0.0108716	Arabinosyltransferase RRA3
Incompatible 8DAI Control vs Compatible 8DAI Control	Gh_D05G1354	ALAAT2	-1.906	0.0109131	Alanine aminotransferase 2, mitochondrial
Incompatible 8DAI Control vs Compatible 8DAI Control	Gh_A04G0955	At1g21140	-1.696	0.011029	Vacuolar iron transporter homolog 1
Incompatible 8DAI Control vs Compatible 8DAI Control	Gh_D01G0275	BRG3	-1.538	0.0111152	Probable BOI-related E3 ubiquitin-protein ligase 3
Incompatible 8DAI Control vs Compatible 8DAI Control	Gh_A05G2316	VIP1	-1.112	0.0111293	Transcription factor VIP1
Incompatible 8DAI Control vs Compatible 8DAI Control	Gh_D07G1355	ALMT10	-1.67	0.0111314	Aluminum-activated malate transporter 10
Incompatible 8DAI Control vs Compatible 8DAI Control	Gh_A01G1379	NFD4	-2.298	0.011163	Protein NUCLEAR FUSION DEFECTIVE 4
Incompatible 8DAI Control vs Compatible 8DAI Control	Gh_D09G1468	PLL4	-1.674	0.0112609	Probable protein phosphatase 2C 23
Incompatible 8DAI Control vs Compatible 8DAI Control	Gh_A06G1468	SCL14	-1.007	0.0112642	Scarecrow-like protein 14
Incompatible 8DAI Control vs Compatible 8DAI Control	Gh_D09G0316	na	-2.649	0.0112725	na
Incompatible 8DAI Control vs Compatible 8DAI Control	Gh_D07G1078	TGA21	-1.213	0.0112847	TGACG-sequence-specific Dna-binding protein TGA-2.1
Incompatible 8DAI Control vs Compatible 8DAI Control	Gh_D12G1625	VTI12	-0.637	0.0113088	Vesicle transport v-SnaRE 12
Incompatible 8DAI Control vs Compatible 8DAI Control	Gh_A06G1666	CHUP1	-0.888	0.0113284	Protein CHUP1, chloroplastic
Incompatible 8DAI Control vs Compatible 8DAI Control	Gh_A09G2256	At2g14510	-1.041	0.0113431	Leucine-rich repeat receptor-like serine/threonine-protein kinase At2g14510
Incompatible 8DAI Control vs Compatible 8DAI Control	Gh_D08G1975	At3g02290	-1.241	0.0113431	E3 ubiquitin-protein ligase At3g02290
Incompatible 8DAI Control vs Compatible 8DAI Control	Gh_D11G0629	CLC-C	-0.755	0.0113923	Chloride channel protein CLC-c
Incompatible 8DAI Control vs Compatible 8DAI Control	Gh_A05G0335	CBL10	-0.901	0.0114255	Calcineurin B-like protein 10
Incompatible 8DAI Control vs Compatible 8DAI Control	Gh_A13G1530	PNC1	-0.73	0.0114255	Peroxisomal adenine nucleotide carrier 1
Incompatible 8DAI Control vs Compatible 8DAI Control	Gh_D05G0876	At3g47120	-1.071	0.0114361	Zinc finger CCCH domain-containing protein 42
Incompatible 8DAI Control vs Compatible 8DAI Control	Gh_A05G3785	Xylb	-1	0.0114563	Xylulose kinase
Incompatible 8DAI Control vs Compatible 8DAI Control	Gh_A05G1860	YOR059C	-0.977	0.0114754	Putative lipase YOR059C
Incompatible 8DAI Control vs Compatible 8DAI Control	Gh_A03G1675	na	-1.146	0.0114993	na
Incompatible 8DAI Control vs Compatible 8DAI Control	Gh_D04G1055	MYBAS1	-2.255	0.0115072	Myb-related protein MYBAS1
Incompatible 8DAI Control vs Compatible 8DAI Control	Gh_D08G0126	GRIK2	-0.875	0.0115072	Serine/threonine-protein kinase GRIK2
Incompatible 8DAI Control vs Compatible 8DAI Control	Gh_A02G0182	HSFA5	-0.767	0.011512	Heat stress transcription factor A-5
Incompatible 8DAI Control vs Compatible 8DAI Control	Gh_A12G2167	GYP7	-0.972	0.011512	GTPase-activating protein GYP7
Incompatible 8DAI Control vs Compatible 8DAI Control	Gh_D08G1698	At4g09580	-1.685	0.011512	Uncharacterized membrane protein At4g09580
Incompatible 8DAI Control vs Compatible 8DAI Control	Gh_D05G1250	na	-1.689	0.011513	na
Incompatible 8DAI Control vs Compatible 8DAI Control	Gh_D01G2114	Os01g0834700	-1.359	0.0115145	Zinc finger CCCH domain-containing protein 11
Incompatible 8DAI Control vs Compatible 8DAI Control	Gh_A11G3049	CXE8	-1.925	0.0115246	Probable carboxylesterase 8
Incompatible 8DAI Control vs Compatible 8DAI Control	Gh_D05G2348	naC017	-0.894	0.01156	naC domain-containing protein 17
Incompatible 8DAI Control vs Compatible 8DAI Control	Gh_D09G0606	MFP2	-0.883	0.0115725	Peroxisomal fatty acid beta-oxidation multifunctional protein MFP2
Incompatible 8DAI Control vs Compatible 8DAI Control	Gh_A12G0956	GC4	-0.641	0.0115838	Golgin candidate 4
Incompatible 8DAI Control vs Compatible 8DAI Control	Gh_A09G2089	BCE2	-1.522	0.0115856	Lipoamide acyltransferase component of branched-chain alpha-keto acid dehydrogenase complex, mitochondrial
Incompatible 8DAI Control vs Compatible 8DAI Control	Gh_A08G0049	na	-0.84	0.0115946	na
Incompatible 8DAI Control vs Compatible 8DAI Control	Gh_A13G0369	SUD1	-0.658	0.0116175	Probable E3 ubiquitin ligase SUD1
Incompatible 8DAI Control vs Compatible 8DAI Control	Gh_A04G0606	HIPP26	-1.566	0.0116193	Heavy metal-associated isoprenylated plant protein 26
Incompatible 8DAI Control vs Compatible 8DAI Control	Gh_D04G1683	CFBP	-1.348	0.0116247	Fructose-1,6-bisphosphatase, cytosolic
Incompatible 8DAI Control vs Compatible 8DAI Control	Gh_A03G0564	SEOB	-2.295	0.0116348	Protein SIEVE ELEMENT OCCLUSION B
Incompatible 8DAI Control vs Compatible 8DAI Control	Gh_D11G2176	At5g64970	-1.148	0.0116394	Probable mitochondrial adenine nucleotide transporter BTL3
Incompatible 8DAI Control vs Compatible 8DAI Control	Gh_D13G1131	CUL1	-0.987	0.0116394	Cullin-1
Incompatible 8DAI Control vs Compatible 8DAI Control	Gh_A05G1998	CML29	-2.393	0.011645	Probable calcium-binding protein CML29
Incompatible 8DAI Control vs Compatible 8DAI Control	Gh_A04G0349	MBF1B	-0.792	0.0116461	Multiprotein-bridging factor 1b
Incompatible 8DAI Control vs Compatible 8DAI Control	Gh_A11G0558	CSY2	-0.685	0.0116664	Citrate synthase 2, peroxisomal
Incompatible 8DAI Control vs Compatible 8DAI Control	Gh_A08G2052	na	-1.264	0.0116823	na
Incompatible 8DAI Control vs Compatible 8DAI Control	Gh_A07G0119	DGAT1	-1.434	0.0117867	Diacylglycerol O-acyltransferase 1
Incompatible 8DAI Control vs Compatible 8DAI Control	Gh_A04G0980	ATL54	-1.155	0.0117989	RING-H2 finger protein ATL54
Incompatible 8DAI Control vs Compatible 8DAI Control	Gh_D10G2582	AGT2	-0.92	0.0119301	Alanine--glyoxylate aminotransferase 2 homolog 1, mitochondrial
Incompatible 8DAI Control vs Compatible 8DAI Control	Gh_D02G1074	VSR1	-1.221	0.0119799	Vacuolar-sorting receptor 1
Incompatible 8DAI Control vs Compatible 8DAI Control	Gh_D12G0088	CUL1	-0.549	0.0120064	Cullin-1
Incompatible 8DAI Control vs Compatible 8DAI Control	Gh_A02G1042	WRKY29	-2.691	0.0120222	Probable WRKY transcription factor 29
Incompatible 8DAI Control vs Compatible 8DAI Control	Gh_A07G0084	na	-4.208	0.0120222	na
Incompatible 8DAI Control vs Compatible 8DAI Control	Gh_D03G1698	na	-1.271	0.0120222	na
Incompatible 8DAI Control vs Compatible 8DAI Control	Gh_D05G2397	ARGAH1	-1.28	0.0120222	Arginase 1, mitochondrial
Incompatible 8DAI Control vs Compatible 8DAI Control	Gh_A13G0011	SDP1	-1.391	0.0120312	Triacylglycerol lipase SDP1
Incompatible 8DAI Control vs Compatible 8DAI Control	Gh_D05G3462	CBSX5	-1.411	0.012042	CBS domain-containing protein CBSX5
Incompatible 8DAI Control vs Compatible 8DAI Control	Gh_D10G0773	GDPD1	-2.016	0.012042	Glycerophosphodiester phosphodiesterase GDPD1, chloroplastic
Incompatible 8DAI Control vs Compatible 8DAI Control	Gh_D12G2135	ERF5	-1.294	0.012042	Ethylene-responsive transcription factor 5
Incompatible 8DAI Control vs Compatible 8DAI Control	Gh_A05G1856	HAT22	-1.79	0.0121002	Homeobox-leucine zipper protein HAT22
Incompatible 8DAI Control vs Compatible 8DAI Control	Gh_A07G0205	FIPS5	-0.873	0.0121002	FIP1[V]-like protein
Incompatible 8DAI Control vs Compatible 8DAI Control	Gh_A01G0425	HIP1	-0.848	0.0121128	Probable E3 ubiquitin-protein ligase HIP1
Incompatible 8DAI Control vs Compatible 8DAI Control	Gh_D05G0269	DSP8	-1.062	0.0121323	Putative dual specificity protein phosphatase DSP8
Incompatible 8DAI Control vs Compatible 8DAI Control	Gh_A10G0782	Ovca2	-0.955	0.0121802	Ovarian cancer-associated gene 2 protein homolog
Incompatible 8DAI Control vs Compatible 8DAI Control	Gh_D10G0070	CBDAS3	-0.924	0.0122117	Cannabidiolic acid synthase-like 2
Incompatible 8DAI Control vs Compatible 8DAI Control	Gh_A13G1284	na	-2.065	0.0122897	Peptide-N4-(N-acetyl-beta-glucosaminyl)asparagine amidase A
Incompatible 8DAI Control vs Compatible 8DAI Control	Gh_D05G0569	KEG	-0.91	0.0122897	E3 ubiquitin-protein ligase KEG
Incompatible 8DAI Control vs Compatible 8DAI Control	Gh_D13G1788	zcchc8	-0.873	0.0122897	Zinc finger CCHC domain-containing protein 8
Incompatible 8DAI Control vs Compatible 8DAI Control	Gh_A10G1031	yqkD	-0.743	0.0123281	Uncharacterized protein YqkD
Incompatible 8DAI Control vs Compatible 8DAI Control	Gh_D13G2288	hbx10	-1.112	0.0123281	Homeobox protein 10
Incompatible 8DAI Control vs Compatible 8DAI Control	Gh_D05G3503	BHLH123	-1.739	0.0123474	Transcription factor bHLH123
Incompatible 8DAI Control vs Compatible 8DAI Control	Gh_A08G0606	BURP5	-3.138	0.0124076	BURP domain-containing protein 5
Incompatible 8DAI Control vs Compatible 8DAI Control	Gh_D13G1333	CTPS1	-1.286	0.0124076	CTP synthase 1
Incompatible 8DAI Control vs Compatible 8DAI Control	Gh_D08G1665	CMT2	-0.936	0.0124116	Dna (cytosine-5)-methyltransferase CMT2
Incompatible 8DAI Control vs Compatible 8DAI Control	Gh_A03G1382	At5g26760	-0.672	0.0124241	Putative Rna polymerase II subunit B1 CTD phosphatase RPAP2 homolog
Incompatible 8DAI Control vs Compatible 8DAI Control	Gh_Sca009502G01	na	-5.53	0.0124464	na
Incompatible 8DAI Control vs Compatible 8DAI Control	Gh_A11G0947	TPK5	-1.255	0.0124958	Two-pore potassium channel 5
Incompatible 8DAI Control vs Compatible 8DAI Control	Gh_D11G2705	na	-0.897	0.0125497	na
Incompatible 8DAI Control vs Compatible 8DAI Control	Gh_A13G1028	STR19	-2.604	0.0125809	Rhodanese-like domain-containing protein 19, mitochondrial
Incompatible 8DAI Control vs Compatible 8DAI Control	Gh_D07G0563	NRT3.2	-1.344	0.0126076	High-affinity nitrate transporter 3.2
Incompatible 8DAI Control vs Compatible 8DAI Control	Gh_D12G1501	na	-1.23	0.0126163	na
Incompatible 8DAI Control vs Compatible 8DAI Control	Gh_D11G0812	ATJ2	-1.061	0.0126491	Chaperone protein dnaJ 2
Incompatible 8DAI Control vs Compatible 8DAI Control	Gh_D09G1387	CDC48	-0.515	0.0126844	Cell division cycle protein 48 homolog
Incompatible 8DAI Control vs Compatible 8DAI Control	Gh_A05G2604	LECRKS4	-2.013	0.0127222	L-type lectin-domain containing receptor kinase S.4
Incompatible 8DAI Control vs Compatible 8DAI Control	Gh_A06G1663	At3g21360	-1.708	0.0127425	Clavaminate synthase-like protein At3g21360
Incompatible 8DAI Control vs Compatible 8DAI Control	Gh_D07G2115	D27	-4.904	0.0127614	Beta-carotene isomerase D27, chloroplastic
Incompatible 8DAI Control vs Compatible 8DAI Control	Gh_D05G2293	At4g08350	-0.858	0.0128029	Putative transcription elongation factor SPT5 homolog 1
Incompatible 8DAI Control vs Compatible 8DAI Control	Gh_D07G2430	na	-1.453	0.01281	na
Incompatible 8DAI Control vs Compatible 8DAI Control	Gh_D13G0997	na	-3.03	0.0128103	na
Incompatible 8DAI Control vs Compatible 8DAI Control	Gh_A09G0607	MFP2	-0.869	0.0128759	Peroxisomal fatty acid beta-oxidation multifunctional protein MFP2
Incompatible 8DAI Control vs Compatible 8DAI Control	Gh_D09G0289	BSMT1	-1.783	0.0129192	Salicylate/benzoate carboxyl methyltransferase
Incompatible 8DAI Control vs Compatible 8DAI Control	Gh_D10G1215	TAF1	-1.246	0.0129192	Transcription initiation factor TFIID subunit 1
Incompatible 8DAI Control vs Compatible 8DAI Control	Gh_A13G0710	PAP2	-0.737	0.0129432	Probable inactive purple acid phosphatase 2
Incompatible 8DAI Control vs Compatible 8DAI Control	Gh_D05G0166	At1g15400	-0.99	0.0130039	Uncharacterized protein At1g15400
Incompatible 8DAI Control vs Compatible 8DAI Control	Gh_D11G1235	na	-1.948	0.013023	Secoisolariciresinol dehydrogenase (Fragment)
Incompatible 8DAI Control vs Compatible 8DAI Control	Gh_D05G2214	At5g35370	-1.346	0.0130688	G-type lectin S-receptor-like serine/threonine-protein kinase At5g35370
Incompatible 8DAI Control vs Compatible 8DAI Control	Gh_A08G2246	TOM1L2	-1.023	0.0130743	TOM1-like protein 2
Incompatible 8DAI Control vs Compatible 8DAI Control	Gh_D08G0880	ATK4	-1.562	0.013095	Kinesin-4
Incompatible 8DAI Control vs Compatible 8DAI Control	Gh_A03G2005	KnaT7	-1.172	0.0131256	Homeobox protein knotted-1-like 7
Incompatible 8DAI Control vs Compatible 8DAI Control	Gh_A06G2068	At1g53430	-1.32	0.0131256	Probable LRR receptor-like serine/threonine-protein kinase At1g53430
Incompatible 8DAI Control vs Compatible 8DAI Control	Gh_D11G0679	nfrkb	-1.102	0.0131256	Nuclear factor related to kappa-B-binding protein
Incompatible 8DAI Control vs Compatible 8DAI Control	Gh_A09G0334	LHT1	-1.19	0.0131417	Lysine histidine transporter 1
Incompatible 8DAI Control vs Compatible 8DAI Control	Gh_A08G0856	na	-0.676	0.0131599	na
Incompatible 8DAI Control vs Compatible 8DAI Control	Gh_D05G1784	HVA22I	-1.48	0.0131675	HVA22-like protein i
Incompatible 8DAI Control vs Compatible 8DAI Control	Gh_A08G0194	CBP60B	-0.56	0.0132154	Calmodulin-binding protein 60 B
Incompatible 8DAI Control vs Compatible 8DAI Control	Gh_D04G0448	na	-3.298	0.0132539	na
Incompatible 8DAI Control vs Compatible 8DAI Control	Gh_D06G0245	AGL16	-0.926	0.013272	Agamous-like MADS-box protein AGL16
Incompatible 8DAI Control vs Compatible 8DAI Control	Gh_D13G2374	FDM4	-1.428	0.0132906	Factor of Dna methylation 4
Incompatible 8DAI Control vs Compatible 8DAI Control	Gh_D05G2290	SCL1	-1.211	0.013295	Scarecrow-like protein 1
Incompatible 8DAI Control vs Compatible 8DAI Control	Gh_A13G1817	CLPB1	-1.235	0.013312	Chaperone protein ClpB1
Incompatible 8DAI Control vs Compatible 8DAI Control	Gh_A09G0685	DDB_G0279265	-0.791	0.0133438	Glucose-induced degradation protein 8 homolog
Incompatible 8DAI Control vs Compatible 8DAI Control	Gh_A11G1982	SRFR1	-0.743	0.0134105	Suppressor of RPS4-RLD 1
Incompatible 8DAI Control vs Compatible 8DAI Control	Gh_A12G1803	At3g47420	-1.623	0.0134105	Putative glycerol-3-phosphate transporter 1
Incompatible 8DAI Control vs Compatible 8DAI Control	Gh_D06G0277	At4g14600	-0.909	0.0134105	Bet1-like protein At4g14600
Incompatible 8DAI Control vs Compatible 8DAI Control	Gh_A02G0871	BRPF3	-0.962	0.0134406	Bromodomain and PHD finger-containing protein 3
Incompatible 8DAI Control vs Compatible 8DAI Control	Gh_A08G0741	na	-0.969	0.0134406	Pyruvate kinase, cytosolic isozyme
Incompatible 8DAI Control vs Compatible 8DAI Control	Gh_A12G2365	SDH	-2.651	0.0134406	Sorbitol dehydrogenase
Incompatible 8DAI Control vs Compatible 8DAI Control	Gh_A12G1893	MYC2	-0.926	0.0134533	Transcription factor MYC2
Incompatible 8DAI Control vs Compatible 8DAI Control	Gh_D01G2383	At5g02620	-1.231	0.013469	Ankyrin repeat-containing protein At5g02620
Incompatible 8DAI Control vs Compatible 8DAI Control	Gh_A11G0984	WRKY23	-1.901	0.0135189	Probable WRKY transcription factor 23
Incompatible 8DAI Control vs Compatible 8DAI Control	Gh_D05G1225	MFP1-1	-0.959	0.0135695	MAR-binding filament-like protein 1-1
Incompatible 8DAI Control vs Compatible 8DAI Control	Gh_A02G0336	na	-1.624	0.0135901	2-methyl-6-phytyl-1,4-hydroquinone methyltransferase, chloroplastic
Incompatible 8DAI Control vs Compatible 8DAI Control	Gh_A05G1396	At5g18390	-1.497	0.013616	Pentatricopeptide repeat-containing protein At5g18390, mitochondrial
Incompatible 8DAI Control vs Compatible 8DAI Control	Gh_A09G0491	MBR1	-1.606	0.013616	E3 ubiquitin-protein ligase MBR1
Incompatible 8DAI Control vs Compatible 8DAI Control	Gh_A02G1068	PLL5	-0.739	0.0136532	Probable protein phosphatase 2C 4
Incompatible 8DAI Control vs Compatible 8DAI Control	Gh_A03G1109	PUB6	-1.087	0.0136573	U-box domain-containing protein 6
Incompatible 8DAI Control vs Compatible 8DAI Control	Gh_A02G0372	At1g06620	-1.818	0.0136803	1-aminocyclopropane-1-carboxylate oxidase homolog 1
Incompatible 8DAI Control vs Compatible 8DAI Control	Gh_D11G1642	slc38a6	-1.508	0.0136803	Probable sodium-coupled neutral amino acid transporter 6
Incompatible 8DAI Control vs Compatible 8DAI Control	Gh_A07G1504	CRWN1	-0.905	0.0136841	Protein CROWDED NUCLEI 1
Incompatible 8DAI Control vs Compatible 8DAI Control	Gh_D02G0783	At1g77330	-3.333	0.0136869	1-aminocyclopropane-1-carboxylate oxidase 5
Incompatible 8DAI Control vs Compatible 8DAI Control	Gh_D07G0044	ASIL1	-0.79	0.0136958	Trihelix transcription factor ASIL1
Incompatible 8DAI Control vs Compatible 8DAI Control	Gh_D12G2500	SDH	-3.467	0.0137811	Sorbitol dehydrogenase
Incompatible 8DAI Control vs Compatible 8DAI Control	Gh_A08G1420	AHL23	-1.157	0.0138523	AT-hook motif nuclear-localized protein 23
Incompatible 8DAI Control vs Compatible 8DAI Control	Gh_D11G3009	na	-3.071	0.0138523	na
Incompatible 8DAI Control vs Compatible 8DAI Control	Gh_D07G1501	JMJ703	-0.743	0.0138806	Lysine-specific demethylase JMJ703
Incompatible 8DAI Control vs Compatible 8DAI Control	Gh_A05G0570	ORG2	-4.153	0.0139909	Transcription factor ORG2
Incompatible 8DAI Control vs Compatible 8DAI Control	Gh_A12G1113	NIFU1	-0.974	0.0139909	NifU-like protein 1, chloroplastic
Incompatible 8DAI Control vs Compatible 8DAI Control	Gh_D11G2083	na	-1.839	0.0139991	na
Incompatible 8DAI Control vs Compatible 8DAI Control	Gh_D07G1811	At3g02290	-1.219	0.0141596	E3 ubiquitin-protein ligase At3g02290
Incompatible 8DAI Control vs Compatible 8DAI Control	Gh_D01G0431	HIP1	-0.993	0.014246	Probable E3 ubiquitin-protein ligase HIP1
Incompatible 8DAI Control vs Compatible 8DAI Control	Gh_D03G1854	na	-2.96	0.0142482	na
Incompatible 8DAI Control vs Compatible 8DAI Control	Gh_D13G1880	IMPA1	-0.875	0.0142526	Importin subunit alpha-1
Incompatible 8DAI Control vs Compatible 8DAI Control	Gh_D01G0797	PHO1-H7	-0.587	0.0142559	Phosphate transporter PHO1 homolog 7
Incompatible 8DAI Control vs Compatible 8DAI Control	Gh_A02G1704	na	-1.154	0.0143388	na
Incompatible 8DAI Control vs Compatible 8DAI Control	Gh_A13G1611	CjBAp12	-1.339	0.0143388	EG45-like domain containing protein
Incompatible 8DAI Control vs Compatible 8DAI Control	Gh_A06G1476	SPCC794.11c	-2.019	0.0143961	ENTH domain-containing protein C794.11c
Incompatible 8DAI Control vs Compatible 8DAI Control	Gh_D03G0852	HIR1	-1.079	0.0144613	Hypersensitive-induced response protein 1
Incompatible 8DAI Control vs Compatible 8DAI Control	Gh_D07G1944	NFYB3	-1.818	0.014492	Nuclear transcription factor Y subunit B-3
Incompatible 8DAI Control vs Compatible 8DAI Control	Gh_A08G1997	IPI2	-1.117	0.0144997	Isopentenyl-diphosphate Delta-isomerase II
Incompatible 8DAI Control vs Compatible 8DAI Control	Gh_A13G0806	RAP2-11	-3.021	0.0145669	Ethylene-responsive transcription factor RAP2-11
Incompatible 8DAI Control vs Compatible 8DAI Control	Gh_A02G0979	ARF9	-1.001	0.0145688	Auxin response factor 9
Incompatible 8DAI Control vs Compatible 8DAI Control	Gh_D11G1012	CPC	-2.042	0.0145688	Transcription factor CPC
Incompatible 8DAI Control vs Compatible 8DAI Control	Gh_A04G1361	At2g24130	-2.131	0.0145824	Putative leucine-rich repeat receptor-like serine/threonine-protein kinase At2g24130
Incompatible 8DAI Control vs Compatible 8DAI Control	Gh_A10G2085	At3g50280	-1.803	0.0145824	Uncharacterized acetyltransferase At3g50280
Incompatible 8DAI Control vs Compatible 8DAI Control	Gh_D11G3260	na	-1.624	0.0146212	Transcription factor MYB1R1
Incompatible 8DAI Control vs Compatible 8DAI Control	Gh_A05G3795	BHLH110	-2.016	0.0146446	Transcription factor bHLH110
Incompatible 8DAI Control vs Compatible 8DAI Control	Gh_A05G0270	FAB1B	-0.79	0.0147036	1-phosphatidylinositol-3-phosphate 5-kinase FAB1B
Incompatible 8DAI Control vs Compatible 8DAI Control	Gh_A05G2710	RGLG2	-0.955	0.0147036	E3 ubiquitin-protein ligase RGLG2
Incompatible 8DAI Control vs Compatible 8DAI Control	Gh_A02G0039	HT1	-0.851	0.0147187	Serine/threonine-protein kinase HT1
Incompatible 8DAI Control vs Compatible 8DAI Control	Gh_A11G2501	At4g26480	-0.706	0.0147555	KH domain-containing protein At4g26480
Incompatible 8DAI Control vs Compatible 8DAI Control	Gh_D09G1937	AAE5	-1.389	0.0147596	Probable acyl-activating enzyme 5, peroxisomal
Incompatible 8DAI Control vs Compatible 8DAI Control	Gh_A11G2515	TOP1	-0.91	0.0148072	Dna topoisomerase 1
Incompatible 8DAI Control vs Compatible 8DAI Control	Gh_D11G0960	FRO2	-3.99	0.0148301	Ferric reduction oxidase 2
Incompatible 8DAI Control vs Compatible 8DAI Control	Gh_A12G1128	GEP	-0.931	0.0148579	Probable glutamyl endopeptidase, chloroplastic
Incompatible 8DAI Control vs Compatible 8DAI Control	Gh_D03G1307	NRT2.1	-4.196	0.0148811	High-affinity nitrate transporter 2.1
Incompatible 8DAI Control vs Compatible 8DAI Control	Gh_A05G2899	At3g56180	-1.13	0.0148977	Protein LURP-one-related 14
Incompatible 8DAI Control vs Compatible 8DAI Control	Gh_D13G0314	BLH6	-0.969	0.0149076	BEL1-like homeodomain protein 6
Incompatible 8DAI Control vs Compatible 8DAI Control	Gh_A04G1355	na	-0.771	0.0149657	na
Incompatible 8DAI Control vs Compatible 8DAI Control	Gh_D07G1201	METTL22	-0.83	0.0149657	Methyltransferase-like protein 22
Incompatible 8DAI Control vs Compatible 8DAI Control	Gh_A08G0208	At3g20280	-1.252	0.0149803	PHD finger protein At3g20280
Incompatible 8DAI Control vs Compatible 8DAI Control	Gh_A07G0243	na	-0.93	0.015016	na
Incompatible 8DAI Control vs Compatible 8DAI Control	Gh_A05G1989	SHM6	-1.103	0.0150883	Serine hydroxymethyltransferase 6
Incompatible 8DAI Control vs Compatible 8DAI Control	Gh_D05G2054	HAT22	-2.4	0.0150891	Homeobox-leucine zipper protein HAT22
Incompatible 8DAI Control vs Compatible 8DAI Control	Gh_D01G0330	GLY3	-0.931	0.0151035	Persulfide dioxygenase ETHE1 homolog, mitochondrial
Incompatible 8DAI Control vs Compatible 8DAI Control	Gh_D08G0451	GA2OX2	-2.271	0.015131	Gibberellin 2-beta-dioxygenase 2
Incompatible 8DAI Control vs Compatible 8DAI Control	Gh_A07G2151	PEX5	-0.527	0.0151429	Peroxisome biogenesis protein 5
Incompatible 8DAI Control vs Compatible 8DAI Control	Gh_A01G0217	ARR1	-0.837	0.0151714	Two-component response regulator ARR1
Incompatible 8DAI Control vs Compatible 8DAI Control	Gh_A09G2434	ACX4	-0.819	0.0151714	Acyl-coenzyme A oxidase 4, peroxisomal
Incompatible 8DAI Control vs Compatible 8DAI Control	Gh_D11G1310	na	-0.764	0.0151714	na
Incompatible 8DAI Control vs Compatible 8DAI Control	Gh_D03G1664	IWS1	-0.448	0.0152629	Protein IWS1 homolog
Incompatible 8DAI Control vs Compatible 8DAI Control	Gh_A05G0046	KnaT4	-1.152	0.0152872	Homeobox protein knotted-1-like 4
Incompatible 8DAI Control vs Compatible 8DAI Control	Gh_A11G2358	At4g27190	-1.485	0.0152872	Disease resistance protein At4g27190
Incompatible 8DAI Control vs Compatible 8DAI Control	Gh_A12G2364	SDH	-2.456	0.0152872	Sorbitol dehydrogenase
Incompatible 8DAI Control vs Compatible 8DAI Control	Gh_D01G2265	na	-1.3	0.0152924	na
Incompatible 8DAI Control vs Compatible 8DAI Control	Gh_A08G1115	ATG6	-0.672	0.0153119	Beclin-1-like protein
Incompatible 8DAI Control vs Compatible 8DAI Control	Gh_D11G0552	SAPK2	-1.012	0.0153119	Serine/threonine-protein kinase SAPK2
Incompatible 8DAI Control vs Compatible 8DAI Control	Gh_A13G0362	MBR1	-0.598	0.0153166	E3 ubiquitin-protein ligase MBR1
Incompatible 8DAI Control vs Compatible 8DAI Control	Gh_A06G1377	MAP70.5	-1.062	0.0153395	Microtubule-associated protein 70-5
Incompatible 8DAI Control vs Compatible 8DAI Control	Gh_A11G2439	na	-1.204	0.0154716	Auxin-repressed 12.5 kDa protein
Incompatible 8DAI Control vs Compatible 8DAI Control	Gh_A11G2892	EIN2	-0.796	0.0155031	Ethylene-insensitive protein 2
Incompatible 8DAI Control vs Compatible 8DAI Control	Gh_D05G2473	OFP7	-1.764	0.015537	Transcription repressor OFP7
Incompatible 8DAI Control vs Compatible 8DAI Control	Gh_A11G2620	DIR15	-6.028	0.0155875	Dirigent protein 15
Incompatible 8DAI Control vs Compatible 8DAI Control	Gh_A07G2095	na	-1.621	0.0156002	Esterase
Incompatible 8DAI Control vs Compatible 8DAI Control	Gh_D04G0846	At2g24130	-2.33	0.0156002	Putative leucine-rich repeat receptor-like serine/threonine-protein kinase At2g24130
Incompatible 8DAI Control vs Compatible 8DAI Control	Gh_D13G1585	na	-1.227	0.0156002	Peptide-N4-(N-acetyl-beta-glucosaminyl)asparagine amidase A
Incompatible 8DAI Control vs Compatible 8DAI Control	Gh_A13G1362	SMC5	-0.862	0.0156186	Structural maintenance of chromosomes protein 5
Incompatible 8DAI Control vs Compatible 8DAI Control	Gh_D09G0655	CIPK1	-0.864	0.0157817	CBL-interacting serine/threonine-protein kinase 1
Incompatible 8DAI Control vs Compatible 8DAI Control	Gh_D10G1701	ESD4	-0.651	0.0157817	Ubiquitin-like-specific protease ESD4
Incompatible 8DAI Control vs Compatible 8DAI Control	Gh_D10G2542	neur	-0.87	0.0157817	Protein neuralized
Incompatible 8DAI Control vs Compatible 8DAI Control	Gh_A05G2025	MBD9	-0.886	0.0157977	Methyl-CpG-binding domain-containing protein 9
Incompatible 8DAI Control vs Compatible 8DAI Control	Gh_A08G0028	At1g07170	-1.369	0.0157977	PHD finger-like domain-containing protein 5B
Incompatible 8DAI Control vs Compatible 8DAI Control	Gh_A12G0577	BHLH110	-1.544	0.0157977	Transcription factor bHLH110
Incompatible 8DAI Control vs Compatible 8DAI Control	Gh_A08G1911	CPRF2	-1.46	0.0158169	Light-inducible protein CPRF2
Incompatible 8DAI Control vs Compatible 8DAI Control	Gh_D11G2925	na	-1.309	0.0158507	na
Incompatible 8DAI Control vs Compatible 8DAI Control	Gh_A06G0593	na	-2.406	0.0159082	na
Incompatible 8DAI Control vs Compatible 8DAI Control	Gh_A13G1327	na	-1.015	0.0159512	na
Incompatible 8DAI Control vs Compatible 8DAI Control	Gh_A12G2020	At4g12130	-1.17	0.0159587	Putative transferase At4g12130, mitochondrial
Incompatible 8DAI Control vs Compatible 8DAI Control	Gh_A12G2261	At1g33475	-1.888	0.0159758	Probable VAMP-like protein At1g33475
Incompatible 8DAI Control vs Compatible 8DAI Control	Gh_D12G0435	na	-0.616	0.0159838	na
Incompatible 8DAI Control vs Compatible 8DAI Control	Gh_D02G1054	At1g10320	-0.833	0.0160057	Zinc finger CCCH domain-containing protein 5
Incompatible 8DAI Control vs Compatible 8DAI Control	Gh_D02G2400	APUM5	-0.597	0.0160057	Pumilio homolog 5
Incompatible 8DAI Control vs Compatible 8DAI Control	Gh_D13G1545	PPI1	-0.407	0.0160057	Proton pump-interactor 1
Incompatible 8DAI Control vs Compatible 8DAI Control	Gh_A03G1879	PIP5K8	-0.907	0.0160365	Phosphatidylinositol 4-phosphate 5-kinase 8
Incompatible 8DAI Control vs Compatible 8DAI Control	Gh_D09G0785	na	-1.155	0.0161149	na
Incompatible 8DAI Control vs Compatible 8DAI Control	Gh_D11G1999	SRFR1	-0.798	0.0161585	Suppressor of RPS4-RLD 1
Incompatible 8DAI Control vs Compatible 8DAI Control	Gh_D09G2296	BCE2	-1.214	0.0161835	Lipoamide acyltransferase component of branched-chain alpha-keto acid dehydrogenase complex, mitochondrial
Incompatible 8DAI Control vs Compatible 8DAI Control	Gh_D13G2182	CLPB1	-1.116	0.0161835	Chaperone protein ClpB1
Incompatible 8DAI Control vs Compatible 8DAI Control	Gh_A06G1785	sst4	-0.825	0.0162048	Vacuolar protein sorting-associated protein 27
Incompatible 8DAI Control vs Compatible 8DAI Control	Gh_D05G1740	STY46	-1.099	0.0162391	Serine/threonine-protein kinase STY46
Incompatible 8DAI Control vs Compatible 8DAI Control	Gh_A13G0921	EXD3	-0.874	0.0162845	Exonuclease mut-7 homolog
Incompatible 8DAI Control vs Compatible 8DAI Control	Gh_A01G0116	na	-1.297	0.0163075	na
Incompatible 8DAI Control vs Compatible 8DAI Control	Gh_A06G1784	CRK35	-3.537	0.016338	Putative cysteine-rich receptor-like protein kinase 35
Incompatible 8DAI Control vs Compatible 8DAI Control	Gh_D13G2401	Cnot4	-0.788	0.016338	CCR4-NOT transcription complex subunit 4
Incompatible 8DAI Control vs Compatible 8DAI Control	Gh_D02G1845	STA1	-0.684	0.0163453	Protein STABILIZED1
Incompatible 8DAI Control vs Compatible 8DAI Control	Gh_D10G1937	TGA21	-0.578	0.0163515	TGACG-sequence-specific Dna-binding protein TGA-2.1
Incompatible 8DAI Control vs Compatible 8DAI Control	Gh_A10G1134	GAE6	-1.572	0.0165151	UDP-glucuronate 4-epimerase 6
Incompatible 8DAI Control vs Compatible 8DAI Control	Gh_D04G1632	na	-1.669	0.016527	Arginine decarboxylase
Incompatible 8DAI Control vs Compatible 8DAI Control	Gh_D11G1722	ATG5	-0.888	0.016527	Autophagy protein 5
Incompatible 8DAI Control vs Compatible 8DAI Control	Gh_D03G1678	FLACCA	-0.968	0.0165412	Molybdenum cofactor sulfurase
Incompatible 8DAI Control vs Compatible 8DAI Control	Gh_A10G0916	na	-1.535	0.0165494	Protein kinase PVPK-1
Incompatible 8DAI Control vs Compatible 8DAI Control	Gh_D05G2287	na	-2.157	0.0166235	na
Incompatible 8DAI Control vs Compatible 8DAI Control	Gh_D09G0602	KINESIN-13A	-0.881	0.0166235	Kinesin-13A
Incompatible 8DAI Control vs Compatible 8DAI Control	Gh_A04G0760	smek1	-1.238	0.0166375	Serine/threonine-protein phosphatase 4 regulatory subunit 3
Incompatible 8DAI Control vs Compatible 8DAI Control	Gh_A09G1684	Stard7	-1.053	0.0166375	StAR-related lipid transfer protein 7, mitochondrial
Incompatible 8DAI Control vs Compatible 8DAI Control	Gh_A10G0606	na	-1.443	0.0166954	Glutathione S-transferase zeta class
Incompatible 8DAI Control vs Compatible 8DAI Control	Gh_A07G0098	ACO1	-1.398	0.016699	1-aminocyclopropane-1-carboxylate oxidase 1
Incompatible 8DAI Control vs Compatible 8DAI Control	Gh_D13G2016	CWINV1	-1.339	0.016699	Beta-fructofuranosidase, insoluble isoenzyme CWINV1
Incompatible 8DAI Control vs Compatible 8DAI Control	Gh_A09G2532	At3g26840	-0.914	0.0167645	Acyltransferase-like protein At3g26840, chloroplastic
Incompatible 8DAI Control vs Compatible 8DAI Control	Gh_D01G2128	UXS1	-0.574	0.0167909	UDP-glucuronic acid decarboxylase 1
Incompatible 8DAI Control vs Compatible 8DAI Control	Gh_D01G1801	BAM1	-1.144	0.0168734	Leucine-rich repeat receptor-like serine/threonine-protein kinase BAM1
Incompatible 8DAI Control vs Compatible 8DAI Control	Gh_A08G0426	TOM2AH2	-0.67	0.0169855	Tetraspanin-18
Incompatible 8DAI Control vs Compatible 8DAI Control	Gh_D02G0523	na	-1.131	0.0169855	na
Incompatible 8DAI Control vs Compatible 8DAI Control	Gh_D11G0235	SBT2.5	-1.888	0.0169855	Subtilisin-like protease SBT2.5
Incompatible 8DAI Control vs Compatible 8DAI Control	Gh_A01G1882	IDM1	-0.632	0.0169892	Increased Dna methylation 1
Incompatible 8DAI Control vs Compatible 8DAI Control	Gh_D03G0076	AHK1	-1.056	0.0169892	Histidine kinase 1
Incompatible 8DAI Control vs Compatible 8DAI Control	Gh_A11G0600	SETD3	-2.313	0.017001	Histone-lysine N-methyltransferase setd3
Incompatible 8DAI Control vs Compatible 8DAI Control	Gh_Sca006065G01	na	-1.2	0.0170214	na
Incompatible 8DAI Control vs Compatible 8DAI Control	Gh_A03G0491	na	-0.626	0.0170464	Chaperone protein ClpC, chloroplastic
Incompatible 8DAI Control vs Compatible 8DAI Control	Gh_D12G1331	At5g23370	-1.718	0.0170679	Putative GEM-like protein 8
Incompatible 8DAI Control vs Compatible 8DAI Control	Gh_D08G1861	na	-1.169	0.0171089	Vacuolar-processing enzyme
Incompatible 8DAI Control vs Compatible 8DAI Control	Gh_A02G0741	At1g77330	-2.38	0.0171527	1-aminocyclopropane-1-carboxylate oxidase 5
Incompatible 8DAI Control vs Compatible 8DAI Control	Gh_A04G0455	At2g44130	-2.524	0.0171527	F-box/kelch-repeat protein At2g44130
Incompatible 8DAI Control vs Compatible 8DAI Control	Gh_A07G1229	na	-2.143	0.0171527	na
Incompatible 8DAI Control vs Compatible 8DAI Control	Gh_A11G1043	CSE	-1.378	0.0171527	Caffeoylshikimate esterase
Incompatible 8DAI Control vs Compatible 8DAI Control	Gh_D05G2059	ROG1	-1.142	0.0171707	Putative lipase ROG1
Incompatible 8DAI Control vs Compatible 8DAI Control	Gh_D06G0704	PPAN	-2.413	0.0171707	Peter Pan-like protein
Incompatible 8DAI Control vs Compatible 8DAI Control	Gh_D12G0261	na	-0.806	0.0171707	Polyphenol oxidase, chloroplastic
Incompatible 8DAI Control vs Compatible 8DAI Control	Gh_D02G0289	na	-1.05	0.0171849	Cytochrome P450 CYP749A22
Incompatible 8DAI Control vs Compatible 8DAI Control	Gh_D04G1789	trpD	-0.697	0.0172786	Anthranilate phosphoribosyltransferase
Incompatible 8DAI Control vs Compatible 8DAI Control	Gh_D11G1525	PHYC	-0.999	0.0173013	Phytochrome C
Incompatible 8DAI Control vs Compatible 8DAI Control	Gh_D03G0793	ALMT10	-2.755	0.0173322	Aluminum-activated malate transporter 10
Incompatible 8DAI Control vs Compatible 8DAI Control	Gh_A03G1064	LPR1	-1.292	0.017362	Multicopper oxidase LPR1
Incompatible 8DAI Control vs Compatible 8DAI Control	Gh_A12G2689	DIR5	-1.88	0.0173689	Dirigent protein 5
Incompatible 8DAI Control vs Compatible 8DAI Control	Gh_D05G2067	Xylb	-1.183	0.0173715	Xylulose kinase
Incompatible 8DAI Control vs Compatible 8DAI Control	Gh_D03G0717	At4g23740	-0.986	0.0174047	Probable inactive receptor kinase At4g23740
Incompatible 8DAI Control vs Compatible 8DAI Control	Gh_D10G0688	AOP1.2	-1.3	0.0174047	Probable 2-oxoglutarate-dependent dioxygenase AOP1.2
Incompatible 8DAI Control vs Compatible 8DAI Control	Gh_A08G2429	ALMT10	-2.239	0.0174221	Aluminum-activated malate transporter 10
Incompatible 8DAI Control vs Compatible 8DAI Control	Gh_D11G1239	SCC3	-0.666	0.0174753	Sister-chromatid cohesion protein 3
Incompatible 8DAI Control vs Compatible 8DAI Control	Gh_Sca006272G01	ABCG29	-1.239	0.0174753	ABC transporter G family member 29
Incompatible 8DAI Control vs Compatible 8DAI Control	Gh_D03G0655	Htatsf1	-0.816	0.0175385	HIV Tat-specific factor 1 homolog
Incompatible 8DAI Control vs Compatible 8DAI Control	Gh_D12G1793	UGT83A1	-1.211	0.0175554	UDP-glycosyltransferase 83A1
Incompatible 8DAI Control vs Compatible 8DAI Control	Gh_A07G1252	na	-0.783	0.0175996	na
Incompatible 8DAI Control vs Compatible 8DAI Control	Gh_A12G1976	1MMP	-1.484	0.0176677	Metalloendoproteinase 1-MMP
Incompatible 8DAI Control vs Compatible 8DAI Control	Gh_D12G2389	ATG13A	-0.697	0.017713	Autophagy-related protein 13a
Incompatible 8DAI Control vs Compatible 8DAI Control	Gh_A06G0170	SBT1.7	-1.408	0.0177527	Subtilisin-like protease SBT1.7
Incompatible 8DAI Control vs Compatible 8DAI Control	Gh_D10G1888	SInaT2	-1.051	0.017755	E3 ubiquitin-protein ligase SInaT2
Incompatible 8DAI Control vs Compatible 8DAI Control	Gh_A05G3093	GC6	-0.559	0.0177778	Golgin candidate 6
Incompatible 8DAI Control vs Compatible 8DAI Control	Gh_A13G1336	CYP97A3	-1.551	0.0177778	Protein LUTEIN DEFICIENT 5, chloroplastic
Incompatible 8DAI Control vs Compatible 8DAI Control	Gh_D06G2325	At2g01680	-1.465	0.0177778	Ankyrin repeat-containing protein At2g01680
Incompatible 8DAI Control vs Compatible 8DAI Control	Gh_A12G2639	HAT5	-1.167	0.0177938	Homeobox-leucine zipper protein HAT5
Incompatible 8DAI Control vs Compatible 8DAI Control	Gh_A11G1967	na	-1.342	0.0178313	na
Incompatible 8DAI Control vs Compatible 8DAI Control	Gh_D03G0026	AAE2	-1.471	0.017886	Probable acyl-activating enzyme 2
Incompatible 8DAI Control vs Compatible 8DAI Control	Gh_D09G0707	na	-2.927	0.017886	na
Incompatible 8DAI Control vs Compatible 8DAI Control	Gh_D12G2355	BLT	-1.167	0.017886	Protein BRANCHLESS TRICHOME
Incompatible 8DAI Control vs Compatible 8DAI Control	Gh_A06G1664	IAA26	-1.451	0.0179083	Auxin-responsive protein IAA26
Incompatible 8DAI Control vs Compatible 8DAI Control	Gh_A11G2982	na	-0.589	0.0179083	Transcription factor MYB1R1
Incompatible 8DAI Control vs Compatible 8DAI Control	Gh_D03G1464	HSFB2B	-0.877	0.0179417	Heat stress transcription factor B-2b
Incompatible 8DAI Control vs Compatible 8DAI Control	Gh_D04G1403	na	-1.228	0.0179818	na
Incompatible 8DAI Control vs Compatible 8DAI Control	Gh_D04G0421	VTI13	-0.678	0.0180004	Vesicle transport v-SnaRE 13
Incompatible 8DAI Control vs Compatible 8DAI Control	Gh_D13G1312	CBSX3	-0.747	0.0180143	CBS domain-containing protein CBSX3, mitochondrial
Incompatible 8DAI Control vs Compatible 8DAI Control	Gh_D11G0641	CSY2	-0.929	0.0181433	Citrate synthase 2, peroxisomal
Incompatible 8DAI Control vs Compatible 8DAI Control	Gh_D11G2350	na	-1.599	0.0181555	na
Incompatible 8DAI Control vs Compatible 8DAI Control	Gh_D12G2348	CYP78A3	-3.19	0.0181992	Cytochrome P450 78A3
Incompatible 8DAI Control vs Compatible 8DAI Control	Gh_D12G0408	UPF3	-0.861	0.0182234	Regulator of nonsense transcripts UPF3
Incompatible 8DAI Control vs Compatible 8DAI Control	Gh_A05G2993	RS2Z33	-0.823	0.0182632	Serine/arginine-rich splicing factor RS2Z33
Incompatible 8DAI Control vs Compatible 8DAI Control	Gh_D04G0570	na	-0.875	0.0183184	na
Incompatible 8DAI Control vs Compatible 8DAI Control	Gh_D10G2569	At4g26100	-0.788	0.0183359	Casein kinase I isoform delta-like
Incompatible 8DAI Control vs Compatible 8DAI Control	Gh_D13G1971	CjBAp12	-2.093	0.0183551	EG45-like domain containing protein
Incompatible 8DAI Control vs Compatible 8DAI Control	Gh_D01G2339	PPC16	-1.747	0.018367	Phosphoenolpyruvate carboxylase, housekeeping isozyme
Incompatible 8DAI Control vs Compatible 8DAI Control	Gh_D05G1701	GLR3.3	-0.841	0.0183745	Glutamate receptor 3.3
Incompatible 8DAI Control vs Compatible 8DAI Control	Gh_A11G1367	na	-1.949	0.0183907	na
Incompatible 8DAI Control vs Compatible 8DAI Control	Gh_A01G1416	DnaJC17	-0.91	0.0184958	DnaJ homolog subfamily C member 17
Incompatible 8DAI Control vs Compatible 8DAI Control	Gh_A04G0620	PAL	-0.893	0.0185157	Phenylalanine ammonia-lyase
Incompatible 8DAI Control vs Compatible 8DAI Control	Gh_A13G1544	DI19-3	-1.407	0.0185157	Protein DEHYDRATION-INDUCED 19 homolog 3
Incompatible 8DAI Control vs Compatible 8DAI Control	Gh_D01G1791	dhx29	-0.805	0.0185157	ATP-dependent Rna helicase DHX29
Incompatible 8DAI Control vs Compatible 8DAI Control	Gh_D02G0286	na	-1.914	0.0185157	Cytochrome P450 CYP749A22
Incompatible 8DAI Control vs Compatible 8DAI Control	Gh_A09G1283	na	-1.175	0.0185518	Secoisolariciresinol dehydrogenase (Fragment)
Incompatible 8DAI Control vs Compatible 8DAI Control	Gh_D11G1596	ZIP5	-1.925	0.0186346	Zinc transporter 5
Incompatible 8DAI Control vs Compatible 8DAI Control	Gh_D04G1692	At1g10890	-1.004	0.0186748	Uncharacterized protein At1g10890
Incompatible 8DAI Control vs Compatible 8DAI Control	Gh_D08G0989	NUB1	-0.667	0.0186748	NEDD8 ultimate buster 1
Incompatible 8DAI Control vs Compatible 8DAI Control	Gh_A03G1196	na	-0.992	0.0186917	na
Incompatible 8DAI Control vs Compatible 8DAI Control	Gh_A06G1397	IQD14	-1.872	0.0187138	Protein IQ-DOMAIN 14
Incompatible 8DAI Control vs Compatible 8DAI Control	Gh_D12G1830	udkC	-0.821	0.0187232	Uridine-cytidine kinase C
Incompatible 8DAI Control vs Compatible 8DAI Control	Gh_D01G2145	CERBERUS	-1.218	0.0187546	Putative E3 ubiquitin-protein ligase LIN-1
Incompatible 8DAI Control vs Compatible 8DAI Control	Gh_D11G2920	na	-0.941	0.0188989	na
Incompatible 8DAI Control vs Compatible 8DAI Control	Gh_A07G1772	MED19A	-0.799	0.0189037	Mediator of Rna polymerase II transcription subunit 19a
Incompatible 8DAI Control vs Compatible 8DAI Control	Gh_A05G0992	HST	-1.687	0.0189454	Shikimate O-hydroxycinnamoyltransferase
Incompatible 8DAI Control vs Compatible 8DAI Control	Gh_A03G0219	UBA2	-0.424	0.018984	Ubiquitin-activating enzyme E1 2
Incompatible 8DAI Control vs Compatible 8DAI Control	Gh_A10G2275	na	-0.706	0.0189972	na
Incompatible 8DAI Control vs Compatible 8DAI Control	Gh_A10G0956	AMT1-1	-1.67	0.0190189	Ammonium transporter 1 member 1
Incompatible 8DAI Control vs Compatible 8DAI Control	Gh_D09G0955	FAM210B	-1.365	0.019079	Protein FAM210B
Incompatible 8DAI Control vs Compatible 8DAI Control	Gh_D11G1645	CRWN1	-0.688	0.019079	Protein CROWDED NUCLEI 1
Incompatible 8DAI Control vs Compatible 8DAI Control	Gh_A12G2531	4'OMT2	-1.306	0.0191636	3'-hydroxy-N-methyl-(S)-coclaurine 4'-O-methyltransferase 2
Incompatible 8DAI Control vs Compatible 8DAI Control	Gh_D01G0186	ACX3	-1.529	0.0191636	Acyl-coenzyme A oxidase 3, peroxisomal
Incompatible 8DAI Control vs Compatible 8DAI Control	Gh_D07G1394	AGP20	-1.936	0.0191636	Arabinogalactan peptide 20
Incompatible 8DAI Control vs Compatible 8DAI Control	Gh_D10G1494	yqkD	-0.697	0.0191871	Uncharacterized protein YqkD
Incompatible 8DAI Control vs Compatible 8DAI Control	Gh_A05G1959	TPPD	-1.533	0.0192527	Probable trehalose-phosphate phosphatase D
Incompatible 8DAI Control vs Compatible 8DAI Control	Gh_A02G1678	CG18812	-1.952	0.019279	Protein GDAP2 homolog
Incompatible 8DAI Control vs Compatible 8DAI Control	Gh_D04G1416	ERF054	-3.25	0.019279	Ethylene-responsive transcription factor ERF054
Incompatible 8DAI Control vs Compatible 8DAI Control	Gh_D05G2870	At2g01680	-3.648	0.019279	Ankyrin repeat-containing protein At2g01680
Incompatible 8DAI Control vs Compatible 8DAI Control	Gh_D07G0039	na	-1.659	0.019279	na
Incompatible 8DAI Control vs Compatible 8DAI Control	Gh_A10G1495	AMSH3	-1.097	0.0193294	AMSH-like ubiquitin thioesterase 3
Incompatible 8DAI Control vs Compatible 8DAI Control	Gh_A04G0012	At5g56140	-0.603	0.0193464	KH domain-containing protein At5g56140
Incompatible 8DAI Control vs Compatible 8DAI Control	Gh_D11G0457	TL1	-2.143	0.0193464	Thaumatin-like protein 1a
Incompatible 8DAI Control vs Compatible 8DAI Control	Gh_A11G1832	ACX2	-0.973	0.0193771	Acyl-coenzyme A oxidase 2, peroxisomal
Incompatible 8DAI Control vs Compatible 8DAI Control	Gh_A08G1692	CHR8	-0.918	0.0194608	Protein CHROMATIN REMODELING 8
Incompatible 8DAI Control vs Compatible 8DAI Control	Gh_D03G0805	na	-0.706	0.0194637	na
Incompatible 8DAI Control vs Compatible 8DAI Control	Gh_A11G2449	na	-0.968	0.0194637	na
Incompatible 8DAI Control vs Compatible 8DAI Control	Gh_D05G0338	GRF5	-0.51	0.0194637	Growth-regulating factor 5
Incompatible 8DAI Control vs Compatible 8DAI Control	Gh_A11G1528	abhd17c	-1.001	0.01947	Alpha/beta hydrolase domain-containing protein 17C
Incompatible 8DAI Control vs Compatible 8DAI Control	Gh_A03G0960	PER3	-1.326	0.0194753	Peroxidase 3
Incompatible 8DAI Control vs Compatible 8DAI Control	Gh_A03G0183	At5g57670	-1.185	0.019496	Probable receptor-like serine/threonine-protein kinase At5g57670
Incompatible 8DAI Control vs Compatible 8DAI Control	Gh_D11G1093	na	-1.06	0.019496	10-deacetylbaccatin III 10-O-acetyltransferase
Incompatible 8DAI Control vs Compatible 8DAI Control	Gh_D12G1126	ATL21A	-2.547	0.019496	Putative RING-H2 finger protein ATL21A
Incompatible 8DAI Control vs Compatible 8DAI Control	Gh_D13G1308	na	-1.895	0.019496	na
Incompatible 8DAI Control vs Compatible 8DAI Control	Gh_A10G1526	UBC32	-0.854	0.0195412	Ubiquitin-conjugating enzyme E2 32
Incompatible 8DAI Control vs Compatible 8DAI Control	Gh_D05G2200	ST3	-2.955	0.0195412	Low affinity sulfate transporter 3
Incompatible 8DAI Control vs Compatible 8DAI Control	Gh_A05G1173	GLIP5	-1.59	0.0195794	GDSL esterase/lipase 5
Incompatible 8DAI Control vs Compatible 8DAI Control	Gh_D07G1386	AS	-2.403	0.0196	Hydroquinone glucosyltransferase
Incompatible 8DAI Control vs Compatible 8DAI Control	Gh_D01G0911	PREP	-3.796	0.0196371	Prolyl endopeptidase
Incompatible 8DAI Control vs Compatible 8DAI Control	Gh_A09G1129	na	-1.364	0.0196464	na
Incompatible 8DAI Control vs Compatible 8DAI Control	Gh_D04G0600	na	-1.265	0.0196464	na
Incompatible 8DAI Control vs Compatible 8DAI Control	Gh_D08G1962	na	-1.359	0.0196464	na
Incompatible 8DAI Control vs Compatible 8DAI Control	Gh_D10G1901	AGD11	-0.664	0.0196464	Probable ADP-ribosylation factor GTPase-activating protein AGD11
Incompatible 8DAI Control vs Compatible 8DAI Control	Gh_A06G1872	CIPK8	-0.782	0.0196514	CBL-interacting serine/threonine-protein kinase 8
Incompatible 8DAI Control vs Compatible 8DAI Control	Gh_D10G0624	naDP-ME4	-0.537	0.0196661	naDP-dependent malic enzyme 4, chloroplastic
Incompatible 8DAI Control vs Compatible 8DAI Control	Gh_D05G0202	CRR21	-1.727	0.0197052	Pentatricopeptide repeat-containing protein At5g55740, chloroplastic
Incompatible 8DAI Control vs Compatible 8DAI Control	Gh_D11G3190	RGA4	-1.496	0.0197227	Putative disease resistance protein RGA4
Incompatible 8DAI Control vs Compatible 8DAI Control	Gh_A03G1672	ATG2	-0.874	0.0197241	Autophagy-related protein 2
Incompatible 8DAI Control vs Compatible 8DAI Control	Gh_A07G0492	AFC2	-1.049	0.0197241	Serine/threonine-protein kinase AFC2
Incompatible 8DAI Control vs Compatible 8DAI Control	Gh_A01G2144	Os01g0834700	-1.125	0.0197255	Zinc finger CCCH domain-containing protein 11
Incompatible 8DAI Control vs Compatible 8DAI Control	Gh_D08G1950	HMA5	-1.723	0.0197255	Probable copper-transporting ATPase HMA5
Incompatible 8DAI Control vs Compatible 8DAI Control	Gh_D11G1537	Dgcr14	-0.715	0.0197255	Protein DGCR14
Incompatible 8DAI Control vs Compatible 8DAI Control	Gh_A01G1426	GGR	-0.754	0.0197342	Heterodimeric geranylgeranyl pyrophosphate synthase small subunit, chloroplastic
Incompatible 8DAI Control vs Compatible 8DAI Control	Gh_A05G3198	trim13	-1.309	0.0197384	Tripartite motif containing 13
Incompatible 8DAI Control vs Compatible 8DAI Control	Gh_D02G0757	ACR3	-1.465	0.019785	ACT domain-containing protein ACR3
Incompatible 8DAI Control vs Compatible 8DAI Control	Gh_D11G3469	na	-0.995	0.019785	Zeaxanthin epoxidase, chloroplastic
Incompatible 8DAI Control vs Compatible 8DAI Control	Gh_D07G0191	EDR1	-0.663	0.0198087	Serine/threonine-protein kinase EDR1
Incompatible 8DAI Control vs Compatible 8DAI Control	Gh_D09G2081	na	-1.277	0.0198087	Primary amine oxidase
Incompatible 8DAI Control vs Compatible 8DAI Control	Gh_D06G1093	MGD1	-1.597	0.0198724	Monogalactosyldiacylglycerol synthase 1, chloroplastic
Incompatible 8DAI Control vs Compatible 8DAI Control	Gh_D10G2577	Acx	-2.459	0.0198994	Acyl-coenzyme A oxidase, peroxisomal
Incompatible 8DAI Control vs Compatible 8DAI Control	Gh_A01G2090	SRG1	-1.029	0.0199102	Protein SRG1
Incompatible 8DAI Control vs Compatible 8DAI Control	Gh_A05G1939	At1g34750	-2.057	0.0199102	Probable protein phosphatase 2C 10
Incompatible 8DAI Control vs Compatible 8DAI Control	Gh_A04G0607	TKI1	-0.693	0.0199407	TSL-kinase interacting protein 1
Incompatible 8DAI Control vs Compatible 8DAI Control	Gh_A07G2133	GDPD2	-2.053	0.0200754	Glycerophosphodiester phosphodiesterase GDPD2
Incompatible 8DAI Control vs Compatible 8DAI Control	Gh_A01G1120	na	-2.856	0.0201296	na
Incompatible 8DAI Control vs Compatible 8DAI Control	Gh_A10G0466	na	-1.218	0.0201296	na
Incompatible 8DAI Control vs Compatible 8DAI Control	Gh_A07G0011	KAKU4	-0.609	0.0201616	Protein KAKU4
Incompatible 8DAI Control vs Compatible 8DAI Control	Gh_A02G1430	CRWN4	-0.73	0.0202058	Protein CROWDED NUCLEI 4
Incompatible 8DAI Control vs Compatible 8DAI Control	Gh_D11G2073	BHLH25	-2.445	0.0202226	Transcription factor bHLH25
Incompatible 8DAI Control vs Compatible 8DAI Control	Gh_A04G1295	na	-1.086	0.0202476	(+)-delta-cadinene synthase isozyme XC1
Incompatible 8DAI Control vs Compatible 8DAI Control	Gh_A12G2169	CYP78A3	-3.717	0.020265	Cytochrome P450 78A3
Incompatible 8DAI Control vs Compatible 8DAI Control	Gh_A08G1349	At4g19190	-0.826	0.020273	Uncharacterized zinc finger CCHC domain-containing protein At4g19190
Incompatible 8DAI Control vs Compatible 8DAI Control	Gh_A12G0823	PI4KB1	-0.743	0.020273	Phosphatidylinositol 4-kinase beta 1
Incompatible 8DAI Control vs Compatible 8DAI Control	Gh_D06G1323	EDR2	-1.038	0.020273	Protein ENHANCED DISEASE RESISTANCE 2
Incompatible 8DAI Control vs Compatible 8DAI Control	Gh_D02G1346	PER3	-1.14	0.0202947	Peroxidase 3
Incompatible 8DAI Control vs Compatible 8DAI Control	Gh_D08G2277	CPRF2	-1.442	0.0203246	Light-inducible protein CPRF2
Incompatible 8DAI Control vs Compatible 8DAI Control	Gh_D05G2189	SPBC2A9.03	-1.233	0.0203402	Uncharacterized WD repeat-containing protein C2A9.03
Incompatible 8DAI Control vs Compatible 8DAI Control	Gh_D11G1442	na	-0.772	0.0204577	na
Incompatible 8DAI Control vs Compatible 8DAI Control	Gh_A06G1462	na	-2.329	0.0204839	Cucumisin
Incompatible 8DAI Control vs Compatible 8DAI Control	Gh_A10G0896	na	-2.381	0.0205428	na
Incompatible 8DAI Control vs Compatible 8DAI Control	Gh_D13G0588	na	-0.863	0.0205428	na
Incompatible 8DAI Control vs Compatible 8DAI Control	Gh_D05G2349	At3g27950	-1.041	0.020651	GDSL esterase/lipase At3g27950
Incompatible 8DAI Control vs Compatible 8DAI Control	Gh_A06G0578	cwf19l2	-0.619	0.0207077	CWF19-like protein 2
Incompatible 8DAI Control vs Compatible 8DAI Control	Gh_A13G1539	na	-1.411	0.0207077	Auxin-repressed 12.5 kDa protein
Incompatible 8DAI Control vs Compatible 8DAI Control	Gh_D10G0217	TSJT1	-1.824	0.0207077	Stem-specific protein TSJT1
Incompatible 8DAI Control vs Compatible 8DAI Control	Gh_D04G0547	GC6	-0.481	0.0207347	Golgin candidate 6
Incompatible 8DAI Control vs Compatible 8DAI Control	Gh_A05G2412	na	-1.466	0.0207619	na
Incompatible 8DAI Control vs Compatible 8DAI Control	Gh_D08G0610	na	-1.944	0.0207619	na
Incompatible 8DAI Control vs Compatible 8DAI Control	Gh_A11G1340	na	-1.161	0.02085	na
Incompatible 8DAI Control vs Compatible 8DAI Control	Gh_A13G0871	CNOT3	-0.626	0.02085	CCR4-NOT transcription complex subunit 3
Incompatible 8DAI Control vs Compatible 8DAI Control	Gh_A11G0223	GSVIVT00026920001	-1.137	0.0208754	Probable polygalacturonase
Incompatible 8DAI Control vs Compatible 8DAI Control	Gh_A08G0708	na	-1.094	0.0208869	na
Incompatible 8DAI Control vs Compatible 8DAI Control	Gh_D03G0041	CG18812	-2.413	0.0208879	Protein GDAP2 homolog
Incompatible 8DAI Control vs Compatible 8DAI Control	Gh_D09G0927	na	-0.755	0.0208918	na
Incompatible 8DAI Control vs Compatible 8DAI Control	Gh_A01G1494	na	-1.279	0.0208996	na
Incompatible 8DAI Control vs Compatible 8DAI Control	Gh_D02G1361	At1g14780	-1.094	0.0209904	MACPF domain-containing protein At1g14780
Incompatible 8DAI Control vs Compatible 8DAI Control	Gh_D09G2485	na	-0.694	0.0209904	na
Incompatible 8DAI Control vs Compatible 8DAI Control	Gh_A02G0776	na	-0.974	0.02105	na
Incompatible 8DAI Control vs Compatible 8DAI Control	Gh_A04G0329	na	-1.244	0.0210936	na
Incompatible 8DAI Control vs Compatible 8DAI Control	Gh_A11G0677	Syncrip	-0.687	0.0211349	Heterogeneous nuclear ribonucleoprotein Q
Incompatible 8DAI Control vs Compatible 8DAI Control	Gh_D10G0779	nfrkb	-0.893	0.0211806	Nuclear factor related to kappa-B-binding protein
Incompatible 8DAI Control vs Compatible 8DAI Control	Gh_D10G2080	SEC8	-1.601	0.0211824	Exocyst complex component SEC8
Incompatible 8DAI Control vs Compatible 8DAI Control	Gh_D07G2404	na	-0.696	0.0212496	na
Incompatible 8DAI Control vs Compatible 8DAI Control	Gh_A05G0954	MMT1	-0.703	0.0212842	Methionine S-methyltransferase
Incompatible 8DAI Control vs Compatible 8DAI Control	Gh_A03G1146	UVR8	-0.649	0.0212908	Ultraviolet-B receptor UVR8
Incompatible 8DAI Control vs Compatible 8DAI Control	Gh_A07G0583	HIR1	-1.156	0.0213603	Hypersensitive-induced response protein 1
Incompatible 8DAI Control vs Compatible 8DAI Control	Gh_A09G0820	MBD11	-0.804	0.0213603	Methyl-CpG-binding domain-containing protein 11
Incompatible 8DAI Control vs Compatible 8DAI Control	Gh_A09G1642	UBC10	-0.949	0.0213603	Ubiquitin-conjugating enzyme E2 10
Incompatible 8DAI Control vs Compatible 8DAI Control	Gh_A13G0614	na	-4.233	0.0213724	na
Incompatible 8DAI Control vs Compatible 8DAI Control	Gh_A02G1746	SAC1	-0.736	0.021407	Phosphoinositide phosphatase SAC1
Incompatible 8DAI Control vs Compatible 8DAI Control	Gh_D10G0302	GTE12	-0.67	0.021407	Transcription factor GTE12
Incompatible 8DAI Control vs Compatible 8DAI Control	Gh_A08G1519	Rbbp6	-0.603	0.021423	E3 ubiquitin-protein ligase RBBP6
Incompatible 8DAI Control vs Compatible 8DAI Control	Gh_D02G1023	SGR2	-0.803	0.021423	Phospholipase SGR2
Incompatible 8DAI Control vs Compatible 8DAI Control	Gh_A11G1203	MYB4	-1.669	0.0214282	Myb-related protein Myb4
Incompatible 8DAI Control vs Compatible 8DAI Control	Gh_D12G2767	naC029	-2.513	0.0214282	naC transcription factor 29
Incompatible 8DAI Control vs Compatible 8DAI Control	Gh_A03G0001	At3g02910	-1.784	0.0214481	Putative gamma-glutamylcyclotransferase At3g02910
Incompatible 8DAI Control vs Compatible 8DAI Control	Gh_A13G0619	na	-4.166	0.0214792	na
Incompatible 8DAI Control vs Compatible 8DAI Control	Gh_A09G2231	PR	-1.152	0.0215306	Perakine reductase
Incompatible 8DAI Control vs Compatible 8DAI Control	Gh_A03G0454	CBSCBSPB5	-0.566	0.0215349	CBS domain-containing protein CBSCBSPB5
Incompatible 8DAI Control vs Compatible 8DAI Control	Gh_A08G2240	na	-0.879	0.0215349	na
Incompatible 8DAI Control vs Compatible 8DAI Control	Gh_D13G0235	na	-0.987	0.0215471	na
Incompatible 8DAI Control vs Compatible 8DAI Control	Gh_D10G0295	BHLH30	-0.993	0.0215638	Transcription factor bHLH30
Incompatible 8DAI Control vs Compatible 8DAI Control	Gh_A01G1579	dnaJ	-1.502	0.0216174	Chaperone protein DnaJ
Incompatible 8DAI Control vs Compatible 8DAI Control	Gh_D11G0049	ASP1	-0.66	0.0216174	Aspartic proteinase Asp1
Incompatible 8DAI Control vs Compatible 8DAI Control	Gh_Sca005979G01	HAT5	-0.992	0.0216174	Homeobox-leucine zipper protein HAT5
Incompatible 8DAI Control vs Compatible 8DAI Control	Gh_A08G0198	na	-0.829	0.0216379	na
Incompatible 8DAI Control vs Compatible 8DAI Control	Gh_D08G2677	na	-1.134	0.0216379	na
[truncated: 7,092 more rows]
