# Supplementary material for: Time-course RNA-seq analysis of upland cotton (Gossypium hirsutum L.) responses to Southern root-knot nematode (Meloidogyne incognita) during compatible and incompatible interactions
Source: BMC Genomics. 2025 Feb 24;26:183. doi: 10.1186/s12864-025-11339-w (PMC11849305; doi:10.1186/s12864-025-11339-w)
Supplement: Supplementary file 21 — Supplementary Material 21: Supplemental Table S11. Number of Meloidogyne incognita (different developmental stages) in the roots of cotton near isolines that differ in M. incognita resistance genes. [file 12864_2025_11339_MOESM21_ESM.xlsx]

## Sheet: Supplemental Table S11
Supplemental Table 11. Number of Meloidogyne incognita (different developmental stages) in the roots of cotton near isolines that differ in M. incognita resistance genes.																					total
																						4	8	12	16	20
Parameter (count)†	Genotype		Days after inoculation (DAI)																		Coker	1.04	27.64	65.25	105.03	176.81
			4			8			12			16			20						M120	1.37	18.44	15.69	45.9	54.31
Total	Coker 201		1.04	a‡		27.64	a		65.25	a		105.03	a		176.81	a
	M120 RNR		1.37	a		18.44	a		15.69	b		45.9	b		54.31	b					J2+SJ2
																						4	8	12	16	20
J2+SJ2	Coker 201		1.04	a		22.57	a		45.3	a		36.17	a		50.01	a					Coker	1.04	22.57	45.3	36.17	50.01
	M120 RNR		1.37	a		17.37	a		11.39	b		24.75	a		24.13	a					M120	1.37	17.37	11.39	24.75	24.13
J3+S4	Coker 201		0	a		5.09	a		18.6	a		28.5	a		49.52	a					J3+J4
	M120 RNR		0	a		1.09	b		4.3	b		15.21	a		13.38	b						4	8	12	16	20
																					Coker	0	5.09	18.6	28.5	49.52
Female	Coker 201		0	a		0	a		1.38	a		40.4	a		77.02	a					M120	0	1.09	4.3	15.21	13.38
	M120 RNR		0	a		0	a		0	a		5.97	b		16.73	b
																					female
Eggs	Coker 201		-			-			-			-			2351.43	a						4	8	12	16	20
	M120 RNR		-			-			-			-			268.57	b					Coker	0	0	1.38	40.4	77.02
† Total, numbers are the sum of all developmenatal stages (i.e., J2, SJ2, J3, J4 and female); J2+SJ2, second-stage juvenile (J2) + swollen second stage juvenile (SJ2); J3+J4, third-stage juvenile (J3) + fourth-stage juvenile (J4); Female, number of females; Eggs, numer of eggs harvested from the roots.																					M120	0	0	0	5.97	16.73
‡ Values within columns followed by the different letters are significantly different at α = 0.05 according to Tukey's test.
Data source: da Silva MB, Davis RF, Kumar P, Nichols RL, Chee PW: Resistance Quantitative Trait Loci qMi-C11 and qMi-C14 in Cotton Have Different Effects on the Development of Meloidogyne incognita, the Southern Root-Knot Nematode. In. United States: AMERICAN PHYTOPATHOLOGICAL SOCIETY; 2019: 853.
