# Supplementary material for: Time-course RNA-seq analysis of upland cotton (Gossypium hirsutum L.) responses to Southern root-knot nematode (Meloidogyne incognita) during compatible and incompatible interactions
Source: BMC Genomics. 2025 Feb 24;26:183. doi: 10.1186/s12864-025-11339-w (PMC11849305; doi:10.1186/s12864-025-11339-w)
Supplement: Supplementary file 22 — Supplementary Material 22: Supplemental Table S12. Percentages of Meloidogyne incognita (different developmental stages) in the roots of cotton near isolines that differ in M. incognita resistance genes. [file 12864_2025_11339_MOESM22_ESM.xlsx]

## Sheet: Supplemental Table S12
Supplemental Table S12. Percentages of Meloidogyne incognita (different developmental stages) in the roots of cotton near isolines that differ in M. incognita resistance genes.																			J2+SJ2
																				4	8	12	16	20
Parameter (percentage of the total count)†	Genotype		Days after inoculation (DAI)																Coker	100	80.67	75.85	48.3	35.12
			4			8			12			16			20				M120	100	89.39	77.38	69.12	53.24
J2+SJ2	Coker 201		100	a‡		80.67	a		75.85	a		48.3	a		35.12	a
	M120 RNR		100	a		89.39	a		77.38	a		69.12	b		53.24	b			J3+J4
																				4	8	12	16	20
J3+S4	Coker 201		0	a		10.96	a		23.38	a		29.37	a		33.75	a			Coker	0	10.96	23.38	29.37	33.75
	M120 RNR		0	a		3.44	b		14.62	a		22.93	a		21.86	b			M120	0	3.44	14.62	22.93	21.86
Female	Coker 201		0	a		0	a		1.11	a		22.22	a		31.18	a			female
	M120 RNR		0	a		0	a		0	a		7.84	b		16.56	b				4	8	12	16	20
† J2+SJ2, second-stage juvenile (J2) + swollen second stage juvenile (SJ2); J3+J4, third-stage juvenile (J3) + fourth-stage juvenile (J4); Female, number of females.																			Coker	0	0	1.11	22.22	31.18
‡ Values adjacent to the numbers in the columns followed by the different letters are significantly different at α = 0.05 according to Tukey's test.																			M120	0	0	0	7.84	16.56
Data source: da Silva MB, Davis RF, Kumar P, Nichols RL, Chee PW: Resistance Quantitative Trait Loci qMi-C11 and qMi-C14 in Cotton Have Different Effects on the Development of Meloidogyne incognita, the Southern Root-Knot Nematode. In. United States: AMERICAN PHYTOPATHOLOGICAL SOCIETY; 2019: 853.
